# Supplementary material for: Deciphering the Crosstalk Mechanisms of Wheat-Stem Rust Pathosystem: Genome-Scale Prediction Unravels Novel Host Targets
Source: Front Plant Sci. 2022 Jun 21;13:895480. doi: 10.3389/fpls.2022.895480 (PMC9253690; doi:10.3389/fpls.2022.895480)
Supplement: Supplementary file 1 [file Data_Sheet_1.zip]

Archive with 4 entries (4 files):
- Supplementary Material/Supplementary Material 1.xlsx
- Supplementary Material/Supplementary Material 2.xlsx
- Supplementary Material/Supplementary Material 3.xlsx
- Supplementary Material/Supplementary Material 4.xlsx
