# Supplementary material for: Deciphering the Crosstalk Mechanisms of Wheat-Stem Rust Pathosystem: Genome-Scale Prediction Unravels Novel Host Targets
Source: Front Plant Sci. 2022 Jun 21;13:895480. doi: 10.3389/fpls.2022.895480 (PMC9253690; doi:10.3389/fpls.2022.895480)
Supplement: Supplementary file 1 [file Data_Sheet_1.zip › Supplementary Material/Supplementary Material 1.xlsx]

## Sheet: S1_Database version
Database description
Interolog-based Database	PPIs	Protein sequences
HPIDB, v3.0	389910	69787
MINT, 2018	131695	26344
DIP, 2020	81923	28404
BioGRID, v4.2.191	1565084	82751
IntAct, v4.2.16	1156385	121387
STRING, v11.0	4944287	97483
PHI-base v4.10	15850	6776
Domain-based Database	DDIs	Domains
3did, v2020_01	14278	920
IDDI, 2012	204716	7351
DOMINE, v2.0	26219	5410

## Sheet: S2_Wheat-Pgt 21-0 Combinations
Identity	e-value	Coverage	Interolog + Domain (combined)						Interolog + Domain (consensus)						Interolog (unique)			Domain (unique)
			Interactions	Host	Pathogen	Effectors	Secretory	Effectors+Secretory	Interactions	Host	Pathogen	Effectors	Secretory	Effectors+Secretory	Interactions	Host	Pathogen	Interactions	Host	Pathogen
30	1e-10	40	77837281	81427	8313	827	441	40	9972589	30966	4556	403	223	19	50673904	81095	6908	17190788	34248	6204
40	1e-10	40	39250749	73168	7204	702	367	31	2532103	24966	2849	322	70	9	12087372	71260	4023	24631274	35327	6265
50	1e-10	40	30383703	62233	6672	593	359	31	606301	17182	1399	197	19	3	3220326	55255	1930	26557076	35688	6298
60	1e-10	40	28012951	51862	6429	534	356	31	161980	10096	610	117	7	0	849574	36850	778	27001397	35713	6305
30	1e-10	50	68156992	80139	8087	815	428	40	7807400	30302	4275	395	206	19	40993615	79636	6379	19355977	34636	6225
40	1e-10	50	37300984	71807	7082	685	367	31	2015614	24274	2645	308	68	9	10137607	69462	3660	25147763	35359	6268
50	1e-10	50	29968742	60923	6628	580	357	31	538715	16465	1310	188	16	2	2805365	53384	1770	26624662	35693	6299
60	1e-10	50	27933890	50928	6413	525	355	30	152150	9778	582	114	7	0	770513	35528	724	27011227	35722	6305
30	1e-10	60	59107297	78617	7836	788	416	39	5804690	29345	3940	384	183	18	31943920	77875	5763	21358687	34951	6238
40	1e-10	60	35463162	70235	6970	667	366	31	1600720	23554	2420	290	57	9	8299785	67406	3290	25562657	35487	6276
50	1e-10	60	29633838	59662	6576	565	357	31	481025	16010	1222	180	16	2	2470461	51572	1597	26682352	35699	6299
60	1e-10	60	27871206	49956	6402	521	355	30	141034	9435	540	112	7	0	707829	33987	663	27022343	35725	6305
30	1e-10	80	42993944	72636	7235	710	385	32	2860493	26375	2887	315	133	14	15830567	70452	4129	24302884	35344	6261
40	1e-10	80	31973180	65261	6712	611	359	30	877900	21294	1789	237	39	8	4809803	60620	2375	26285477	35577	6286
50	1e-10	80	28809924	56044	6469	538	356	30	309389	14478	914	149	10	2	1646547	46150	1164	26853988	35713	6301
60	1e-10	80	27679267	47860	6362	510	355	30	107977	8476	425	91	6	0	515890	30428	508	27055400	35728	6305
30	1e-50	40	42907052	65999	6975	520	384	30	4358088	26577	3137	161	116	2	15743675	64276	3985	22805289	35350	6262
40	1e-50	40	33297493	62667	6648	517	363	30	1668726	22392	2193	153	45	2	6134116	59441	2709	25494651	35535	6279
50	1e-50	40	29242941	55917	6450	510	356	30	496581	16115	1161	115	16	0	2079564	47804	1401	26666796	35702	6300
60	1e-50	40	27771703	48483	6366	502	355	30	141006	9757	532	87	7	0	608326	32726	617	27022371	35725	6305
30	1e-50	50	41311963	65716	6940	520	384	30	3657931	26242	3047	161	110	2	14148586	63796	3857	23505446	35383	6262
40	1e-50	50	32776208	62365	6632	517	362	30	1385664	22060	2104	153	43	2	5612831	58694	2581	25777713	35535	6279
50	1e-50	50	29108160	55607	6448	510	355	30	456263	15599	1111	113	14	0	1944783	47070	1341	26707114	35702	6300
60	1e-50	50	27741358	48154	6366	502	355	30	135173	9505	513	87	7	0	577981	32107	597	27028204	35725	6305
30	1e-50	60	39542595	65255	6906	520	384	30	2971682	25787	2890	160	108	2	12379218	63153	3662	24191695	35419	6267
40	1e-50	60	32201858	61910	6604	517	361	30	1164594	21688	1992	152	38	2	5038481	57871	2429	25998783	35536	6284
50	1e-50	60	28971898	55120	6438	510	355	30	418076	15177	1052	112	14	0	1808521	46136	1249	26745301	35704	6300
60	1e-50	60	27709295	47652	6362	502	355	30	127791	9185	484	87	7	0	545918	31089	556	27035586	35728	6305
30	1e-50	80	35039129	62684	6713	516	374	30	1749705	23386	2234	141	89	2	7875752	59153	2826	25413672	35469	6275
40	1e-50	80	30520583	59320	6515	514	358	30	676253	20082	1540	135	30	2	3357206	53622	1871	26487124	35605	6292
50	1e-50	80	28469383	52958	6402	507	355	30	278950	13923	815	100	8	0	1306006	42345	976	26884427	35716	6302
60	1e-50	80	27584004	46261	6338	499	355	30	99432	8296	388	70	6	0	420627	28413	435	27063945	35728	6305
30	1e-05	40	87882657	83615	8863	1031	538	99	10469780	31103	4662	423	233	22	60719280	83302	7576	16693597	34166	6192
40	1e-05	40	40540891	74431	7443	776	393	45	2649531	25091	2907	328	78	11	13377514	72742	4333	24513846	35322	6263
50	1e-05	40	30520840	62867	6726	611	362	32	620029	17346	1427	197	19	3	3357463	56127	2016	26543348	35688	6298
60	1e-05	40	28031766	52118	6445	539	357	31	162479	10130	617	117	7	0	868389	37216	802	27000898	35713	6305
30	1e-05	50	74453056	81954	8474	975	484	77	8119067	30379	4358	414	214	22	47289679	81471	6845	19044310	34550	6220
40	1e-05	50	38086138	72846	7241	742	382	38	2099667	24367	2686	314	75	11	10922761	70745	3873	25063710	35357	6267
50	1e-05	50	30047975	61380	6661	593	359	32	550766	16626	1334	189	17	3	2884598	54090	1830	26612611	35693	6299
60	1e-05	50	27946878	51166	6421	527	355	30	152513	9811	585	114	7	0	783501	35904	736	27010864	35722	6305
30	1e-05	60	62873666	80095	8092	896	452	63	6002650	29404	4002	397	188	20	35710289	79374	6062	21160727	34876	6236
40	1e-05	60	35910567	70933	7060	699	374	36	1645897	23631	2450	294	61	9	8747190	68263	3416	25517480	35487	6276
50	1e-05	60	29674259	59957	6597	573	357	31	485789	16120	1238	180	16	2	2510882	51934	1637	26677588	35699	6299
60	1e-05	60	27879407	50106	6409	523	355	30	141345	9466	543	112	7	0	716030	34188	674	27022032	35725	6305
30	1e-05	80	44017483	73446	7330	742	390	36	2911820	26422	2918	322	138	18	16854106	71308	4261	24251557	35271	6260
40	1e-05	80	32116358	65603	6748	624	360	30	898334	21360	1806	238	43	8	4952981	61063	2431	26265043	35577	6286
50	1e-05	80	28818696	56202	6475	542	356	30	311377	14565	921	149	10	2	1655319	46346	1178	26852000	35713	6301
60	1e-05	80	27680041	47900	6363	511	355	30	108057	8500	426	91	6	0	516664	30474	510	27055320	35728	6305
30	0.0001	40	90493282	84125	9022	1080	570	115	10547285	31143	4689	425	238	22	63329905	83816	7755	16616092	34159	6190
40	0.0001	40	40867711	74708	7506	799	395	46	2666225	25150	2918	328	78	11	13704334	73053	4414	24497152	35322	6263
50	0.0001	40	30553827	63005	6743	614	362	32	622637	17391	1436	197	19	3	3390450	56341	2039	26540740	35688	6298
60	0.0001	40	28039324	52204	6447	540	357	31	162677	10132	622	117	7	0	875947	37329	807	27000700	35713	6305
30	0.0001	50	75984280	82410	8584	1007	503	87	8169939	30410	4386	416	222	22	48820903	81930	6983	18993438	34544	6220
40	0.0001	50	38259768	73082	7285	752	383	38	2111126	24398	2693	314	75	11	11096391	71023	3921	25052251	35357	6267
50	0.0001	50	30063105	61462	6674	594	359	32	553002	16668	1343	189	17	3	2899728	54203	1850	26610375	35693	6299
60	0.0001	50	27949105	51200	6421	527	355	30	152646	9812	586	114	7	0	785728	35938	737	27010731	35722	6305
30	0.0001	60	63772019	80462	8155	919	463	69	6035480	29411	4018	399	191	20	36608642	79745	6140	21127897	34875	6236
40	0.0001	60	36015817	71070	7086	706	374	36	1652796	23646	2453	294	61	9	8852440	68450	3445	25510581	35487	6276
50	0.0001	60	29685050	60023	6603	574	357	31	487177	16156	1247	180	16	2	2521673	52021	1654	26676200	35699	6299
60	0.0001	60	27880869	50139	6409	523	355	30	141356	9466	543	112	7	0	717492	34221	674	27022021	35725	6305
30	0.0001	80	44258430	73643	7361	754	392	38	2923998	26429	2923	322	138	18	17095053	71512	4297	24239379	35265	6260
40	0.0001	80	32149427	65665	6758	628	360	30	901473	21369	1806	238	43	8	4986050	61155	2441	26261904	35577	6286
50	0.0001	80	28821709	56238	6476	542	356	30	311881	14595	923	149	10	2	1658332	46396	1181	26851496	35713	6301
60	0.0001	80	27680125	47907	6363	511	355	30	108067	8501	426	91	6	0	516748	30481	510	27055310	35728	6305
30	1e-20	40	65011962	77143	7740	662	397	30	8722951	30180	4235	353	185	10	37848585	76684	5985	18440426	34605	6222
40	1e-20	40	37304249	70561	6973	623	364	30	2259040	24033	2692	295	58	7	10140872	68502	3590	24904337	35358	6269
50	1e-20	40	30096197	60715	6580	561	356	30	583502	16780	1356	192	18	2	2932820	53456	1783	26579875	35688	6298
60	1e-20	40	27965655	51260	6409	526	355	30	159381	10065	595	116	7	0	802278	36129	738	27003996	35713	6305
30	1e-20	50	59067446	76369	7626	656	394	30	6956357	29525	4016	347	177	10	31904069	75742	5637	20207020	34947	6229
40	1e-20	50	35977107	69582	6901	617	364	30	1820593	23555	2516	288	55	7	8813730	67081	3323	25342784	35363	6270
50	1e-20	50	29795284	59894	6556	556	355	30	526113	16188	1280	187	16	2	2631907	52100	1661	26637264	35693	6299
60	1e-20	50	27904362	50495	6401	521	355	30	151319	9760	571	114	7	0	740985	34989	699	27012058	35722	6305
30	1e-20	60	53052824	75318	7493	650	393	30	5278266	28782	3743	340	162	10	25889447	74455	5204	21885111	35170	6240
40	1e-20	60	34644955	68495	6827	610	363	30	1474647	22864	2336	275	48	7	7481578	65531	3046	25688730	35488	6276
50	1e-20	60	29517264	58902	6525	548	355	30	472475	15774	1199	180	16	2	2353887	50600	1518	26690902	35699	6299
60	1e-20	60	27847763	49642	6392	517	355	30	140311	9422	533	112	7	0	684386	33567	643	27023066	35725	6305
30	1e-20	80	41024755	70275	7065	621	377	30	2694938	25718	2794	287	125	10	13861378	67945	3842	24468439	35396	6262
40	1e-20	80	31692784	64179	6645	580	358	30	813321	20828	1759	232	37	7	4529407	59376	2261	26350056	35579	6288
50	1e-20	80	28770748	55574	6450	531	355	30	306194	14309	906	149	10	2	1607371	45511	1136	26857183	35713	6301
60	1e-20	80	27672751	47682	6359	509	355	30	107586	8469	420	91	6	0	509374	30217	498	27055791	35728	6305
30	1e-30	40	55675380	73134	7403	578	390	30	7268936	29271	3861	287	158	7	28512003	72367	5249	19894441	34994	6234
40	1e-30	40	35878416	67864	6819	565	363	30	2083959	23425	2522	251	54	7	8715039	65578	3244	25079418	35472	6270
50	1e-30	40	29807565	59167	6518	537	356	30	559396	16570	1302	175	18	2	2644188	51705	1641	26603981	35697	6298
60	1e-30	40	27894108	50385	6392	514	355	30	154510	10027	578	112	7	0	730731	35022	702	27008867	35722	6305
30	1e-30	50	51802340	72644	7330	575	390	30	5903069	28681	3693	285	148	7	24638963	71712	5007	21260308	35272	6237
40	1e-30	50	34898532	67267	6769	562	362	30	1700912	23025	2385	249	52	7	7735155	64560	3039	25462465	35472	6271
50	1e-30	50	29572184	58597	6507	533	355	30	508331	16059	1235	174	16	2	2408807	50651	1552	26655046	35697	6299
60	1e-30	50	27845642	49829	6387	510	355	30	147288	9743	558	111	7	0	682265	34161	674	27016089	35722	6305
30	1e-30	60	47771869	71800	7244	571	389	30	4570695	28108	3471	281	141	7	20608492	70667	4692	22592682	35338	6244
40	1e-30	60	33870692	66440	6722	558	361	30	1396543	22553	2234	246	47	7	6707315	63282	2828	25766834	35499	6277
50	1e-30	60	29345193	57801	6489	529	355	30	458259	15630	1162	169	16	2	2181816	49375	1434	26705118	35699	6299
60	1e-30	60	27797924	49109	6382	510	355	30	137120	9409	525	110	7	0	634547	32877	626	27026257	35725	6305
30	1e-30	80	38896388	67924	6917	562	376	30	2409720	25334	2636	247	115	7	11733011	65340	3525	24753657	35424	6262
40	1e-30	80	31344012	62819	6590	547	358	30	780944	20679	1701	210	37	7	4180635	57861	2147	26382433	35587	6288
50	1e-30	80	28674529	54913	6432	520	355	30	299176	14246	890	144	10	2	1511152	44755	1098	26864201	35713	6301
60	1e-30	80	27637589	47306	6351	503	355	30	105358	8462	417	90	6	0	474212	29716	487	27058019	35728	6305
30	1e-25	40	60133807	74941	7572	614	391	30	7976603	29731	4049	319	173	9	32970430	74357	5647	19186774	34802	6223
40	1e-25	40	36576113	69223	6895	592	363	30	2172839	23723	2611	277	57	7	9412736	67062	3422	24990538	35453	6269
50	1e-25	40	29955555	59999	6549	547	356	30	571979	16649	1333	183	18	2	2792178	52621	1718	26591398	35688	6298
60	1e-25	40	27931149	50894	6399	519	355	30	157584	10054	588	116	7	0	767772	35692	716	27005793	35713	6305
30	1e-25	50	55266958	74336	7486	611	391	30	6412651	29109	3859	317	162	9	28103581	73577	5350	20750726	35105	6230
40	1e-25	50	35409082	68434	6837	588	362	30	1757857	23325	2450	273	54	7	8245705	65831	3179	25405520	35458	6270
50	1e-25	50	29684712	59311	6531	543	355	30	517488	16125	1262	182	16	2	2521335	51428	1607	26645889	35693	6299
60	1e-25	50	27875941	50212	6394	515	355	30	149712	9753	566	114	7	0	712564	34641	686	27013665	35722	6305
30	1e-25	60	50328921	73372	7367	603	390	30	4920719	28537	3604	312	153	9	23165544	72401	4960	22242658	35183	6241
40	1e-25	60	34239308	67492	6773	580	361	30	1433337	22753	2281	261	47	7	7075931	64425	2939	25730040	35488	6276
50	1e-25	60	29429726	58386	6507	536	355	30	465672	15676	1184	175	16	2	2266349	50010	1478	26697705	35699	6299
60	1e-25	60	27823525	49429	6387	513	355	30	139052	9416	532	112	7	0	660148	33292	636	27024325	35725	6305
30	1e-25	80	39993324	69111	6987	585	376	30	2556764	25559	2704	266	122	9	12829947	66652	3682	24606613	35400	6262
40	1e-25	80	31519628	63523	6617	561	358	30	798079	20780	1729	221	37	7	4356251	58643	2212	26365298	35579	6288
50	1e-25	80	28724405	55279	6441	525	355	30	303086	14270	899	146	10	2	1561028	45154	1118	26860291	35713	6301
60	1e-25	80	27656787	47549	6356	506	355	30	106679	8467	420	91	6	0	493410	30041	495	27056698	35728	6305

## Sheet: S3_Wheat-Pgt Ug99 Combinations
Identity	e-value	Coverage	Interolog + Domain (combined)						Interolog + Domain (consensus)						Interolog (unique)			Domain (unique)
			Interactions	Host	Pathogen	Effectors	Secretory	Effectors+Secretory	Interactions	Host	Pathogen	Effectors	Secretory	Effectors+Secretory	Interactions	Host	Pathogen	Interactions	Host	Pathogen
30	1e-10	40	48370549	81395	5308	603	221	19	6129018	30747	2763	301	116	8	31842492	81052	4477	10399039	34312	3749
40	1e-10	40	24642339	73166	4525	514	187	15	1650860	24511	1730	244	41	5	8114282	71277	2620	14877197	35388	3782
50	1e-10	40	18796743	62017	4084	434	178	10	401359	17051	929	160	11	2	2268686	54976	1288	16126698	35686	3802
60	1e-10	40	17142601	51542	3916	390	177	10	119450	9927	408	85	2	0	614544	36185	561	16408607	35717	3808
30	1e-10	50	42328620	80093	5126	587	215	19	4823903	30069	2582	293	107	8	25800563	79581	4097	11704154	34605	3762
40	1e-10	50	23362079	71618	4443	499	185	13	1318042	23970	1607	236	39	5	6834022	69334	2384	15210015	35393	3784
50	1e-10	50	18494178	60818	4051	424	177	10	357136	16436	866	151	11	2	1966121	53270	1175	16170921	35691	3802
60	1e-10	50	17072790	50619	3903	386	177	10	110830	9628	383	83	2	0	544733	34842	514	16417227	35726	3808
30	1e-10	60	36601756	78582	4932	560	205	14	3631724	29277	2366	279	93	8	20073699	77828	3678	12896333	34828	3766
40	1e-10	60	22098892	69978	4338	480	182	11	1044797	22934	1476	223	35	5	5570835	67273	2134	15483260	35438	3788
50	1e-10	60	18226393	59580	4012	414	177	10	313617	15873	809	145	9	2	1698336	51497	1067	16214440	35699	3802
60	1e-10	60	17001728	49674	3885	376	177	10	99292	9349	359	81	2	0	473671	33352	468	16428765	35726	3808
30	1e-10	80	26687606	72721	4514	495	193	11	1794204	25939	1741	239	63	6	10159549	70505	2625	14733853	35258	3784
40	1e-10	80	19783618	65153	4162	447	179	10	579282	20681	1109	187	21	4	3255561	60559	1559	15948775	35530	3797
50	1e-10	80	17647845	56126	3944	395	177	10	212033	14335	619	120	3	1	1119788	46186	802	16316024	35723	3805
60	1e-10	80	16879301	47478	3851	365	177	10	75496	8280	285	64	2	0	351244	29599	350	16452561	35732	3809
30	1e-50	40	26194728	66162	4350	377	194	10	2672844	26302	1840	133	53	1	9666671	64427	2499	13855213	35359	3781
40	1e-50	40	20558807	62775	4121	377	182	10	1103269	22116	1307	127	24	0	4030750	59543	1727	15424788	35532	3790
50	1e-50	40	17965589	55864	3913	368	178	10	334293	15975	766	101	8	0	1437532	47674	922	16193764	35704	3803
60	1e-50	40	16968727	48368	3848	356	177	10	104815	9634	357	66	2	0	440670	32335	425	16423242	35729	3809
30	1e-50	50	25234685	65737	4326	377	194	10	2259493	25998	1779	133	51	1	8706628	63802	2409	14268564	35363	3781
40	1e-50	50	20216072	62342	4107	377	182	10	920617	21842	1253	127	23	0	3688015	58698	1640	15607440	35532	3790
50	1e-50	50	17856061	55591	3909	368	177	10	305091	15577	735	101	8	0	1328004	47005	879	16222966	35704	3803
60	1e-50	50	16935704	48008	3847	356	177	10	98843	9396	344	66	2	0	407647	31688	409	16429214	35729	3809
30	1e-50	60	24137015	65252	4293	377	193	10	1838106	25530	1687	133	50	1	7608958	63128	2284	14689951	35402	3783
40	1e-50	60	19825747	61822	4082	377	180	10	770444	21376	1186	127	22	0	3297690	57777	1550	15757613	35533	3792
50	1e-50	60	17757952	55111	3901	368	177	10	277941	15143	702	101	7	0	1229895	46040	829	16250116	35704	3803
60	1e-50	60	16910026	47491	3845	356	177	10	92651	9137	327	66	2	0	381969	30723	387	16435406	35729	3809
30	1e-50	80	21412847	62526	4164	377	187	10	1068607	23057	1321	122	40	1	4884790	59007	1783	15459450	35471	3790
40	1e-50	80	18758796	59180	4017	377	179	10	453931	19779	946	114	14	0	2230739	53498	1224	16074126	35561	3799
50	1e-50	80	17435276	53056	3884	367	177	10	193710	13883	557	90	2	0	907219	42379	667	16334347	35726	3805
60	1e-50	80	16835714	45974	3833	354	177	10	72063	8140	266	54	2	0	307657	27790	305	16455994	35732	3809
30	1e-05	40	55030765	83573	5740	731	252	30	6449276	30879	2825	310	119	8	38502708	83258	4966	10078781	34276	3742
40	1e-05	40	25424594	74338	4681	549	194	18	1714856	24658	1774	247	42	5	8896537	72634	2821	14813201	35382	3781
50	1e-05	40	18873891	62581	4120	442	179	11	410079	17208	950	160	11	2	2345834	55717	1349	16117978	35686	3802
60	1e-05	40	17154364	51814	3924	391	177	10	119765	9960	414	85	2	0	626307	36554	576	16408292	35717	3808
30	1e-05	50	46396614	81913	5426	694	235	29	5021760	30144	2637	302	108	8	29868557	81423	4441	11506297	34578	3759
40	1e-05	50	23842831	72538	4546	530	190	16	1367589	24066	1645	239	40	5	7314774	70433	2524	15160468	35391	3783
50	1e-05	50	18543157	61230	4074	431	178	11	364444	16590	883	151	11	2	2015100	53896	1216	16163613	35691	3802
60	1e-05	50	17080331	50871	3907	386	177	10	111093	9658	387	83	2	0	552274	35238	522	16416964	35726	3808
30	1e-05	60	38925131	80053	5108	624	216	21	3757474	29341	2408	286	94	8	22397074	79321	3886	12770583	34818	3764
40	1e-05	60	22352082	70603	4394	492	184	12	1072955	23018	1504	225	36	5	5824025	68020	2217	15455102	35438	3788
50	1e-05	60	18252200	59871	4023	417	177	10	317065	15979	820	145	9	2	1724143	51935	1091	16210992	35699	3802
60	1e-05	60	17005178	49806	3889	376	177	10	99516	9377	362	81	2	0	477121	33518	475	16428541	35726	3808
30	1e-05	80	27320526	73537	4572	517	195	13	1833490	25978	1760	242	64	6	10792469	71365	2705	14694567	35254	3784
40	1e-05	80	19863616	65468	4177	450	179	10	592397	20753	1120	187	22	4	3335559	60950	1585	15935660	35530	3797
50	1e-05	80	17651230	56285	3945	396	177	10	213513	14421	622	120	3	1	1123173	46391	808	16314544	35723	3805
60	1e-05	80	16879802	47524	3851	365	177	10	75613	8304	287	64	2	0	351745	29651	352	16452444	35732	3809
30	0.0001	40	56755414	84069	5863	770	264	34	6509073	30901	2834	310	119	8	40227357	83759	5100	10018984	34272	3741
40	0.0001	40	25608650	74651	4716	561	194	18	1726992	24725	1780	248	42	5	9080593	72985	2862	14801065	35382	3781
50	0.0001	40	18893336	62680	4131	444	179	11	411705	17252	956	160	11	2	2365279	55854	1365	16116352	35686	3802
60	0.0001	40	17157106	51856	3926	393	177	10	119834	9962	417	85	2	0	629049	36596	580	16408223	35717	3808
30	0.0001	50	47394586	82409	5516	721	241	32	5059561	30163	2646	302	108	8	30866529	81924	4541	11468496	34571	3759
40	0.0001	50	23938398	72816	4570	535	190	16	1375082	24092	1648	240	40	5	7410341	70755	2548	15152975	35391	3783
50	0.0001	50	18551947	61303	4081	433	178	11	365638	16633	886	151	11	2	2023890	53996	1227	16162419	35691	3802
60	0.0001	50	17082077	50908	3909	388	177	10	111110	9659	388	83	2	0	554020	35275	524	16416947	35726	3808
30	0.0001	60	39491848	80398	5174	648	222	25	3776809	29350	2410	286	94	8	22963791	79671	3956	12751248	34816	3764
40	0.0001	60	22404582	70750	4406	494	184	12	1077585	23038	1507	225	36	5	5876525	68210	2229	15450472	35438	3788
50	0.0001	60	18258764	59926	4028	418	177	10	317761	16015	822	145	9	2	1730707	52010	1099	16210296	35699	3802
60	0.0001	60	17005864	49841	3890	377	177	10	99524	9378	362	81	2	0	477807	33553	476	16428533	35726	3808
30	0.0001	80	27459828	73726	4588	524	195	13	1840385	25987	1765	242	64	6	10931771	71559	2724	14687672	35254	3784
40	0.0001	80	19878458	65530	4180	451	179	10	594392	20761	1121	187	22	4	3350401	61042	1590	15933665	35530	3797
50	0.0001	80	17652374	56321	3947	398	177	10	213735	14451	623	120	3	1	1124317	46440	811	16314322	35723	3805
60	0.0001	80	16879986	47531	3852	366	177	10	75620	8305	287	64	2	0	351929	29658	353	16452437	35732	3809
30	1e-20	40	40284571	77229	4878	490	207	12	5421518	29946	2564	271	96	5	23756514	76757	3830	11106539	34571	3760
40	1e-20	40	23375522	70629	4369	462	183	11	1500053	24088	1645	229	36	5	6847465	68549	2351	15028004	35423	3784
50	1e-20	40	18581740	60636	4025	416	178	10	389833	16787	901	153	10	2	2053683	53319	1190	16138224	35690	3802
60	1e-20	40	17105663	50990	3898	385	177	10	117441	9898	399	83	2	0	577606	35451	530	16410616	35717	3808
30	1e-20	50	36602805	76379	4797	487	203	12	4351408	29265	2425	264	90	5	20074748	75742	3601	12176649	34854	3765
40	1e-20	50	22485446	69540	4322	459	183	11	1212559	23369	1536	223	33	5	5957389	67052	2170	15315498	35428	3785
50	1e-20	50	18341858	59833	4005	412	177	10	349500	16229	847	147	10	2	1813801	52029	1104	16178557	35695	3802
60	1e-20	50	17045591	50192	3891	383	177	10	109647	9612	377	81	2	0	517534	34246	494	16418410	35726	3808
30	1e-20	60	32810442	75335	4700	479	199	11	3332972	28714	2253	259	83	5	16282385	74457	3318	13195085	34983	3769
40	1e-20	60	21545099	68384	4253	451	181	10	971595	22633	1430	217	30	4	5017042	65443	1989	15556462	35466	3788
50	1e-20	60	18120497	58858	3977	404	177	10	309349	15724	796	142	9	2	1592440	50510	1014	16218708	35699	3802
60	1e-20	60	16986389	49377	3877	375	177	10	99003	9341	355	80	2	0	458332	32966	455	16429054	35726	3808
30	1e-20	80	25354958	70209	4400	450	191	11	1699460	25478	1679	222	56	4	8826901	67853	2440	14828597	35369	3784
40	1e-20	80	19577836	64009	4118	428	179	10	540165	20575	1089	184	19	3	3049779	59218	1483	15987892	35532	3798
50	1e-20	80	17618726	55706	3927	389	177	10	209955	14225	615	119	3	1	1090669	45612	775	16318102	35723	3805
60	1e-20	80	16874922	47312	3849	364	177	10	75384	8274	283	63	2	0	346865	29411	345	16452673	35732	3809
30	1e-30	40	34455140	73272	4636	425	200	10	4504455	29180	2308	216	80	5	17927083	72489	3317	12023602	34874	3767
40	1e-30	40	22375593	68009	4245	417	182	10	1380045	23522	1531	198	32	4	5847536	65727	2091	15148012	35474	3786
50	1e-30	40	18357179	59084	3972	394	178	10	372299	16497	857	136	10	2	1829122	51568	1084	16155758	35699	3802
60	1e-30	40	17058853	50175	3878	373	177	10	113887	9857	386	80	2	0	530796	34487	493	16414170	35726	3808
30	1e-30	50	32085648	72591	4585	425	200	10	3687616	28531	2204	214	75	5	15557591	71647	3164	12840441	35123	3769
40	1e-30	50	21738040	67259	4218	417	182	10	1135024	22848	1451	196	30	4	5209983	64583	1966	15393033	35474	3786
50	1e-30	50	18174505	58548	3962	393	177	10	336427	16036	814	136	10	2	1646448	50577	1024	16191630	35699	3802
60	1e-30	50	17009137	49595	3875	372	177	10	106718	9589	366	79	2	0	481080	33585	467	16421339	35726	3808
30	1e-30	60	29515954	71773	4519	422	197	10	2878174	27900	2071	210	72	5	12987897	70623	2951	13649883	35196	3771
40	1e-30	60	21010879	66381	4170	414	180	10	922408	22240	1361	194	29	4	4482822	63252	1827	15605649	35501	3788
50	1e-30	60	18005933	57782	3946	390	177	10	300427	15597	771	133	9	2	1477876	49298	956	16227630	35699	3802
60	1e-30	60	16964404	48918	3865	368	177	10	97914	9320	347	78	2	0	436347	32450	436	16430143	35726	3808
30	1e-30	80	23971578	67632	4292	411	189	10	1511224	24959	1569	186	53	4	7443521	65033	2217	15016833	35424	3784
40	1e-30	80	19342342	62647	4073	406	179	10	520677	20324	1053	165	19	3	2814285	57680	1402	16007380	35551	3798
50	1e-30	80	17563162	55028	3911	383	177	10	206045	14156	603	114	3	1	1035105	44854	748	16322012	35723	3805
60	1e-30	80	16862385	46981	3844	361	177	10	74774	8257	280	63	2	0	334328	29013	337	16453283	35732	3809
30	1e-25	40	37166662	75108	4749	454	201	10	4959133	29634	2443	246	90	5	20638605	74516	3585	11568924	34661	3762
40	1e-25	40	22862660	69295	4306	442	182	10	1438059	23931	1585	217	34	5	6334603	67133	2220	15089998	35440	3785
50	1e-25	40	18479361	59912	3997	406	178	10	382261	16590	877	146	10	2	1951304	52501	1136	16145796	35690	3802
60	1e-25	40	17082923	50631	3886	379	177	10	116130	9888	392	82	2	0	554866	35047	510	16411927	35717	3808
30	1e-25	50	34187090	74300	4689	453	201	10	4009907	28999	2318	243	85	5	17659033	73533	3392	12518150	34933	3767
40	1e-25	50	22103371	68371	4273	440	182	10	1169994	23253	1487	213	31	5	5575314	65791	2065	15358063	35445	3786
50	1e-25	50	18265503	59250	3982	403	177	10	343587	16107	831	144	10	2	1737446	51358	1062	16184470	35695	3802
60	1e-25	50	17028562	49925	3882	377	177	10	108512	9606	372	80	2	0	500505	33955	481	16419545	35726	3808
30	1e-25	60	31070007	73386	4610	448	198	10	3097878	28412	2167	238	81	5	14541950	72402	3148	13430179	35027	3771
40	1e-25	60	21274899	67399	4214	436	180	10	944170	22531	1388	207	29	4	4746842	64362	1911	15583887	35482	3788
50	1e-25	60	18067792	58362	3960	398	177	10	305541	15648	784	140	9	2	1539735	49944	983	16222516	35699	3802
60	1e-25	60	16976666	49182	3871	372	177	10	98589	9334	352	79	2	0	448609	32746	447	16429468	35726	3808
30	1e-25	80	24645010	68843	4348	430	190	10	1607428	25323	1621	205	56	4	8116953	66370	2334	14920629	35391	3784
40	1e-25	80	19465709	63363	4099	419	179	10	530563	20515	1069	174	19	3	2937652	58466	1451	15997494	35534	3798
50	1e-25	80	17596879	55408	3919	387	177	10	208649	14189	609	117	3	1	1068822	45264	761	16319408	35723	3805
60	1e-25	80	16870367	47198	3846	362	177	10	75151	8273	282	63	2	0	342310	29286	341	16452906	35732	3809
