# Supplementary material for: Deciphering the Crosstalk Mechanisms of Wheat-Stem Rust Pathosystem: Genome-Scale Prediction Unravels Novel Host Targets
Source: Front Plant Sci. 2022 Jun 21;13:895480. doi: 10.3389/fpls.2022.895480 (PMC9253690; doi:10.3389/fpls.2022.895480)
Supplement: Supplementary file 1 [file Data_Sheet_1.zip › Supplementary Material/Supplementary Material 2.xlsx]

## Sheet: S1_Host hubs
Host protein	Degree
TraesCS6D02G339600.1	1497
TraesCS4D02G250600.1.cds1	1497
TraesCS7A02G437400.1	1489
TraesCS5B02G254600.1.cds1	1481
TraesCS5A02G255500.1.cds1	1480
TraesCS5D02G263800.1.cds1	1475
TraesCS2D02G120200.1	1462
TraesCS5A02G295800.1	1455
TraesCS7A02G029700.1	1454
TraesCS3A02G247700.1.cds1	1453
TraesCS4B02G260700.1.cds1	1451
TraesCS4A02G336800.2	1451
TraesCS5A02G521700.1	1450
TraesCS4B02G353600.1	1449
TraesCS5B02G536500.1	1449
TraesCS4D02G347600.1	1449
TraesCS3B02G271700.1.cds1	1447
TraesCS5D02G534000.2	1447
TraesCS4B02G123100.1	1445
TraesCS4A02G192300.1	1445
TraesCS1A02G243300.1	1444
TraesCS1B02G212800.1	1444
TraesCS7B02G246900.3	1444
TraesCS7D02G342800.3	1444
TraesCS7A02G335300.2	1444
TraesCS1B02G254800.1	1444
TraesCS1D02G243300.1	1444
TraesCS5D02G147100.1	1443
TraesCS4D02G121200.2	1443
TraesCS5B02G144100.2	1443
TraesCS5B02G064200.1.cds1	1443
TraesCS6B02G162900.1.cds1	1442
TraesCS1A02G198100.2	1441
TraesCS3D02G243700.1.cds1	1441
TraesCS6A02G078200.1	1441
TraesCS6B02G105100.1	1441
TraesCS4D02G198600.1	1441
TraesCS7A02G422500.1	1440
TraesCS5D02G512300.2	1440
TraesCS7B02G322900.1	1440
TraesCS1A02G245600.1	1439
TraesCS7D02G414700.1	1439
TraesCS1A02G077200.1	1439
TraesCS1B02G095200.2	1439
TraesCS1D02G079300.1	1439
TraesCS1B02G256600.1	1438
TraesCS4A02G106400.1	1438
TraesCS4A02G361100.1	1438
TraesCS5B02G511800.1	1438
TraesCS7D02G414900.1	1438
TraesCS6B02G146300.1	1438
TraesCS4B02G151800.1	1438
TraesCS1A02G407700.5	1437
TraesCS4D02G151100.1	1437
TraesCS5B02G295300.1	1437
TraesCS6B02G127800.1	1437
TraesCS6A02G099600.1	1437
TraesCS5B02G529300.1	1437
TraesCS5D02G528400.1	1436
TraesCS5A02G145500.1	1436
TraesCS7B02G240100.1	1436
TraesCS3D02G221700.1	1436
TraesCS7D02G336500.1	1436
TraesCS7B02G009200.1	1435
TraesCS3B02G201800.2	1435
TraesCS4A02G142300.1	1435
TraesCS3B02G561200.1	1435
TraesCS1A02G091900.1.cds1	1435
TraesCS3D02G177600.2	1435
TraesCS7A02G111300.1	1435
TraesCS7D02G106400.1	1435
TraesCS3A02G498200.1	1434
TraesCS7A02G342900.1	1434
TraesCS4D02G257300.1.cds1	1434
TraesCS6D02G082900.2	1434
TraesCS3D02G432000.1	1434
TraesCSU02G058100.1	1434
TraesCS1B02G104900.1	1433
TraesCS4A02G434800.1	1433
TraesCS2A02G119300.1	1433
TraesCS2B02G139000.1	1433
TraesCS1D02G088000.2	1433
TraesCS3A02G164200.1	1433
TraesCS6A02G118100.1	1433
TraesCS1D02G363800.1.cds1	1432
TraesCS3B02G260900.1	1432
TraesCS7D02G044100.1	1432
TraesCS3A02G231700.1	1431
TraesCS2A02G104500.1	1430
TraesCS6B02G296700.2	1430
TraesCS1A02G092000.1.cds1	1429
TraesCS4A02G345500.1	1429
TraesCS1A02G402400.2	1428
TraesCS1D02G410100.1	1428
TraesCS1A02G086500.1	1428
TraesCS1B02G196700.3	1428
TraesCS2D02G104200.1	1428
TraesCS7A02G049000.1	1427
TraesCS1D02G187400.1	1427
TraesCS1B02G431400.2	1426
TraesCS4A02G227200.2	1426
TraesCS1D02G422800.1	1426
TraesCS7B02G345800.1	1426
TraesCS6A02G214100.1	1426
TraesCS7B02G142600.1	1426
TraesCS1A02G189000.1	1426
TraesCS7A02G248700.1	1426
TraesCS2B02G365900.1	1425
TraesCS6D02G196700.1	1425
TraesCS6B02G244100.1	1425
TraesCS6D02G245500.3	1425
TraesCS6D02G184000.1	1424
TraesCS7B02G309900.1	1424
TraesCS6A02G269400.1	1424
TraesCS3A02G136500.1	1424
TraesCS7D02G435700.1	1424
TraesCS7A02G410700.2	1424
TraesCS3A02G313300.1	1423
TraesCS2A02G346500.1	1423
TraesCS5B02G223900.1.cds1	1423
TraesCS2D02G345200.4	1423
TraesCS3B02G256700.1	1422
TraesCS3D02G225600.1	1422
TraesCS3D02G137200.1	1422
TraesCS3A02G228000.1	1422
TraesCS4D02G086800.1	1422
TraesCS3D02G242200.2	1421
TraesCS3A02G242100.1	1421
TraesCS1B02G192600.3	1421
TraesCS3D02G141000.1	1421
TraesCS1B02G375400.1.cds1	1421
TraesCS2B02G506000.1.cds1	1421
TraesCS1D02G192200.1	1421
TraesCS1A02G184500.1	1421
TraesCS3B02G158600.1	1421
TraesCS1B02G133700.1.cds1	1421
TraesCS4B02G089100.3	1421
TraesCS5D02G232600.1.cds1	1420
TraesCS5A02G110100.1	1420
TraesCS1B02G445300.1	1420
TraesCS1D02G428900.1	1420
TraesCS7D02G403700.1	1420
TraesCS1A02G421000.1	1420
TraesCS4D02G172700.1	1420
TraesCS2B02G121500.1	1419
TraesCS3B02G473100.1	1419
TraesCS4B02G170700.1	1419
TraesCS1B02G452200.1	1419
TraesCS7B02G201000.1	1419
TraesCS1A02G415300.1	1418
TraesCS6B02G231200.2	1418
TraesCS1A02G359100.1.cds1	1418
TraesCS3A02G439200.1	1418
TraesCS4B02G257400.1.cds1	1418
TraesCS5A02G225300.1.cds1	1417
TraesCS5B02G128400.1	1417
TraesCS4A02G047300.1.cds1	1417
TraesCS2A02G107000.1	1417
TraesCS3D02G376500.1	1416
TraesCS3B02G270200.1	1416
TraesCS3A02G107900.2	1415
TraesCS5D02G412100.1	1415
TraesCS2A02G480600.1.cds1	1415
TraesCS3A02G306000.1	1414
TraesCS4B02G168200.1.cds1	1413
TraesCS2A02G577400.1	1413
TraesCS1A02G125000.1	1412
TraesCS3D02G109700.1	1412
TraesCS1D02G129000.2	1412
TraesCS4D02G255400.1	1412
TraesCS1B02G142300.1	1412
TraesCS1B02G152700.1	1412
TraesCS4D02G170700.1.cds1	1411
TraesCS7A02G216200.1	1411
TraesCS6B02G232400.1	1411
TraesCS2B02G364800.5	1410
TraesCS3B02G415800.1	1410
TraesCS7D02G218000.1	1410
TraesCS2A02G150600.2	1410
TraesCS1B02G410500.1.cds1	1410
TraesCS3A02G383400.1	1409
TraesCS4B02G178100.1	1409
TraesCS2B02G209300.1	1409
TraesCS1A02G133200.1	1409
TraesCS6D02G108100.1	1408
TraesCS4D02G179700.2	1408
TraesCS1B02G333200.1.cds1	1408
TraesCS2B02G175800.2	1408
TraesCS4A02G136500.2	1408
TraesCS5B02G406600.1	1408
TraesCS4B02G131000.1	1407
TraesCS2D02G155700.1	1407
TraesCS2A02G347400.1	1407
TraesCS3B02G166600.1.cds1	1407
TraesCS1D02G314400.1	1406
TraesCS5D02G118300.1	1406
TraesCS3B02G126500.1	1406
TraesCS2B02G114000.1	1405
TraesCS1B02G120100.1.cds1	1405
TraesCS6A02G342900.1	1405
TraesCS6B02G374400.1	1405
TraesCS1B02G326100.1	1405
TraesCS6B02G374500.1	1405
TraesCS4A02G175100.1	1405
TraesCS4A02G098100.1	1405
TraesCS4B02G206400.1	1405
TraesCS6B02G374600.1	1405
TraesCS6A02G342200.1	1405
TraesCS4A02G187300.1	1405
TraesCS6D02G339700.1	1405
TraesCS2A02G506900.1	1405
TraesCS6A02G342400.1	1405
TraesCS6D02G322800.1	1405
TraesCS6D02G322700.1	1405
TraesCS5D02G303300.1	1405
TraesCS6D02G402500.1	1405
TraesCS7D02G398000.1	1404
TraesCS5A02G129700.1	1404
TraesCS5B02G129700.2	1404
TraesCS2B02G535000.2	1404
TraesCS6A02G342500.1	1404
TraesCS3A02G305100.3	1404
TraesCS7B02G146500.1.cds1	1404
TraesCS7D02G422600.1.cds1	1404
TraesCS5B02G267900.1	1404
TraesCS2D02G106800.1.cds1	1404
TraesCS3B02G330500.1	1404
TraesCS4B02G397600.1	1404
TraesCS3D02G295900.1	1404
TraesCS5D02G276100.1	1404
TraesCS2D02G575200.1	1404
TraesCS3B02G331400.4	1404
TraesCS2B02G123900.1.cds1	1404
TraesCS1A02G295600.1	1404
TraesCS7D02G243600.1.cds1	1404
TraesCS5A02G268100.1	1404
TraesCSU02G116400.1	1404
TraesCS6D02G339800.1	1403
TraesCS3A02G346100.1.cds1	1403
TraesCS4B02G206300.1	1403
TraesCS3D02G296700.1	1403
TraesCS2B02G610000.1	1403
TraesCS5B02G111200.1	1402
TraesCS5D02G117600.1	1402
TraesCS7B02G123400.1	1402
TraesCS3D02G339800.1.cds1	1402
TraesCS5A02G106200.2	1402
TraesCS4D02G255300.1	1402
TraesCS6A02G342600.1.cds1	1402
TraesCS2B02G125400.1	1402
TraesCS3B02G544700.1	1401
TraesCS3D02G151500.1.cds1	1401
TraesCS5A02G075200.1	1401
TraesCS2D02G588600.1	1401
TraesCS3A02G135700.1.cds1	1401
TraesCS3B02G296300.1	1400
TraesCS7D02G295900.1	1400
TraesCS2D02G097700.1	1400
TraesCS5B02G064300.1.cds1	1400
TraesCS3B02G377800.1.cds1	1400
TraesCS1D02G452500.1	1400
TraesCS4D02G207500.1	1399
TraesCS5A02G078000.1	1399
TraesCS1B02G139600.1	1399
TraesCS1D02G121200.3	1399
TraesCS5B02G087700.4	1399
TraesCS4B02G142400.1	1399
TraesCS4B02G205700.1	1399
TraesCS6A02G337100.4	1399
TraesCS4D02G140800.1	1399
TraesCS4B02G206700.1	1399
TraesCS5D02G252900.1	1399
TraesCS2B02G374700.1	1399
TraesCS7D02G423100.1.cds1	1399
TraesCS7A02G299300.1	1399
TraesCS1B02G294300.1	1399
TraesCS5A02G479300.1	1399
TraesCS1A02G120200.1	1399
TraesCS6A02G042600.1	1399
TraesCS2A02G585600.1.cds1	1399
TraesCS5A02G298700.1.cds1	1399
TraesCS3D02G352400.2	1399
TraesCS2D02G600900.1.cds1	1399
TraesCS2A02G507000.2	1399
TraesCS5B02G492500.1	1399
TraesCS1A02G285000.2	1399
TraesCS5D02G093900.1	1399
TraesCS1D02G121000.1	1399
TraesCS7A02G352200.1	1399
TraesCS3B02G390700.1	1399
TraesCS4A02G098600.1	1399
TraesCS3D02G351900.1	1399
TraesCS7A02G244900.1.cds1	1399
TraesCS5B02G298000.1	1399
TraesCS1D02G284000.2	1399
TraesCS4D02G207100.1	1399
TraesCS3B02G390800.1	1399
TraesCS7A02G430600.1.cds1	1399
TraesCS5D02G305500.1.cds1	1399
TraesCS6B02G058300.1	1399
TraesCS7B02G330900.1.cds1	1399
TraesCS4A02G097900.2	1399
TraesCS7B02G331400.1.cds1	1399
TraesCS3B02G544300.1	1398
TraesCS2A02G182800.1	1398
TraesCS4A02G098200.1	1398
TraesCS1B02G347100.1.cds1	1398
TraesCS3D02G262800.1	1398
TraesCS3A02G262900.1	1398
TraesCS1A02G133100.2	1398
TraesCS5A02G492000.1	1398
TraesCS5A02G246700.1	1398
TraesCS2D02G190600.1	1398
TraesCS3B02G545300.2	1398
TraesCS4D02G206600.1	1398
TraesCS1D02G131800.1	1398
TraesCS1B02G151300.1	1398
TraesCS2B02G567900.1.cds1	1398
TraesCS1D02G298500.1.cds1	1398
TraesCS5A02G170100.1	1397
TraesCS4B02G195900.1	1397
TraesCS2A02G098300.1	1397
TraesCS4D02G316500.1	1397
TraesCS2A02G303900.1	1396
TraesCS4A02G134300.2	1396
TraesCS3D02G136700.1.cds1	1396
TraesCS1B02G139500.1	1396
TraesCS3B02G169300.1.cds1	1396
TraesCS3A02G200900.1	1396
TraesCS4D02G113100.1.cds1	1396
TraesCS2D02G302500.1	1396
TraesCS7D02G423500.1.cds1	1395
TraesCS1D02G392200.1.cds1	1395
TraesCS4D02G118500.2.cds1	1395
TraesCS3A02G016500.1	1395
TraesCS2A02G107900.1	1395
TraesCS5A02G225200.1.cds1	1395
TraesCS2D02G108000.1	1395
TraesCS6B02G179100.1	1395
TraesCS3B02G225800.1	1395
TraesCS4A02G126800.3	1394
TraesCS5D02G174500.1	1394
TraesCS3D02G203000.4	1394
TraesCS5B02G243700.1	1394
TraesCS3B02G153800.1.cds1	1394
TraesCS5B02G065900.1.cds1	1394
TraesCS5B02G081500.1	1394
TraesCS5B02G166900.1	1393
TraesCS4B02G243400.1.cds1	1393
TraesCS1A02G333800.1.cds1	1393
TraesCS6B02G426400.1.cds1	1393
TraesCS5D02G070100.1.cds1	1393
TraesCS3D02G491900.2	1393
TraesCS3A02G157100.1	1393
TraesCS5A02G511800.1	1393
TraesCS5A02G511700.1	1393
TraesCS4B02G342600.1	1393
TraesCS6D02G141000.1	1393
TraesCS1A02G314000.1	1392
TraesCS7D02G374400.2	1392
TraesCS4B02G086200.1.cds1	1392
TraesCS3D02G164700.1	1392
TraesCS1B02G309400.1.cds1	1392
TraesCS1A02G299600.1.cds1	1392
TraesCS5D02G271200.1.cds1	1392
TraesCS2D02G252600.1	1392
TraesCS4A02G108800.1	1391
TraesCS5A02G263600.1.cds1	1391
TraesCS5D02G263500.1.cds1	1391
TraesCS3A02G305900.1.cds1	1391
TraesCS2B02G271700.1	1390
TraesCS5D02G137200.1	1390
TraesCS4A02G194800.1.cds1	1390
TraesCS3A02G135500.1.cds1	1390
TraesCS5B02G223800.1.cds1	1390
TraesCS4B02G319900.1	1389
TraesCS7B02G279300.1	1389
TraesCS1B02G206700.1	1389
TraesCS4A02G066100.1	1389
TraesCS4D02G338600.1	1389
TraesCS4B02G115400.1.cds1	1389
TraesCS5B02G252500.1	1389
TraesCS7A02G377600.1	1389
TraesCS4D02G338300.1	1389
TraesCS4D02G243000.1	1389
TraesCS1D02G124200.2	1388
TraesCS5A02G253500.1	1388
TraesCS5D02G088700.2	1388
TraesCS2D02G170700.1	1387
TraesCS4B02G120400.1.cds1	1387
TraesCS4A02G049400.1.cds1	1387
TraesCS3B02G183500.2	1387
TraesCS4D02G196100.1	1387
TraesCS4D02G255200.1.cds1	1386
TraesCS1D02G082200.1	1386
TraesCS1D02G082500.1	1386
TraesCS4A02G200000.1.cds1	1386
TraesCS5B02G263000.1.cds1	1386
TraesCS3B02G316500.1	1385
TraesCS3A02G282800.1	1385
TraesCS6B02G281400.1	1385
TraesCS5D02G232500.1.cds1	1385
TraesCS5D02G261300.1	1385
TraesCS5B02G448600.1.cds1	1385
TraesCS4B02G079300.1	1384
TraesCS3B02G330600.1	1384
TraesCS5A02G255800.1	1384
TraesCS1B02G098600.1	1384
TraesCS4A02G108700.1	1384
TraesCS6D02G124200.1.cds1	1383
TraesCS1A02G080500.2	1383
TraesCS1A02G080600.1	1382
TraesCS7B02G275800.1.cds1	1382
TraesCS1A02G350500.1	1382
TraesCS1A02G080700.1	1382
TraesCS6A02G135100.1.cds1	1382
TraesCS3B02G147300.1	1382
TraesCS1B02G098700.2	1381
TraesCS3D02G282800.1	1381
TraesCS4A02G187900.1	1381
TraesCS2D02G107100.1.cds1	1381
TraesCS1D02G082600.1	1381
TraesCS6B02G413600.1	1380
TraesCS5B02G476300.1	1380
TraesCS6B02G163100.1.cds1	1380
TraesCS4A02G235600.2	1379
TraesCS5A02G401700.1	1378
TraesCS7D02G052900.1	1378
TraesCS5D02G144800.1.cds1	1377
TraesCS5A02G377900.1.cds1	1376
TraesCSU02G091900.1	1376
TraesCS5D02G460900.1	1375
TraesCS4A02G432300.1	1375
TraesCS1A02G120100.4	1375
TraesCS3A02G133000.1.cds1	1375
TraesCS3D02G327700.3	1375
TraesCS4D02G250500.1.cds1	1375
TraesCS2A02G566700.1	1374
TraesCS2B02G630000.1	1374
TraesCS5D02G451600.1.cds1	1374
TraesCS5D02G387900.1.cds1	1374
TraesCS5B02G146500.1.cds1	1374
TraesCS5B02G255000.1.cds1	1374
TraesCS2A02G493800.1	1372
TraesCS3B02G365200.1	1372
TraesCS5A02G148000.1.cds1	1372
TraesCS2D02G493700.1	1372
TraesCS5A02G450900.1	1371
TraesCS3A02G334200.1	1371
TraesCS5B02G381500.1.cds1	1371
TraesCS3D02G492100.1	1371
TraesCS3A02G128200.1	1370
TraesCS2D02G577000.1	1370
TraesCS1A02G215900.1	1370
TraesCS1D02G218200.1	1370
TraesCS3D02G439400.1.cds1	1370
TraesCS5D02G081700.1	1370
TraesCS1B02G229400.1	1369
TraesCS5A02G069500.1	1368
TraesCS3B02G482200.1.cds1	1368
TraesCS3B02G545400.1	1368
TraesCS5D02G063900.1.cds1	1367
TraesCS5B02G254700.1.cds1	1367
TraesCS4B02G250600.1.cds1	1367
TraesCS6B02G413500.1	1367
TraesCS2B02G124100.1.cds1	1367
TraesCS6A02G375800.1	1367
TraesCS3D02G129100.1	1366
TraesCS5B02G059300.1.cds1	1366
TraesCS5A02G057400.1.cds1	1366
TraesCS1A02G270800.1	1365
TraesCS1D02G433400.1	1365
TraesCS7B02G369100.1	1365
TraesCS1A02G424200.1	1364
TraesCS6A02G375900.1	1364
TraesCS5A02G515900.1	1364
TraesCS7D02G455000.1	1364
TraesCS2B02G189600.1	1363
TraesCS2A02G163800.1	1363
TraesCS5D02G068700.1.cds1	1362
TraesCS2B02G424900.1	1362
TraesCS2B02G521800.1	1362
TraesCS3A02G381100.1	1361
TraesCS1D02G271000.1	1361
TraesCS3B02G413800.1	1361
TraesCS3D02G374300.1	1361
TraesCS5B02G075800.1	1361
TraesCS6D02G360900.1	1360
TraesCS3D02G028600.1.cds1	1358
TraesCS4D02G125500.1	1358
TraesCS6A02G192900.2	1357
TraesCS1D02G115000.1.cds1	1357
TraesCS6D02G360800.1	1356
TraesCS3A02G446800.1.cds1	1355
TraesCS2D02G537400.1.cds1	1355
TraesCS6B02G304200.1	1355
TraesCS6A02G276700.1	1355
TraesCS1B02G281100.1	1354
TraesCS2A02G106500.1.cds1	1353
TraesCS2B02G566800.1.cds1	1353
TraesCS5B02G459300.1	1350
TraesCS4B02G347200.1	1349
TraesCS1B02G410700.1.cds1	1348
TraesCS1B02G401500.1.cds1	1347
TraesCS2D02G537600.1.cds1	1346
TraesCS3A02G031000.1.cds1	1344
TraesCS5D02G475900.1	1344
TraesCS2A02G536100.1.cds1	1344
TraesCS2B02G478100.1	1344
TraesCS4B02G321800.1	1342
TraesCS5B02G428400.2	1342
TraesCS1A02G309400.2	1342
TraesCS5B02G474500.1	1342
TraesCS1B02G456700.1	1342
TraesCS5A02G463100.2	1342
TraesCS5A02G426500.1	1342
TraesCS2A02G407200.1	1341
TraesCS5D02G122800.1	1341
TraesCS2D02G404200.1	1341
TraesCS3B02G206900.1.cds1	1341
TraesCS5D02G124000.1	1341
TraesCS2A02G199700.1	1340
TraesCS2A02G165800.1	1340
TraesCS6D02G257000.1	1339
TraesCS5D02G434500.2	1339
TraesCS1B02G320400.1	1339
TraesCS4D02G342200.1	1338
TraesCS4D02G258500.1.cds1	1337
TraesCS2D02G249900.2	1337
TraesCS4D02G318400.2	1337
TraesCS1D02G308800.1	1336
TraesCS5B02G428700.1	1336
TraesCS2A02G248200.3	1336
TraesCS2B02G269200.3	1336
TraesCS5A02G426800.2	1336
TraesCS5D02G434800.2	1335
TraesCS5A02G490200.1	1333
TraesCS5B02G109300.1	1333
TraesCS1B02G327000.1.cds1	1333
TraesCS4A02G047200.1.cds1	1333
TraesCS5A02G401900.3	1332
TraesCS1D02G386900.1.cds1	1332
TraesCS2D02G456400.1	1331
TraesCS4A02G054000.1.cds1	1331
TraesCS2A02G146200.2	1330
TraesCS2B02G248700.2	1330
TraesCS2D02G229100.2	1330
TraesCS2A02G223100.2	1330
TraesCS2B02G191800.1	1329
TraesCS2D02G150800.1	1329
TraesCS1B02G201900.1	1329
TraesCS4A02G054300.1.cds1	1329
TraesCS2B02G171600.1	1329
TraesCS1A02G178400.1	1329
TraesCS1D02G176900.1	1328
TraesCS6D02G307100.1	1328
TraesCS2D02G502500.1.cds1	1328
TraesCS2A02G502000.1.cds1	1327
TraesCS3A02G178400.1.cds1	1327
TraesCS3B02G053200.1.cds1	1326
TraesCS2B02G227000.1	1325
TraesCS2D02G207400.1	1325
TraesCS4A02G206200.2	1325
TraesCS4B02G109800.2	1325
TraesCS6A02G327500.1	1325
TraesCS4D02G257400.1.cds1	1324
TraesCS5A02G052500.1.cds1	1324
TraesCS6D02G225100.1	1324
TraesCS4D02G107200.1	1323
TraesCS5B02G115400.1	1323
TraesCS6D02G242000.2	1322
TraesCS1D02G100300.1.cds1	1321
TraesCS6B02G358800.1	1321
TraesCS5A02G138300.1	1321
TraesCS5A02G050100.1	1320
TraesCS6A02G089400.2	1320
TraesCS4B02G130300.1	1319
TraesCS3A02G224900.1	1318
TraesCS1D02G151900.1	1318
TraesCS5D02G153800.1	1318
TraesCS3B02G544400.2	1317
TraesCS6A02G151000.1	1317
TraesCS3D02G228700.1	1317
TraesCS4B02G257500.1.cds1	1316
TraesCS1A02G330500.4	1315
TraesCS1B02G344100.4	1315
TraesCS1A02G153400.1	1313
TraesCS1A02G218500.1	1313
TraesCS3B02G031600.1.cds1	1313
TraesCS3A02G110400.1	1312
TraesCS3B02G129500.1	1312
TraesCS4B02G030100.1	1312
TraesCS3D02G112400.1	1312
TraesCS5D02G060900.1	1312
TraesCS2D02G245700.1	1311
TraesCS1B02G232000.1	1311
TraesCS4A02G283400.1	1311
TraesCS4B02G258400.1.cds1	1311
TraesCSU02G016900.1	1310
TraesCS5B02G137600.1	1310
TraesCS1B02G171500.1	1310
TraesCS5A02G400900.1	1309
TraesCS1D02G122500.4	1309
TraesCS4B02G204300.1	1309
TraesCS1A02G014400.1.cds1	1309
TraesCS6A02G261200.1	1309
TraesCS1B02G119700.1.cds1	1309
TraesCS6A02G155200.2	1308
TraesCS5B02G055000.1	1308
TraesCS6B02G288600.1	1307
TraesCS7A02G384500.1	1307
TraesCS4D02G205200.1	1307
TraesCS7D02G380900.1	1307
TraesCS7B02G287100.1	1307
TraesCS1B02G140900.4	1306
TraesCS3D02G345500.1	1305
TraesCS4A02G100000.1	1305
TraesCS6B02G144100.1.cds1	1305
TraesCS5B02G405700.1	1305
TraesCS5D02G411100.1	1304
TraesCS3B02G383800.1	1304
TraesCS1B02G163400.2	1304
TraesCS6D02G145100.2	1304
TraesCS4D02G258200.1.cds1	1304
TraesCS4D02G027600.1	1304
TraesCS1D02G451100.1	1303
TraesCS1A02G121700.4	1303
TraesCS3A02G351300.1	1303
TraesCS2B02G278700.2	1302
TraesCS5B02G230200.1.cds1	1301
TraesCS2A02G456100.1	1298
TraesCS7D02G155100.1.cds1	1298
TraesCS1D02G220100.1	1297
TraesCS7D02G248400.1.cds1	1297
TraesCS7B02G391300.1	1295
TraesCS7D02G474700.1	1295
TraesCS2A02G263400.1	1294
TraesCS4B02G046100.1	1294
TraesCS4D02G045900.1	1293
TraesCS1B02G301600.1	1293
TraesCS7D02G445600.1	1292
TraesCS4A02G268200.1	1291
TraesCS1A02G315100.1.cds1	1291
TraesCS2A02G239900.1	1291
TraesCS7A02G488200.1	1291
TraesCS7B02G359100.1	1288
TraesCS3B02G206800.1.cds1	1287
TraesCS1D02G290700.1	1287
TraesCS1A02G443100.1	1286
TraesCS5D02G119100.2	1286
TraesCS7A02G539000.2	1285
TraesCS6B02G006000.2	1284
TraesCS3A02G063800.1.cds1	1284
TraesCS4D02G217000.1	1283
TraesCS3D02G182600.1.cds1	1283
TraesCS7B02G059000.1.cds1	1282
TraesCS4A02G087700.1	1282
TraesCS4B02G254800.1	1281
TraesCS2A02G128700.1	1280
TraesCS5A02G122700.4	1280
TraesCS4D02G294500.1.cds1	1280
TraesCS2B02G150800.1	1280
TraesCS2D02G131200.1	1280
TraesCS4D02G254600.1	1280
TraesCS6B02G142500.1	1279
TraesCS3D02G131100.11	1279
TraesCS5B02G013200.1	1279
TraesCS6A02G114900.1	1279
TraesCS3B02G149300.8	1279
TraesCS1A02G092300.1.cds1	1278
TraesCS1B02G119600.1.cds1	1278
TraesCS1A02G292200.1	1277
TraesCS3D02G202500.3	1277
TraesCS5A02G298500.1	1277
TraesCS7B02G141400.1.cds1	1277
TraesCS6B02G364400.1.cds1	1276
TraesCS4B02G216700.1	1276
TraesCS5D02G385400.1.cds1	1275
TraesCS5A02G375900.1.cds1	1275
TraesCS3A02G130200.4	1275
TraesCS6B02G364300.1.cds1	1275
TraesCS1A02G092500.1.cds1	1275
TraesCS5B02G378100.1.cds1	1275
TraesCS3D02G106000.1	1274
TraesCS5A02G015000.1	1274
TraesCS7A02G249800.1.cds1	1274
TraesCS3A02G103700.1	1274
TraesCS5D02G125100.1	1273
TraesCS5B02G120500.1	1273
TraesCS5A02G114400.1	1273
TraesCS4D02G257500.1.cds1	1273
TraesCS2D02G149500.1.cds1	1273
TraesCS4A02G049900.1	1272
TraesCS6D02G103400.1	1272
TraesCS1B02G252500.1.cds1	1271
TraesCS7D02G525100.1	1271
TraesCS6D02G328800.1.cds1	1271
TraesCS2A02G154800.1	1271
TraesCS2B02G179900.1	1271
TraesCS1A02G415500.1.cds1	1271
TraesCS5B02G079300.1.cds1	1271
TraesCS2D02G160100.1	1270
TraesCS5A02G454600.1	1270
TraesCS5B02G464500.2	1270
TraesCS3B02G455600.1	1270
TraesCS5D02G465100.1	1270
TraesCS7B02G182600.1	1269
TraesCS4A02G121700.1	1269
TraesCS3B02G000400.1	1269
TraesCS4B02G181800.1	1269
TraesCS4D02G184200.1	1268
TraesCS6B02G379500.1.cds1	1268
TraesCS5D02G057800.1	1267
TraesCS5B02G052100.1	1267
TraesCS6B02G144000.1	1267
TraesCS3D02G412400.2	1267
TraesCS7A02G154900.1.cds1	1267
TraesCS7A02G455700.1.cds1	1266
TraesCS3B02G451900.1	1266
TraesCS4A02G110300.1.cds1	1266
TraesCS3A02G416900.1	1266
TraesCS5A02G047300.2	1266
TraesCS4B02G126000.1	1265
TraesCS6D02G105000.1	1265
TraesCS3D02G156400.1.cds1	1265
TraesCS5A02G400100.1	1265
TraesCS7A02G419400.1	1265
TraesCS5B02G404900.1	1265
TraesCS5D02G410000.1	1265
TraesCS7D02G412200.1	1265
TraesCS6A02G116200.1	1264
TraesCS4D02G148700.1	1264
TraesCS7B02G290700.1	1264
TraesCS7A02G388800.1	1264
TraesCS7A02G292800.1	1263
TraesCS2D02G019800.1	1263
TraesCS5A02G167000.1.cds1	1263
TraesCS7D02G384700.1	1263
TraesCS3B02G121100.1	1263
TraesCS4A02G141400.1	1263
TraesCS5D02G127000.1	1262
TraesCS2B02G161900.1	1262
TraesCS2D02G141000.1	1262
TraesCS6A02G172600.1	1262
TraesCS2D02G254200.1	1262
TraesCS5B02G504900.1	1261
TraesCS1D02G372800.1	1261
TraesCS2B02G273300.1	1261
TraesCS1D02G101100.1.cds1	1261
TraesCS2A02G138000.1	1261
TraesCS3A02G194200.1	1261
TraesCS4D02G239400.1.cds1	1261
TraesCS1D02G451300.1	1260
TraesCS2A02G253700.1	1260
TraesCS1B02G477300.1	1260
TraesCS7A02G319500.1	1260
TraesCS1A02G443400.1	1259
TraesCS2B02G584200.1	1259
TraesCS5B02G112900.1	1259
TraesCS5A02G231900.1.cds1	1259
TraesCS3A02G001500.1	1258
TraesCS6B02G200100.1	1258
TraesCS6A02G236800.1	1257
TraesCS6B02G265300.1	1257
TraesCS3B02G230800.1	1257
TraesCS2D02G588700.1	1257
TraesCS1B02G477500.1	1257
TraesCS1B02G419900.1	1257
TraesCS4B02G315300.1	1257
TraesCS6D02G219400.1	1257
TraesCS6B02G183300.1	1257
TraesCS1A02G174600.1	1256
TraesCS5D02G305200.1	1256
TraesCS2A02G370200.2	1256
TraesCS2B02G387200.1	1256
TraesCS5B02G297700.1	1256
TraesCS5A02G308900.1	1256
TraesCS2D02G366700.1	1256
TraesCS5D02G315900.1	1256
TraesCS4A02G062600.1.cds1	1255
TraesCS6D02G139200.1	1255
TraesCS1D02G164500.1	1255
TraesCS4A02G414600.1	1255
TraesCS5D02G171300.1.cds1	1255
TraesCS5B02G309500.1	1254
TraesCS1B02G189900.1	1254
TraesCS3D02G072600.1.cds1	1254
TraesCS5A02G114200.1	1254
TraesCS6B02G430400.1	1253
TraesCS4B02G239400.1.cds1	1253
TraesCS6A02G242800.1	1253
TraesCS5A02G375200.1.cds1	1252
TraesCS2D02G088300.1.cds1	1252
TraesCS4A02G325900.1	1251
TraesCS3D02G010000.1	1251
TraesCS5A02G118200.1	1250
TraesCS7D02G316100.1	1250
TraesCS7A02G096800.1	1249
TraesCS2D02G378100.1	1249
TraesCS2A02G577300.1	1249
TraesCS4B02G053300.1	1248
TraesCS2A02G577200.1	1248
TraesCS7D02G092900.1	1247
TraesCS6A02G421000.1	1247
TraesCS7B02G220500.1	1247
TraesCS5B02G122600.1	1247
TraesCS2D02G554300.1	1246
TraesCS7D02G289500.1	1246
TraesCS6D02G401900.1	1245
TraesCS6A02G416700.1	1245
TraesCS5B02G494000.1	1245
TraesCS3B02G175800.1.cds1	1245
TraesCS6B02G472700.1	1245
TraesCS2A02G381600.1	1244
TraesCS3A02G200100.1	1244
TraesCS3D02G060000.1	1244
TraesCS3B02G224400.1	1244
TraesCS2D02G553400.1	1244
TraesCS5B02G120400.1	1244
TraesCS3D02G204400.1	1244
TraesCSU02G105700.1	1243
TraesCS3B02G482900.1	1243
TraesCS6D02G404800.1	1242
TraesCS3B02G174800.1	1242
TraesCS6D02G218100.1	1242
TraesCS6B02G096400.1	1242
TraesCS2A02G155500.1	1241
TraesCS3B02G141300.1	1241
TraesCS6D02G292400.1	1241
TraesCS6A02G312900.1	1240
TraesCS4A02G396700.2	1240
TraesCS4B02G048600.1.cds1	1240
TraesCS7B02G330200.1.cds1	1240
TraesCS2A02G552800.1	1240
TraesCSU02G214400.1	1239
TraesCS3A02G122100.1	1239
TraesCS5B02G377300.1.cds1	1239
TraesCS5A02G208300.1.cds1	1237
TraesCS5D02G159000.1	1237
TraesCS1D02G317600.1	1237
TraesCS5B02G152200.1	1237
TraesCS6B02G467300.1	1237
TraesCS7A02G082600.1	1237
TraesCS5A02G153700.1	1236
TraesCS4B02G048100.1.cds1	1236
TraesCS6A02G356000.1	1236
TraesCS1B02G358500.1	1235
TraesCS5A02G510500.1	1235
TraesCS5B02G186600.1	1235
TraesCS4B02G341100.1	1235
TraesCS4D02G337100.1	1235
TraesCS6A02G353400.1	1234
TraesCS7B02G165200.1	1234
TraesCS2D02G161300.1	1232
TraesCS6A02G071900.1	1232
TraesCS4D02G194700.1.cds1	1232
TraesCS5A02G042300.1.cds1	1231
TraesCS7A02G267000.1	1231
TraesCS4A02G266200.1.cds1	1231
TraesCS2B02G180500.1	1230
TraesCS3B02G288100.1.cds1	1230
TraesCS3D02G230400.2	1230
TraesCS7D02G304200.1	1229
TraesCS5B02G005400.3	1229
TraesCS7A02G307400.1	1228
TraesCS6D02G189600.2	1228
TraesCS2A02G117800.2	1228
TraesCS1A02G190500.1	1228
TraesCS3B02G252600.1	1227
TraesCS2B02G381400.1	1227
TraesCS3A02G222700.1	1226
TraesCS1D02G077800.1	1226
TraesCS2A02G392900.1	1226
TraesCS4A02G261500.1	1225
TraesCS7B02G207700.1	1225
TraesCS5B02G538800.1	1225
TraesCS7D02G267700.1	1225
TraesCS4A02G381100.1	1223
TraesCS2A02G484900.1	1222
TraesCS7A02G456200.1.cds1	1222
TraesCS1D02G200400.1	1222
TraesCS2A02G577000.1	1222
TraesCS5A02G351500.1	1221
TraesCS6B02G271700.1	1221
TraesCS2A02G032200.1	1220
TraesCS2B02G398900.1	1220
TraesCS6B02G226200.1	1219
TraesCS3B02G603300.1.cds1	1219
TraesCS6D02G235300.1	1219
TraesCS7A02G507200.1.cds1	1218
TraesCS6A02G253700.1	1218
TraesCS3A02G056800.1	1218
TraesCS4A02G343500.1	1217
TraesCS5A02G037100.1.cds1	1217
TraesCSU02G200200.1	1217
TraesCS2B02G137800.2	1217
TraesCS2B02G407100.2	1217
TraesCS7D02G140700.1	1216
TraesCS3B02G230700.1	1216
TraesCS2D02G117200.2	1216
TraesCS6A02G200300.1	1216
TraesCS1B02G385000.1.cds1	1215
TraesCS2B02G243100.1	1215
TraesCS1D02G306600.1	1215
TraesCS2B02G610200.2	1215
TraesCS1B02G384900.1.cds1	1214
TraesCS3A02G222500.1	1214
TraesCS5B02G239500.1	1214
TraesCS6B02G212300.1	1214
TraesCS3D02G230300.1	1214
TraesCS3D02G132500.1	1214
TraesCS4A02G031800.1	1213
TraesCS1A02G015300.1	1213
TraesCS3B02G007000.1	1213
TraesCS6A02G114000.1	1213
TraesCS5D02G193500.1	1213
TraesCS1B02G019100.2	1212
TraesCS1D02G013200.1	1212
TraesCS5B02G530800.1	1211
TraesCS3A02G421700.1	1211
TraesCS2A02G068700.1	1211
TraesCS6A02G384700.1	1211
TraesCS7A02G152100.1	1211
TraesCS6D02G211900.1	1211
TraesCS6B02G471100.1	1211
TraesCS3B02G252700.2	1210
TraesCS5D02G529500.1	1210
TraesCS2A02G236600.1	1210
TraesCS5B02G124400.1	1210
TraesCS1D02G372500.1.cds1	1210
TraesCS1A02G307200.1	1210
TraesCS1B02G038800.1	1210
TraesCS3A02G203100.1	1210
TraesCS6A02G149900.1	1209
TraesCS1D02G032600.1	1209
TraesCS3D02G013700.1	1209
TraesCS1B02G110700.1	1209
TraesCS5A02G206700.1	1208
TraesCS2D02G391000.1	1208
TraesCS2B02G411000.1	1208
TraesCS7A02G058900.1	1208
TraesCS5A02G338800.1	1208
TraesCS5A02G321400.2	1208
TraesCS2B02G617000.1	1208
TraesCS1B02G090100.1.cds1	1208
TraesCSU02G234200.1.cds1	1208
TraesCS2B02G001700.1	1208
TraesCS6B02G177800.1	1207
TraesCS7D02G361600.1	1207
TraesCS3A02G335300.1	1207
TraesCS4B02G274200.1	1207
TraesCS4A02G266300.1	1207
TraesCS5D02G212900.1	1207
TraesCS1A02G286200.1	1207
TraesCS4A02G407500.1	1206
TraesCS5B02G182200.1	1206
TraesCS4D02G305100.1	1206
TraesCS4D02G047900.1.cds1	1205
TraesCS4B02G306900.1	1205
TraesCS4D02G272900.1	1205
TraesCS2B02G628200.1	1205
TraesCS6B02G455000.1	1205
TraesCS3B02G288300.1	1204
TraesCS5D02G549600.1	1204
TraesCS5B02G337300.1	1204
TraesCS3D02G056500.1	1204
TraesCS2A02G217600.1	1204
TraesCS2D02G284200.1	1204
TraesCS5D02G343000.1	1204
TraesCS2D02G159800.1	1204
TraesCS5A02G476400.1	1203
TraesCS2A02G285700.1	1203
TraesCS3A02G356000.3	1203
TraesCS6B02G257800.1	1203
TraesCS5B02G489300.1	1203
TraesCS6D02G070000.1	1203
TraesCS5A02G124800.3	1203
TraesCS3B02G388900.1	1203
TraesCS1A02G031200.1	1203
TraesCS5A02G558000.1.cds1	1203
TraesCS7A02G146300.1.cds1	1202
TraesCS2A02G090400.1.cds1	1202
TraesCS4A02G486800.1.cds1	1202
TraesCS2B02G302800.1	1201
TraesCS2A02G367500.1.cds1	1201
TraesCS6A02G223500.1	1201
TraesCS5D02G188900.1	1201
TraesCS6D02G168500.3	1201
TraesCS4D02G208400.1	1201
TraesCS3A02G056600.1	1201
TraesCS5A02G184100.1	1201
TraesCS6D02G345600.1	1201
TraesCS7B02G200600.1	1201
TraesCS7A02G285200.1	1201
TraesCS5D02G489700.1	1201
TraesCS1A02G398400.1	1201
TraesCS4B02G207500.1	1201
TraesCS7D02G542600.1.cds1	1201
TraesCS1D02G405900.1	1201
TraesCS6A02G020100.1	1200
TraesCS6A02G181300.2	1200
TraesCS7B02G273300.1	1200
TraesCS4A02G493700.1.cds1	1200
TraesCS2D02G534800.1	1200
TraesCS3B02G351800.1	1200
TraesCS1B02G205800.2	1200
TraesCS1B02G247100.1	1199
TraesCS2A02G126300.1.cds1	1199
TraesCS1D02G194700.1	1199
TraesCS1A02G367200.1.cds1	1199
TraesCS2B02G327900.1	1199
TraesCS5A02G485100.1	1199
TraesCS5B02G498600.1	1199
TraesCS4A02G096900.1	1199
TraesCS7A02G044600.1	1199
TraesCS3D02G256600.1.cds1	1198
TraesCS2D02G353100.1	1198
TraesCS6A02G010200.1	1198
TraesCS5D02G044800.1.cds1	1198
TraesCS2A02G355200.1	1198
TraesCS5A02G107900.1	1198
TraesCS1B02G426300.1	1198
TraesCS3A02G255600.1.cds1	1198
TraesCS2B02G384800.1	1198
TraesCS2B02G373100.1	1198
TraesCS5D02G216500.1	1198
TraesCS7A02G326700.1	1197
TraesCSU02G137100.1	1197
TraesCS5B02G565100.3	1197
TraesCS1D02G129100.1	1197
TraesCS4B02G000300.1	1197
TraesCS4A02G000300.1	1197
TraesCS7A02G354400.1	1196
TraesCS3A02G463400.1	1196
TraesCS3D02G005400.1	1196
TraesCS2A02G154300.1	1196
TraesCS3B02G011500.1	1196
TraesCS3D02G350000.3	1196
TraesCS5B02G524000.1	1196
TraesCS3D02G457400.1	1195
TraesCS6D02G025700.1	1195
TraesCS3D02G289400.1	1195
TraesCS6B02G417300.1	1195
TraesCS1A02G337800.1	1195
TraesCS4A02G390900.1.cds1	1195
TraesCS3B02G324300.1	1195
TraesCS5D02G132600.2	1195
TraesCS3A02G255700.1.cds1	1195
TraesCS7A02G507600.1	1195
TraesCS4B02G337900.1	1195
TraesCS2A02G533000.1	1194
TraesCS5B02G255300.1	1194
TraesCS1D02G133200.1	1194
TraesCS7B02G152600.1	1194
TraesCS1B02G235400.1.cds1	1194
TraesCS4B02G310800.1	1194
TraesCS1B02G374600.1	1193
TraesCS1D02G362800.1	1193
TraesCS3A02G530200.1	1193
TraesCS3B02G172000.1.cds1	1193
TraesCS1A02G358000.1	1193
TraesCS3D02G154000.1.cds1	1193
TraesCS3B02G506600.1	1193
TraesCS7D02G230200.1	1193
TraesCS7B02G195500.1	1193
TraesCS1B02G318000.1	1193
TraesCS7A02G544000.1.cds1	1193
TraesCS1B02G018900.1	1193
TraesCS5A02G256000.1	1192
TraesCS6B02G029600.1	1192
TraesCS5B02G526200.1	1192
TraesCS5B02G014400.1	1192
TraesCS3A02G289600.1	1192
TraesCS1D02G399100.1.cds1	1192
TraesCS3B02G172100.1.cds1	1192
TraesCS5D02G022200.2	1191
TraesCS1B02G468800.2	1191
TraesCS5D02G568100.1	1191
TraesCS5B02G037900.1.cds1	1191
TraesCS2D02G386900.1.cds1	1191
TraesCS5D02G264100.1	1191
TraesCS7B02G031900.1	1191
TraesCS7A02G091000.1.cds1	1191
TraesCS2A02G331600.1	1191
TraesCS5B02G068100.1	1191
TraesCS3D02G535700.1	1191
TraesCS6D02G149500.1	1190
TraesCS3D02G213600.1	1190
TraesCS3A02G145000.1	1190
TraesCS6D02G392700.1	1190
TraesCS4A02G035800.1	1190
TraesCS7A02G256000.1	1190
TraesCS4D02G308700.1	1190
TraesCS3B02G600300.1	1190
TraesCS6A02G409100.1	1190
TraesCS7D02G254400.1	1190
TraesCS4D02G017300.1	1190
TraesCS7D02G461900.1	1190
TraesCS4D02G286100.1	1189
TraesCS7A02G229600.2	1189
TraesCS3A02G144500.1	1189
TraesCS3D02G160100.2	1189
TraesCS4B02G193700.1.cds1	1189
TraesCS2B02G422500.1	1189
TraesCS3B02G179400.1	1189
TraesCS3B02G241300.1	1188
TraesCS1D02G013300.1	1188
TraesCSU02G247300.1	1188
TraesCS4A02G410700.1	1188
TraesCS4A02G078100.1	1188
TraesCS7B02G227400.1	1188
TraesCS3D02G153800.1.cds1	1188
TraesCS4B02G287300.1	1188
TraesCS4A02G334900.1	1188
TraesCS4A02G323400.1	1188
TraesCS1A02G015400.1	1188
TraesCS3B02G001000.1	1188
TraesCS7B02G494200.1	1188
TraesCS3D02G153900.1.cds1	1187
TraesCS2A02G485200.1	1187
TraesCS6D02G007800.1	1187
TraesCS4B02G019100.2	1187
TraesCS5D02G075500.2	1187
TraesCS3B02G555100.1	1187
TraesCS4A02G016800.1	1187
TraesCS5B02G353800.1	1187
TraesCS4D02G048500.1.cds1	1187
TraesCS7A02G545700.1	1187
TraesCS3B02G171400.1.cds1	1187
TraesCS2B02G512200.1	1187
TraesCS3A02G152300.1	1187
TraesCS3A02G056900.1	1187
TraesCS4A02G294600.1	1187
TraesCS3B02G171200.1.cds1	1186
TraesCS6B02G456300.1	1186
TraesCS4D02G267900.1	1186
TraesCS3D02G256400.1.cds1	1186
TraesCS6D02G360700.1	1186
TraesCS3A02G039100.1	1186
TraesCS6D02G316600.1	1186
TraesCS6A02G177600.1	1186
TraesCS5D02G522500.1	1186
TraesCS7D02G532000.1	1186
TraesCS7B02G036400.1	1186
TraesCS7B02G468900.1	1186
TraesCS1B02G158500.1	1186
TraesCS1A02G131500.2	1186
TraesCS5D02G521200.2	1186
TraesCS7A02G372600.1	1186
TraesCS3A02G145100.1.cds1	1185
TraesCS1D02G139500.1	1185
TraesCS1B02G259200.1.cds1	1185
TraesCS1B02G359900.1	1185
TraesCS4D02G000300.1	1185
TraesCS1D02G142000.1	1185
TraesCS1B02G192400.1	1185
TraesCS1B02G235300.1.cds1	1185
TraesCS3B02G154400.1.cds1	1185
TraesCS1B02G419200.1.cds1	1185
TraesCS1D02G253100.1.cds1	1185
TraesCS3A02G210700.1	1185
TraesCS2A02G190200.1	1185
TraesCS5A02G176000.1	1185
TraesCS5B02G196400.1.cds1	1185
TraesCS1D02G248000.1.cds1	1185
TraesCS7D02G518500.1	1184
TraesCS2B02G100400.1	1184
TraesCS2A02G086400.1	1184
TraesCS3A02G421900.1	1184
TraesCS7D02G134800.1	1184
TraesCS7B02G280400.1	1184
TraesCS7A02G378600.1	1184
TraesCS1D02G223800.1.cds1	1184
TraesCS3B02G366300.1	1184
TraesCS4A02G499000.1	1184
TraesCS5D02G081900.1	1184
TraesCS1B02G235500.1.cds1	1184
TraesCS3D02G417000.1	1184
TraesCS1A02G190300.1.cds1	1184
TraesCS5B02G323100.1.cds1	1184
TraesCS5B02G171900.1	1184
TraesCS4D02G235400.1	1184
TraesCS6A02G336600.1	1184
TraesCS4B02G268400.1	1184
TraesCS7B02G164600.1	1184
TraesCS6B02G188500.1	1184
TraesCS1A02G222100.1	1184
TraesCSU02G001000.1.cds1	1184
TraesCS4D02G267800.1	1184
TraesCS5D02G130900.2	1184
TraesCS5A02G449700.1.cds1	1184
TraesCS4A02G035700.1	1184
TraesCS4D02G267600.2	1184
TraesCS1D02G194500.1.cds1	1184
TraesCS5B02G321900.1	1184
TraesCS4A02G035500.1	1184
TraesCS1B02G150900.1	1184
TraesCS6A02G162700.2	1184
TraesCS4B02G234200.1	1183
TraesCS7A02G025800.1	1183
TraesCS5D02G455500.1.cds1	1183
TraesCS4A02G463300.1	1183
TraesCS3D02G526900.1	1183
TraesCS5A02G449000.1.cds1	1183
TraesCS2A02G060000.1	1183
TraesCS7D02G023600.1	1183
TraesCS1B02G089700.1	1182
TraesCS3A02G450800.1	1182
TraesCS3B02G487900.1	1182
TraesCS5D02G321800.1	1182
TraesCS2B02G082200.1	1182
TraesCS2A02G475900.1	1182
TraesCS1D02G073600.1	1182
TraesCS4B02G189200.1	1182
TraesCS1A02G248500.1	1182
TraesCS5B02G316300.1	1182
TraesCS4D02G190600.1	1182
TraesCS7A02G156800.1	1182
TraesCS1B02G157100.1	1182
TraesCS4A02G115000.1	1182
TraesCS2B02G499600.1	1182
TraesCS5B02G456400.1.cds1	1182
TraesCS2A02G090000.1	1182
TraesCS6B02G376500.1	1182
TraesCS5D02G328200.1	1182
TraesCS1A02G071300.1	1182
TraesCS2D02G476000.1	1182
TraesCS2A02G471400.1.cds1	1182
TraesCS2B02G105700.1	1182
TraesCS3D02G443600.1	1182
TraesCS3A02G018500.1	1181
TraesCS7D02G192400.1	1181
TraesCS5D02G066900.1	1181
TraesCS5B02G453800.1.cds1	1181
TraesCS4D02G293200.1	1181
TraesCS1D02G399400.1.cds1	1181
TraesCS6B02G367100.1	1181
TraesCS4B02G108300.1	1180
TraesCS3A02G056500.1	1180
TraesCS2B02G052500.1	1180
TraesCS6D02G393300.1	1180
TraesCS4D02G105500.2	1180
TraesCS1D02G340100.1	1180
TraesCSU02G194300.1	1180
TraesCS2D02G197600.1	1180
TraesCS4A02G204700.1	1180
TraesCS5D02G522600.1	1180
TraesCS3D02G357500.1	1180
TraesCS3D02G153300.1.cds1	1180
TraesCS1A02G117800.1	1180
TraesCS2A02G039600.1	1180
TraesCS3B02G171300.1	1180
TraesCS7B02G096200.1	1180
TraesCS1A02G367000.1.cds1	1179
TraesCS2B02G552500.1	1179
TraesCS7A02G191400.1	1179
TraesCS3A02G193400.1	1179
TraesCS7B02G376400.1	1178
TraesCS3B02G277200.1	1178
TraesCS2D02G309200.2	1178
TraesCS1B02G385200.1.cds1	1178
TraesCS2D02G471200.1.cds1	1178
TraesCS2A02G311000.3	1178
TraesCS6D02G197300.1.cds1	1177
TraesCS2A02G222000.1	1177
TraesCS6B02G342900.1	1177
TraesCS3A02G248600.1	1177
TraesCS3B02G221500.1	1177
TraesCS7D02G323500.1	1177
TraesCS2D02G228000.1	1177
TraesCS6A02G410200.1	1177
TraesCS5B02G534600.1	1177
TraesCS6D02G122900.1	1176
TraesCS3B02G054700.1.cds1	1176
TraesCS2B02G494200.1.cds1	1176
TraesCS3A02G265700.1	1176
TraesCS5B02G524300.1	1176
TraesCS2B02G493900.1.cds1	1176
TraesCS6A02G133300.1	1176
TraesCS2B02G005700.1	1176
TraesCS5A02G315700.1	1176
TraesCS3B02G299100.1	1176
TraesCS7A02G457100.1	1176
TraesCS7A02G384900.1	1176
TraesCS7D02G130600.2	1176
TraesCS6B02G230400.2	1176
TraesCS1A02G143100.1	1176
TraesCS4D02G109000.1	1176
TraesCS6B02G161700.1	1176
TraesCS3B02G574400.1	1176
TraesCS6A02G207100.1	1176
TraesCS2D02G158800.1	1175
TraesCS7A02G056800.1	1175
TraesCS2B02G178600.1	1175
TraesCS7A02G131300.1	1175
TraesCS2B02G247500.1	1175
TraesCS2A02G043100.1	1175
TraesCS7D02G433800.1	1175
TraesCS5B02G523600.2	1175
TraesCS2A02G153500.1	1175
TraesCS3A02G364100.1	1174
TraesCS7B02G287800.1	1174
TraesCS7D02G381400.1	1174
TraesCS2B02G366600.1	1174
TraesCS3A02G290200.1	1174
TraesCS7B02G345100.1	1174
TraesCS2A02G041000.1.cds1	1174
TraesCS7A02G126100.1	1174
TraesCS1A02G359200.1	1174
TraesCS7B02G266400.2	1174
TraesCS3D02G294200.1	1173
TraesCS6A02G214800.1.cds1	1173
TraesCS4A02G422400.1	1173
TraesCS7D02G060200.1	1173
TraesCS2A02G348200.1	1173
TraesCS5B02G204900.1	1173
TraesCS7A02G065800.1	1173
TraesCS1D02G372700.1.cds1	1172
TraesCS5D02G523400.1	1172
TraesCS1A02G367100.1.cds1	1172
TraesCS1D02G372600.1.cds1	1172
TraesCS3A02G056700.1	1172
TraesCSU02G211600.1	1171
TraesCS3B02G345300.1	1171
TraesCS6B02G244600.1	1171
TraesCS3B02G065200.1	1171
TraesCS3D02G053600.1	1171
TraesCS3A02G294400.1	1171
TraesCS3A02G054100.1	1171
TraesCS5D02G017400.1	1170
TraesCS1A02G292100.1	1170
TraesCS4A02G340500.1	1169
TraesCS3B02G305600.2	1169
TraesCS2D02G223400.1	1169
TraesCS3D02G030400.1	1168
TraesCS5D02G532700.1	1168
TraesCS1A02G140700.1	1168
TraesCS2B02G532100.1	1168
TraesCS1A02G391100.1.cds1	1168
TraesCS2A02G092000.1	1167
TraesCS5A02G016400.1	1167
TraesCS4A02G265100.1	1167
TraesCS3B02G329000.2	1167
TraesCS5D02G023300.1	1167
TraesCS5B02G456500.1	1166
TraesCS3D02G271500.1	1166
TraesCS3A02G271900.1	1166
TraesCS6B02G174100.2	1166
TraesCS1B02G085000.1	1165
TraesCS7B02G316100.1	1165
TraesCS5D02G203600.1.cds1	1165
TraesCS1D02G118900.1.cds1	1165
TraesCS5D02G502300.1	1165
TraesCSU02G076700.1	1164
TraesCS1D02G372400.1.cds1	1164
TraesCS3D02G345700.2	1164
TraesCS1D02G423700.1	1164
TraesCS2D02G546800.1.cds1	1163
TraesCSU02G254200.1.cds1	1163
TraesCS1A02G323900.1	1163
TraesCS2D02G588200.1	1162
TraesCS5D02G132200.1	1162
TraesCS3A02G377300.1	1162
TraesCS1B02G201400.1	1162
TraesCS6B02G284500.1	1162
TraesCS5A02G187400.1.cds1	1162
TraesCS1A02G274400.1	1162
TraesCS1A02G066700.1	1162
TraesCS5B02G516100.1	1162
TraesCS1B02G024500.1	1162
TraesCS1B02G120800.1	1162
TraesCS4B02G111300.1	1161
TraesCS1D02G050400.1	1161
TraesCS1A02G020500.2	1161
TraesCS7B02G467400.1.cds1	1161
TraesCS4A02G356100.2	1161
TraesCSU02G054200.1.cds1	1161
TraesCS1B02G337200.1	1161
TraesCS5A02G000400.1	1161
TraesCS3D02G370400.3	1161
TraesCS3B02G410000.1	1161
TraesCS5A02G124300.2	1161
TraesCS1A02G179000.1	1161
TraesCS6A02G309000.2	1160
TraesCS6B02G057700.1	1160
TraesCS1D02G325200.1	1160
TraesCS4A02G264400.3	1160
TraesCS4B02G050600.1	1160
TraesCS4D02G050800.2	1160
TraesCS3D02G362400.1	1160
TraesCS3A02G369400.1	1160
TraesCS7B02G325900.1	1160
TraesCS3B02G401300.2	1160
TraesCS1B02G137500.1.cds1	1160
TraesCS6B02G236500.1	1159
TraesCS3D02G542400.1	1159
TraesCS6D02G288300.1	1157
TraesCS7D02G328100.1	1157
TraesCS2B02G163000.1	1157
TraesCS4B02G048900.1.cds1	1157
TraesCS2B02G096000.1	1157
TraesCS3B02G272300.1	1157
TraesCS2A02G571200.1.cds1	1156
TraesCS1B02G301500.1	1156
TraesCS1B02G454900.1	1156
TraesCS7A02G000600.1	1156
TraesCS1B02G385300.1.cds1	1156
TraesCS3B02G174700.1	1156
TraesCS2D02G079200.1	1155
TraesCS6A02G070700.2	1155
TraesCS7D02G349900.1	1155
TraesCS6B02G217100.1	1155
TraesCS7B02G211500.1	1155
TraesCS3B02G384000.1	1155
TraesCS7D02G409400.1	1154
TraesCS6A02G036300.1	1154
TraesCS7D02G308200.1	1154
TraesCS7D02G000700.1	1154
TraesCS7B02G254000.2	1154
TraesCS2B02G222900.1	1154
TraesCS1B02G419300.1.cds1	1154
TraesCS4D02G222200.1.cds1	1154
TraesCS7A02G311700.1	1154
TraesCS7A02G416100.1	1154
TraesCS2B02G347700.1	1153
TraesCS5A02G387000.1	1153
TraesCS5A02G401400.1	1153
TraesCS1B02G018500.1	1153
TraesCS2D02G328700.1	1153
TraesCS7D02G123700.1	1153
TraesCS1A02G141300.1	1153
TraesCS5D02G523200.1	1152
TraesCS6A02G352600.1.cds1	1152
TraesCS2A02G334500.1	1152
TraesCS6A02G004500.1	1152
TraesCS3B02G289500.1.cds1	1152
TraesCS6D02G061500.1	1152
TraesCS7B02G473700.1	1152
TraesCS3A02G522400.1	1151
TraesCS5A02G301500.1	1151
TraesCS5B02G358500.1	1151
TraesCS5A02G356000.1	1151
TraesCS5D02G364800.1	1151
TraesCSU02G105900.1	1151
TraesCS3A02G073900.1	1151
TraesCS5B02G354500.1	1150
TraesCS1A02G197000.2	1150
TraesCSU02G260100.1	1150
TraesCS6B02G069800.1	1150
TraesCS4A02G207800.1	1149
TraesCS1B02G385100.1.cds1	1149
TraesCS7A02G550300.1	1149
TraesCSU02G255000.1	1148
TraesCS6D02G149800.1	1148
TraesCS6A02G162300.2	1148
TraesCS6B02G189000.1	1148
TraesCS3A02G420200.2	1148
TraesCS5A02G413900.1	1148
TraesCS2A02G334300.1	1147
TraesCS5B02G550200.1	1147
TraesCS6D02G135000.1	1147
TraesCS3A02G256300.1.cds1	1147
TraesCS4A02G335200.1	1146
TraesCS4D02G312400.1	1146
TraesCS2B02G028300.1.cds1	1146
TraesCS7B02G174800.1	1146
TraesCS6B02G240500.1	1146
TraesCS2D02G328500.1	1146
TraesCS3D02G049400.1.cds1	1146
TraesCS6A02G211000.1	1146
TraesCS1B02G143700.1	1146
TraesCS4A02G265900.1.cds1	1146
TraesCS6A02G361200.1.cds1	1146
TraesCS6B02G004100.1	1145
TraesCS5D02G059300.1	1145
TraesCS7A02G540400.2	1145
TraesCS6A02G235400.1	1145
TraesCS4B02G049000.1.cds1	1145
TraesCS5A02G048600.1	1145
TraesCS1A02G087900.1	1145
TraesCS1D02G067700.1	1145
TraesCS5D02G536900.1	1144
TraesCS6D02G192600.1	1144
TraesCS6B02G050800.1	1144
TraesCS7B02G460000.2	1144
TraesCS6A02G334500.1.cds1	1144
TraesCS4D02G049100.1.cds1	1144
TraesCS4A02G082200.1.cds1	1144
TraesCS7B02G494500.1	1143
TraesCS2A02G537000.1	1143
TraesCSU02G189800.1	1143
TraesCS2B02G347500.1	1143
TraesCS5B02G339700.1	1143
TraesCS3B02G206500.1	1143
TraesCS1A02G333600.1	1142
TraesCS5B02G053800.1	1142
TraesCS7B02G391200.1	1142
TraesCS1D02G140300.1	1142
TraesCS4A02G335000.1	1142
TraesCS3B02G066300.1.cds1	1142
TraesCS6A02G241000.1	1142
TraesCS5D02G537200.1	1142
TraesCS1B02G018600.1.cds1	1142
TraesCS6D02G223300.1	1142
TraesCS5A02G497700.1	1141
TraesCS6A02G052100.2	1141
TraesCS1D02G290600.1	1141
TraesCS3A02G494100.1	1141
TraesCS3B02G355700.1	1141
TraesCS7B02G287900.1.cds1	1141
TraesCS4B02G325400.1	1141
TraesCS4A02G499400.1	1141
TraesCS2D02G060900.1	1140
TraesCS4A02G372200.1	1140
TraesCSU02G038700.1	1140
TraesCS4B02G221800.1.cds1	1139
TraesCS6B02G238100.1	1139
TraesCS5B02G481700.1	1139
TraesCS1B02G157700.1	1139
TraesCS7B02G002600.1	1139
TraesCS2D02G356600.1	1139
TraesCS6B02G283600.2	1139
TraesCS2B02G576400.1.cds1	1139
TraesCS3B02G005000.1	1139
TraesCS7B02G407000.1	1139
TraesCS6A02G209100.1	1139
TraesCS2A02G357800.1	1138
TraesCS7D02G500300.1	1138
TraesCS5B02G351800.1	1137
TraesCS1B02G114100.1	1137
TraesCS7D02G069700.1	1137
TraesCS7A02G015300.1	1137
TraesCS3D02G543300.1.cds1	1137
TraesCS2A02G368200.1	1137
TraesCS4D02G053600.2	1137
TraesCS2A02G031900.1	1137
TraesCS4A02G261000.1	1137
TraesCS2D02G365000.1	1137
TraesCS4B02G053600.1	1136
TraesCS1A02G124700.1	1136
TraesCS3A02G018300.1	1136
TraesCS5A02G469200.1	1136
TraesCS6B02G069300.1	1136
TraesCS4B02G053100.1	1135
TraesCS1D02G033400.1	1135
TraesCS7A02G074600.1	1135
TraesCS2A02G184500.1	1135
TraesCS4B02G315400.1	1135
TraesCS7A02G032700.1	1134
TraesCS6D02G042000.1	1134
TraesCS4A02G414700.1	1134
TraesCSU02G230100.1.cds1	1134
TraesCS1A02G079700.1	1134
TraesCSU02G241700.1.cds1	1134
TraesCS6B02G385400.1	1134
TraesCS6A02G036200.1	1134
TraesCS7D02G029300.1	1134
TraesCS2B02G385300.1	1134
TraesCSU02G111300.1	1133
TraesCS7D02G165300.1	1133
TraesCS3A02G537900.1.cds1	1133
TraesCS3A02G178800.2	1133
TraesCS1B02G097700.1	1132
TraesCS4A02G481200.1	1132
TraesCS7A02G163300.1	1132
TraesCS3B02G306500.1	1132
TraesCSU02G257200.1	1132
TraesCS1D02G033500.1	1132
TraesCS7A02G433100.1	1132
TraesCS7D02G381500.1.cds1	1132
TraesCS3A02G395900.1	1132
TraesCS2D02G301200.1	1132
TraesCS2B02G318400.1	1131
TraesCS7B02G232200.1	1131
TraesCS1B02G211600.1	1131
TraesCS1D02G081400.3	1131
TraesCS2A02G302500.1	1131
TraesCS7B02G247800.1.cds1	1131
TraesCS5D02G482000.1	1131
TraesCS4A02G468500.1.cds1	1131
TraesCS1D02G372900.1.cds1	1131
TraesCS5D02G147600.2	1131
TraesCS1B02G384700.1.cds1	1130
TraesCS3A02G447300.1	1130
TraesCS4B02G214600.1	1130
TraesCS6D02G192100.1	1130
TraesCS6A02G145700.1	1130
TraesCS5A02G541400.1	1130
TraesCS6A02G269800.1	1130
TraesCS7A02G460900.1	1129
TraesCS6A02G208500.1	1129
TraesCS7D02G022000.1	1129
TraesCS2D02G504400.1	1129
TraesCSU02G203100.1	1128
TraesCS2A02G292800.1	1128
TraesCS4B02G372600.1	1128
TraesCS4B02G387600.1	1128
TraesCS3D02G048700.1	1128
TraesCS3A02G351500.1	1128
TraesCS6D02G042300.1	1128
TraesCS4A02G151000.2	1127
TraesCS5A02G480600.1	1127
TraesCS4B02G148900.2	1127
TraesCS2A02G337300.1	1127
TraesCS5D02G344700.1	1127
TraesCS4D02G364600.1	1127
TraesCS2B02G344600.1	1127
TraesCS3D02G055500.1	1127
TraesCS2A02G126600.1.cds1	1127
TraesCS1B02G008700.1	1127
TraesCS5D02G158000.1	1127
TraesCS4D02G155900.1	1127
TraesCS2A02G503800.1	1127
TraesCS7A02G295500.1	1127
TraesCS3B02G068000.1	1127
TraesCS4B02G159900.1	1127
TraesCS7B02G183800.1	1127
TraesCS3A02G055600.1	1127
TraesCS7A02G510900.1	1127
TraesCS4A02G167100.1	1127
TraesCS7D02G292400.1	1127
TraesCS4A02G268700.1	1127
TraesCS7A02G350700.1	1126
TraesCS5D02G299800.1	1126
TraesCS1A02G091100.1	1126
TraesCS7B02G421800.1	1126
TraesCS5B02G165600.1.cds1	1126
TraesCS7B02G446500.1	1126
TraesCS7A02G470600.1	1125
TraesCS6B02G001300.1	1125
TraesCS2A02G403300.2	1125
TraesCS2B02G034200.2	1125
TraesCS2A02G024200.1	1125
TraesCS5A02G144600.1	1125
TraesCS2D02G400400.1	1125
TraesCS3B02G427900.1	1125
TraesCS3D02G359400.1	1125
TraesCSU02G111800.1	1125
TraesCS2B02G531800.1	1125
TraesCS5A02G334700.1	1124
TraesCS7D02G006600.1	1124
TraesCS3A02G307600.1	1124
TraesCS1D02G089200.2	1124
TraesCS2B02G071400.1	1124
TraesCS7D02G474600.1	1124
TraesCS6B02G051000.1	1124
TraesCS4A02G490700.1.cds1	1124
TraesCSU02G099300.1	1124
TraesCS1B02G106900.4	1124
TraesCS6B02G434800.1	1124
TraesCS5D02G493800.1	1124
TraesCS3D02G290100.1	1123
TraesCS3A02G366500.1	1123
TraesCS7A02G541000.1	1123
TraesCS7A02G487900.1	1123
TraesCS3D02G068900.1	1123
TraesCS3D02G389800.1	1123
TraesCS3D02G415800.1	1123
TraesCSU02G257700.1	1123
TraesCS5B02G143500.1	1123
TraesCS2B02G216800.1	1123
TraesCS4A02G266000.1.cds1	1123
TraesCS7B02G070000.2	1123
TraesCS7D02G277100.1	1122
TraesCS5B02G493500.1	1122
TraesCS3B02G199100.1	1122
TraesCS6B02G020600.1.cds1	1122
TraesCS3D02G173200.1	1122
TraesCS4D02G215200.1	1122
TraesCS3D02G256500.1.cds1	1121
TraesCS4A02G026100.1	1121
TraesCS2D02G291200.1	1121
TraesCS3D02G182300.2	1121
TraesCS6B02G338000.1	1120
TraesCS6A02G394900.1	1120
TraesCS3A02G167100.1	1120
TraesCS7A02G277100.1	1120
TraesCS4B02G229700.1	1120
TraesCS1B02G110600.1	1120
TraesCS2A02G389100.1.cds1	1120
TraesCS3A02G256200.1.cds1	1120
TraesCS6D02G383700.1	1120
TraesCS2B02G309900.1	1120
TraesCS2D02G598800.1	1120
TraesCS1D02G175400.1	1120
TraesCS3B02G078600.1	1119
TraesCS3A02G065100.2	1119
TraesCS3D02G065800.1	1119
TraesCS2B02G421200.3	1119
TraesCS3B02G398100.1	1118
TraesCS5B02G535000.1	1118
TraesCS3D02G217600.1	1118
TraesCS3A02G238400.1	1118
TraesCS5B02G544700.1	1118
TraesCS3B02G072900.1	1118
TraesCS7A02G229800.1	1118
TraesCS4A02G073500.1	1117
TraesCS1A02G301600.1	1117
TraesCS3A02G342500.1	1117
TraesCS2B02G004900.1	1117
TraesCS4D02G044900.2	1117
TraesCS4D02G038900.1	1117
TraesCS5B02G420900.1	1117
TraesCS6D02G380200.1	1117
TraesCS5B02G299200.1	1116
TraesCS1A02G002900.1	1116
TraesCS4D02G044600.1	1116
TraesCS6B02G008900.1	1116
TraesCS6D02G280700.1	1116
TraesCS7A02G336200.1.cds1	1116
TraesCS6B02G096800.1	1116
TraesCS5D02G247800.1	1116
TraesCS5A02G181700.1	1116
TraesCS5B02G199400.1	1116
TraesCS2D02G511400.1	1115
TraesCS4B02G218100.1	1115
TraesCS5A02G224000.1	1115
TraesCS6A02G399500.1	1115
TraesCS3A02G326400.1	1115
TraesCS1D02G206100.1.cds1	1115
TraesCS4A02G086400.1	1115
TraesCS2A02G525300.1	1115
TraesCS5B02G138400.1.cds1	1115
TraesCS4A02G310800.1	1115
TraesCS3A02G272900.1	1115
TraesCS2D02G528200.1	1115
TraesCS6B02G176000.1	1115
TraesCS7A02G506300.1	1114
TraesCS1D02G099600.1	1114
TraesCS7D02G230500.1	1114
TraesCS4B02G104900.1	1114
TraesCS5B02G222800.1	1114
TraesCS7A02G465300.1.cds1	1114
TraesCS7A02G466500.1	1114
TraesCSU02G172400.1	1114
TraesCS4D02G218300.1	1114
TraesCS4B02G198900.1	1114
TraesCS2B02G538200.1	1114
TraesCS6B02G470200.1.cds1	1114
TraesCS5A02G073800.1	1114
TraesCS7A02G141700.1.cds1	1114
TraesCS1A02G202800.1.cds1	1114
TraesCS3B02G214300.1.cds1	1114
TraesCS4A02G306500.1	1114
TraesCS1D02G206400.1.cds1	1114
TraesCS1B02G118900.2	1114
TraesCS3A02G408500.1	1113
TraesCS7D02G474300.1	1113
TraesCS6A02G147500.1	1113
TraesCS7B02G366700.1	1113
TraesCS6B02G471400.1	1113
TraesCSU02G019400.1	1113
TraesCS2A02G475100.1.cds1	1113
TraesCS7D02G143000.1.cds1	1113
TraesCS4A02G465600.1	1113
TraesCS6A02G071100.1	1113
TraesCS7D02G453100.1	1113
TraesCS2D02G474700.1.cds1	1113
TraesCS7A02G487500.1	1113
TraesCS4A02G086300.1	1113
TraesCS2A02G186500.1.cds1	1113
TraesCSU02G018500.1	1113
TraesCS5A02G420600.1	1113
TraesCS7B02G366400.1.cds1	1113
TraesCS7A02G540700.1	1112
TraesCS6A02G087800.1	1112
TraesCS5A02G351900.1	1112
TraesCS7B02G366600.1	1112
TraesCS2B02G036400.1	1112
TraesCS2A02G408200.1	1112
TraesCS6D02G248600.1	1112
TraesCS1A02G397400.1.cds1	1112
TraesCS2B02G426500.1	1112
TraesCS7B02G262500.1	1112
TraesCS3D02G272300.1	1112
TraesCS7D02G442900.1.cds1	1112
TraesCS1A02G105400.1.cds1	1112
TraesCS2B02G242600.1	1112
TraesCS5D02G429200.1	1112
TraesCS4A02G223800.1	1112
TraesCS5D02G181400.1	1112
TraesCS5D02G548100.1	1112
TraesCS2D02G026700.1	1112
TraesCS5B02G422700.1	1112
TraesCS2B02G538100.1	1111
TraesCS1D02G349000.2	1111
TraesCS3A02G069900.2	1111
TraesCSU02G044400.1	1111
TraesCS6A02G385100.1	1111
TraesCS5D02G306600.2	1111
TraesCS6A02G072300.1.cds1	1111
TraesCS5A02G200900.1	1111
TraesCS5B02G174300.1	1111
TraesCS7A02G343800.1	1111
TraesCS3B02G103500.2	1111
TraesCS3B02G083400.1	1111
TraesCS1D02G001800.1	1111
TraesCS3A02G271800.1	1111
TraesCS5A02G177100.1	1111
TraesCS3B02G073100.1	1111
TraesCS7A02G329200.1	1110
TraesCS6B02G050900.1	1110
TraesCS5D02G005500.1	1110
TraesCS7D02G357700.1	1110
TraesCS3D02G319800.1	1110
TraesCS2A02G539800.1	1110
TraesCS6D02G136800.1	1110
TraesCS3A02G088100.1	1110
TraesCS7B02G229900.1	1110
TraesCS2A02G510300.1	1110
TraesCS1A02G061500.1	1109
TraesCS1D02G051000.1	1109
TraesCS1B02G008300.1	1109
TraesCS3D02G013600.1.cds1	1109
TraesCS7D02G424500.1	1109
TraesCS3A02G487000.1	1109
TraesCS7B02G334100.1	1109
TraesCS4D02G218400.1	1109
TraesCS7B02G424500.1	1109
TraesCS5B02G535200.1	1109
TraesCS7D02G526500.1	1109
TraesCS4D02G101800.3	1109
TraesCS3D02G188500.1.cds1	1108
TraesCS2B02G377100.1	1108
TraesCS6D02G293600.1.cds1	1108
TraesCS4B02G052100.1	1108
TraesCS6A02G072100.1	1108
TraesCS5B02G319800.1	1108
TraesCS4A02G244100.1	1108
TraesCS6A02G036400.2	1108
TraesCS3D02G481800.1	1108
TraesCS4B02G343100.1	1108
TraesCS1A02G138100.1	1108
TraesCS2D02G535900.1	1108
TraesCS4D02G067200.1	1108
TraesCS2D02G541300.1	1108
TraesCS6A02G087100.1	1107
TraesCS7A02G453500.1	1107
TraesCS7A02G012400.1	1107
TraesCS2D02G105900.1	1107
TraesCS2A02G408500.1	1107
TraesCS4A02G246700.1	1107
TraesCSU02G030100.1.cds1	1107
TraesCS2D02G511500.1	1107
TraesCS1A02G166000.1.cds1	1107
TraesCS5D02G087500.1	1107
TraesCS2A02G578900.1	1107
TraesCS1B02G350100.1	1107
TraesCS5A02G060300.2	1107
TraesCS6B02G033300.1	1107
TraesCS2B02G538400.1.cds1	1107
TraesCS4D02G048800.1.cds1	1107
TraesCS7B02G354200.1	1107
TraesCS2B02G570000.1	1107
TraesCS7D02G443100.1	1107
TraesCS7A02G434100.1	1107
TraesCS2A02G539700.1	1107
TraesCS6A02G119700.2	1107
TraesCS7A02G453400.1	1107
TraesCS7B02G354000.2	1107
TraesCS7B02G354100.1	1107
TraesCSU02G178200.1.cds1	1107
TraesCS2B02G026800.1	1106
TraesCS3D02G418600.1.cds1	1106
TraesCS2A02G458000.1	1106
TraesCS2A02G458100.1	1106
TraesCS4A02G145600.1	1106
TraesCS2A02G068600.1	1106
TraesCS2D02G458700.1	1106
TraesCS2D02G025000.1	1106
TraesCS7D02G451300.1	1106
TraesCS7A02G465600.1.cds1	1106
TraesCS7B02G462700.2	1106
TraesCS2A02G081400.1	1106
TraesCS7B02G357700.1	1106
TraesCS7B02G416400.1	1106
TraesCS2D02G458600.1	1106
TraesCS3D02G482300.1	1106
TraesCS7A02G432900.1	1106
TraesCS7A02G000900.1	1106
TraesCS7B02G463700.1	1106
TraesCS1D02G104600.1	1106
TraesCS7D02G217500.1.cds1	1106
TraesCS6B02G164700.2	1105
TraesCS5A02G346700.1	1105
TraesCS6A02G180900.1	1105
TraesCS2B02G532000.1	1105
TraesCS1B02G032000.1.cds1	1105
TraesCS6A02G240100.1	1105
TraesCS4A02G211600.1	1105
TraesCS6D02G124000.1	1105
TraesCS3A02G523400.1	1105
TraesCS3D02G028000.1	1105
TraesCSU02G212500.1	1105
TraesCS6B02G115100.1.cds1	1105
TraesCS7B02G366800.1.cds1	1105
TraesCS7A02G383000.1.cds1	1105
TraesCS4D02G121800.3	1105
TraesCS4D02G052300.1	1105
TraesCS5B02G056700.1.cds1	1105
TraesCS5A02G334900.1	1105
TraesCS6D02G027700.1	1105
TraesCS2A02G033700.1	1104
TraesCS7A02G242200.1	1104
TraesCS4A02G263400.1	1104
TraesCS7D02G517800.1	1104
TraesCS7D02G241100.1	1104
TraesCS5A02G251000.1	1104
TraesCS3B02G259800.1	1104
TraesCS7B02G149200.1	1104
TraesCS7B02G446900.3	1104
TraesCS2A02G503700.1	1104
TraesCS5D02G258900.2	1104
TraesCS6A02G266000.1	1104
TraesCS7A02G469700.1	1104
TraesCS5B02G106300.1	1104
TraesCS5D02G113700.1	1104
TraesCS2D02G405500.1	1104
TraesCS3D02G012800.1	1104
TraesCS3A02G184400.1.cds1	1104
TraesCS7A02G463500.1	1104
TraesCS7A02G453600.1	1104
TraesCS5A02G101900.2	1104
TraesCS6B02G148000.2.cds1	1104
TraesCS7A02G453300.1	1104
TraesCS5B02G258900.2	1104
TraesCS7D02G442700.1.cds1	1104
TraesCS5B02G249000.2	1104
TraesCS5D02G325600.1	1104
TraesCS6B02G293300.1.cds1	1104
TraesCSU02G018900.1.cds1	1104
TraesCS7B02G195700.1	1104
TraesCS2D02G033200.2	1104
TraesCS6B02G057100.1.cds1	1104
TraesCS2B02G047400.1	1104
TraesCS7A02G529900.1	1104
TraesCS2A02G427900.1	1104
TraesCS6B02G110300.1	1104
TraesCS5A02G260600.3	1104
TraesCS4A02G105100.1	1104
TraesCS5D02G007100.1	1103
TraesCS4A02G089700.1	1103
TraesCS2B02G608600.1	1103
TraesCS5D02G203800.1	1103
TraesCS3B02G242600.2	1103
TraesCS1A02G177000.1	1103
TraesCS7D02G077200.1	1103
TraesCS6D02G129900.1	1103
TraesCS6B02G167900.1	1103
TraesCS7D02G326100.1	1103
TraesCS4D02G310900.1	1102
TraesCS4A02G467500.1	1102
TraesCS4B02G396500.1.cds1	1102
TraesCS2D02G580700.1	1102
TraesCS1B02G175900.3	1102
TraesCS3A02G060900.1	1102
TraesCS6A02G206300.2	1102
TraesCS5A02G497600.2	1102
TraesCS7B02G460100.2	1101
TraesCS1D02G005100.1	1101
TraesCS7D02G020600.2	1101
TraesCS7D02G526400.1	1101
TraesCS5D02G329100.1	1101
TraesCSU02G089200.1.cds1	1101
TraesCS3A02G015100.1.cds1	1101
TraesCS4B02G135600.1.cds1	1101
TraesCS2D02G576600.1	1101
TraesCS5A02G322300.1	1100
TraesCS5A02G319400.1	1100
TraesCS7D02G084600.1	1100
TraesCS7A02G497600.1.cds1	1100
TraesCS2D02G024900.1	1100
TraesCS6D02G125600.1	1100
TraesCS2A02G559000.1	1100
TraesCS1B02G203200.1	1100
TraesCS2B02G562500.1	1100
TraesCS5D02G399200.1	1100
TraesCS7B02G362300.1	1100
TraesCS6D02G222400.1	1100
TraesCS5A02G187300.1	1100
TraesCS6D02G164200.2	1100
TraesCS2A02G404600.1	1100
TraesCS5B02G196600.1	1100
TraesCS6A02G024300.1	1100
TraesCS1D02G116000.1.cds1	1099
TraesCS5B02G188700.1	1099
TraesCS2A02G537700.1	1099
TraesCS6A02G414700.1	1099
TraesCS6D02G000100.1.cds1	1099
TraesCS6A02G139400.2	1099
TraesCS4D02G231100.1	1099
TraesCSU02G045500.1.cds1	1099
TraesCS2D02G025500.1	1099
TraesCS6B02G303800.1	1098
TraesCS5A02G387100.1	1098
TraesCS5B02G079200.1	1098
TraesCS4A02G191500.1	1098
TraesCS7D02G470200.1	1098
TraesCS1D02G082400.1	1098
[truncated: 81,341 more rows]

## Sheet: S2_Pathogen hubs
Pathogen protein	Degree
GMQ_15838T0	57744
GMQ_05648T2	56478
GMQ_24430T0	56437
GMQ_09263T0	56262
GMQ_09878T0	56137
GMQ_03421T0	56095
GMQ_12489T0	55821
GMQ_08991T0	55776
GMQ_23673T0	55517
GMQ_10843T0	55450
GMQ_14817T0	55223
GMQ_14422T0	55062
GMQ_16722T0	54852
GMQ_11353T0	53993
GMQ_11492T0	53706
GMQ_13869T0	53063
GMQ_19044T0	52880
GMQ_15253T0	52284
GMQ_13441T0	51641
GMQ_05646T0	51527
GMQ_18692T0	51516
GMQ_11295T0	51227
GMQ_16373T0	51195
GMQ_26139T0	50856
GMQ_12617T0	50233
GMQ_21826T0	50014
GMQ_11213T1	49822
GMQ_11669T0	49757
GMQ_09789T0	49750
GMQ_15819T0	49553
GMQ_01113T0	49123
GMQ_06190T0	49096
GMQ_13944T0	49068
GMQ_14640T0	48963
GMQ_03292T0	48959
GMQ_06541T0	48649
GMQ_15843T0	48571
GMQ_08498T0	48385
GMQ_05688T0	48366
GMQ_00603T0	48076
GMQ_12631T0	47613
GMQ_13874T0	47064
GMQ_02005T0	46873
GMQ_07934T0	46687
GMQ_18375T0	46628
GMQ_08709T0	46577
GMQ_18967T0	46553
GMQ_02259T0	46398
GMQ_23689T0	46161
GMQ_16827T2	45739
GMQ_12469T0	45604
GMQ_04081T0	45383
GMQ_07299T0	45270
GMQ_03420T0	45053
GMQ_16368T0	45011
GMQ_08193T0	44867
GMQ_03858T0	44384
GMQ_08196T0	44260
GMQ_10440T0	43898
GMQ_02476T0	43840
GMQ_12751T0	43715
GMQ_12275T0	43653
GMQ_09776T1	43631
GMQ_12742T0	43285
GMQ_16372T1	43273
GMQ_03001T0	43147
GMQ_14974T0	43121
GMQ_11972T0	42996
GMQ_18510T0	42937
GMQ_08280T0	42553
GMQ_24060T0	42537
GMQ_09534T0	42484
GMQ_18269T0	42479
GMQ_15192T0	42471
GMQ_14542T0	42168
GMQ_17118T0	42149
GMQ_11190T0	42145
GMQ_08797T0	41934
GMQ_08024T0	41803
GMQ_10779T0	41678
GMQ_16483T3	41667
GMQ_03036T0	41571
GMQ_10382T0	41445
GMQ_24657T0	40818
GMQ_01519T0	40619
GMQ_16972T0	40607
GMQ_06205T0	40559
GMQ_12593T0	40515
GMQ_10284T0	40510
GMQ_07045T0	40422
GMQ_09711T0	40334
GMQ_11998T0	40323
GMQ_23575T0	40162
GMQ_08077T0	40045
GMQ_03268T0	39988
GMQ_03588T0	39988
GMQ_07794T0	39964
GMQ_05608T0	39738
GMQ_14089T0	39596
GMQ_14749T0	39469
GMQ_20428T0	39373
GMQ_11495T0	39369
GMQ_02402T0	39359
GMQ_17708T0	39126
GMQ_06504T2	39126
GMQ_22035T0	39126
GMQ_06945T0	39119
GMQ_22396T0	38843
GMQ_17173T0	38842
GMQ_04779T0	38804
GMQ_12134T0	38667
GMQ_06824T0	38436
GMQ_03513T0	38389
GMQ_03454T0	38119
GMQ_20398T0	38069
GMQ_19373T0	37944
GMQ_03876T0	37757
GMQ_16332T0	37359
GMQ_07378T0	37257
GMQ_12130T0	36831
GMQ_09064T2	36488
GMQ_04936T0	36377
GMQ_17561T0	36376
GMQ_10092T0	36340
GMQ_09290T0	36275
GMQ_07575T0	36275
GMQ_04269T0	36173
GMQ_06644T0	36127
GMQ_04676T0	36070
GMQ_00944T0	36065
GMQ_13374T0	35532
GMQ_14199T0	35431
GMQ_10116T0	35303
GMQ_23523T0	35181
GMQ_17583T0	35105
GMQ_07660T0	34768
GMQ_09892T0	34663
GMQ_12448T11	34483
GMQ_06821T0	34474
GMQ_11888T0	34471
GMQ_06946T0	34148
GMQ_03489T0	34147
GMQ_13507T0	33762
GMQ_18767T0	33758
GMQ_09944T0	33696
GMQ_14650T0	33691
GMQ_14169T0	33576
GMQ_02597T0	33423
GMQ_19342T0	33185
GMQ_09446T0	33112
GMQ_14944T0	33026
GMQ_18054T0	32982
GMQ_05187T0	32713
GMQ_13309T0	32462
GMQ_01998T0	32140
GMQ_07550T0	32069
GMQ_00433T0	31815
GMQ_15114T0	31747
GMQ_11003T0	31709
GMQ_11415T0	31692
GMQ_13606T0	31611
GMQ_03007T0	31600
GMQ_15231T0	31588
GMQ_16705T1	31258
GMQ_02260T0	31248
GMQ_11719T0	31150
GMQ_08706T0	30909
GMQ_03398T1	30706
GMQ_01410T0	30620
GMQ_18989T0	30550
GMQ_04601T0	30165
GMQ_11960T0	30142
GMQ_17370T0	30077
GMQ_08151T6	30000
GMQ_14150T0	29886
GMQ_11151T0	29841
GMQ_07837T0	29637
GMQ_11041T0	29604
GMQ_04268T0	29567
GMQ_19325T0	29544
GMQ_14176T0	29401
GMQ_11487T0	29184
GMQ_18805T0	29122
GMQ_09486T0	29062
GMQ_06348T0	29052
GMQ_18925T0	28984
GMQ_12849T0	28945
GMQ_20044T0	28842
GMQ_13882T0	28795
GMQ_07845T0	28785
GMQ_03402T0	28600
GMQ_15786T0	28589
GMQ_17121T0	28454
GMQ_02774T0	28454
GMQ_04415T0	28383
GMQ_04061T0	28319
GMQ_20344T0	28184
GMQ_18370T0	27955
GMQ_17108T1	27930
GMQ_07410T0	27915
GMQ_12669T1	27911
GMQ_06746T0	27829
GMQ_14193T0	27697
GMQ_06640T0	27616
GMQ_18766T0	27615
GMQ_12461T0	27605
GMQ_08604T0	27283
GMQ_12540T0	27246
GMQ_07651T0	27196
GMQ_04170T0	27183
GMQ_03747T0	27129
GMQ_10176T0	26984
GMQ_00110T0	26892
GMQ_14186T0	26884
GMQ_15574T0	26833
GMQ_19151T0	26788
GMQ_15012T0	26768
GMQ_11962T0	26747
GMQ_07807T0	26717
GMQ_16848T0	26717
GMQ_04745T0	26617
GMQ_11587T0	26503
GMQ_17652T0	26499
GMQ_05009T0	26437
GMQ_06022T0	26426
GMQ_02537T0	26423
GMQ_01104T2	26409
GMQ_14226T0	26354
GMQ_00182T0	26343
GMQ_03071T0	26316
GMQ_18192T0	26297
GMQ_16531T0	26135
GMQ_21978T0	26126
GMQ_04270T0	25943
GMQ_22204T0	25809
GMQ_08215T0	25721
GMQ_16862T0	25710
GMQ_18634T0	25629
GMQ_00383T0	25614
GMQ_13319T0	25504
GMQ_17534T0	25478
GMQ_05821T0	25441
GMQ_01391T0	25423
GMQ_15662T0	25313
GMQ_02506T0	25279
GMQ_07918T1	25085
GMQ_26380T0	25083
GMQ_14453T0	25082
GMQ_02645T0	25041
GMQ_10461T0	24890
GMQ_02897T1	24746
GMQ_11702T0	24724
GMQ_12643T0	24657
GMQ_15236T0	24640
GMQ_12255T0	24614
GMQ_02751T0	24486
GMQ_11724T0	24433
GMQ_13624T0	24349
GMQ_09959T0	24331
GMQ_04353T6	24207
GMQ_14038T0	23985
GMQ_02019T0	23864
GMQ_03426T0	23841
GMQ_20613T0	23832
GMQ_01880T3	23648
GMQ_04522T0	23601
GMQ_08696T0	23582
GMQ_03140T0	23572
GMQ_20820T0	23538
GMQ_09354T0	23525
GMQ_09477T0	23426
GMQ_12103T0	23422
GMQ_06066T0	23386
GMQ_06179T0	23107
GMQ_13017T0	23086
GMQ_11537T0	23055
GMQ_17231T0	22945
GMQ_19074T0	22822
GMQ_18388T0	22789
GMQ_06075T0	22789
GMQ_02066T0	22774
GMQ_00215T0	22654
GMQ_13142T0	22651
GMQ_03993T0	22552
GMQ_16685T0	22544
GMQ_17017T0	22455
GMQ_13118T0	22447
GMQ_15003T0	22414
GMQ_17112T0	22376
GMQ_03162T0	22332
GMQ_13126T0	22325
GMQ_18031T0	22307
GMQ_12754T0	22260
GMQ_03291T0	22236
GMQ_06221T0	22211
GMQ_00785T0	22143
GMQ_00044T0	22124
GMQ_09643T0	22065
GMQ_02864T0	22036
GMQ_09591T0	22035
GMQ_04359T0	21994
GMQ_15041T0	21992
GMQ_09715T0	21778
GMQ_23690T1	21761
GMQ_15879T0	21748
GMQ_05580T0	21662
GMQ_08169T0	21600
GMQ_18802T0	21592
GMQ_12972T0	21568
GMQ_17726T0	21546
GMQ_18991T0	21531
GMQ_06384T0	21496
GMQ_14323T0	21488
GMQ_14612T0	21482
GMQ_04056T0	21420
GMQ_13630T0	21284
GMQ_09361T0	21242
GMQ_16378T0	21192
GMQ_07546T0	21188
GMQ_12260T0	21179
GMQ_24337T0	21159
GMQ_09651T0	21147
GMQ_06479T0	21094
GMQ_01375T0	21089
GMQ_07089T0	21043
GMQ_24497T0	20946
GMQ_17505T0	20914
GMQ_17881T0	20900
GMQ_03381T0	20872
GMQ_22285T0	20781
GMQ_09884T0	20774
GMQ_16598T0	20756
GMQ_11082T0	20756
GMQ_01995T0	20708
GMQ_16833T0	20707
GMQ_24323T0	20639
GMQ_02707T0	20633
GMQ_07033T0	20629
GMQ_08435T0	20623
GMQ_17351T0	20586
GMQ_01679T0	20561
GMQ_06403T0	20561
GMQ_04738T4	20561
GMQ_06482T0	20545
GMQ_13622T0	20482
GMQ_14805T0	20395
GMQ_15453T0	20388
GMQ_11144T0	20372
GMQ_22850T0	20309
GMQ_20130T0	20148
GMQ_17260T0	20081
GMQ_10790T0	20045
GMQ_03872T0	20042
GMQ_13897T1	19997
GMQ_03905T0	19995
GMQ_15780T0	19904
GMQ_00109T0	19857
GMQ_04231T0	19810
GMQ_02677T0	19800
GMQ_26756T0	19767
GMQ_06629T0	19759
GMQ_09587T0	19740
GMQ_15393T0	19733
GMQ_12741T0	19723
GMQ_13775T0	19626
GMQ_07170T0	19606
GMQ_10645T0	19567
GMQ_12583T0	19496
GMQ_10582T0	19471
GMQ_02269T0	19449
GMQ_08846T0	19408
GMQ_01941T0	19390
GMQ_18450T1	19356
GMQ_00632T0	19356
GMQ_00839T0	19337
GMQ_07504T0	19283
GMQ_21474T0	19280
GMQ_11909T0	19236
GMQ_09573T0	19234
GMQ_09002T0	19109
GMQ_18511T0	18951
GMQ_12562T0	18945
GMQ_15447T0	18933
GMQ_15875T0	18906
GMQ_07987T0	18906
GMQ_14660T0	18906
GMQ_05440T0	18906
GMQ_12973T0	18906
GMQ_12695T0	18906
GMQ_08600T0	18866
GMQ_09903T0	18802
GMQ_09963T0	18634
GMQ_05742T0	18597
GMQ_04861T0	18577
GMQ_03376T0	18548
GMQ_17733T0	18530
GMQ_15327T0	18426
GMQ_23234T0	18398
GMQ_23153T0	18284
GMQ_21974T0	18131
GMQ_02968T0	18075
GMQ_10563T0	18050
GMQ_14094T0	17984
GMQ_08132T0	17896
GMQ_18514T0	17845
GMQ_18708T0	17845
GMQ_17459T0	17770
GMQ_08050T0	17730
GMQ_18378T0	17711
GMQ_03348T0	17696
GMQ_10159T0	17644
GMQ_17389T0	17634
GMQ_21836T0	17606
GMQ_18300T0	17590
GMQ_14425T0	17530
GMQ_04748T0	17527
GMQ_09221T0	17523
GMQ_11479T0	17395
GMQ_08985T0	17377
GMQ_11510T0	17350
GMQ_13393T0	17334
GMQ_11572T0	17315
GMQ_16235T0	17308
GMQ_07718T0	17287
GMQ_08291T0	17188
GMQ_15034T0	17177
GMQ_01714T0	17162
GMQ_01095T0	17138
GMQ_07171T0	17045
GMQ_17001T0	17032
GMQ_02040T0	17020
GMQ_02140T0	16998
GMQ_03137T0	16924
GMQ_19424T0	16886
GMQ_07489T0	16883
GMQ_07336T0	16868
GMQ_16910T0	16855
GMQ_18684T0	16844
GMQ_17582T0	16835
GMQ_00877T1	16766
GMQ_16534T0	16762
GMQ_03575T0	16761
GMQ_05756T0	16745
GMQ_07486T0	16703
GMQ_10706T0	16679
GMQ_06023T0	16666
GMQ_05086T0	16666
GMQ_00713T0	16654
GMQ_01553T0	16628
GMQ_11703T0	16622
GMQ_06660T0	16576
GMQ_00854T0	16544
GMQ_00177T0	16534
GMQ_18268T0	16532
GMQ_05550T0	16500
GMQ_19013T0	16499
GMQ_15917T0	16474
GMQ_10281T0	16469
GMQ_02076T0	16345
GMQ_08595T0	16334
GMQ_05583T0	16259
GMQ_01551T0	16217
GMQ_00593T0	16162
GMQ_16996T0	16150
GMQ_16402T0	16138
GMQ_12929T0	16135
GMQ_16482T0	16076
GMQ_07004T0	16058
GMQ_04756T0	16017
GMQ_16065T0	16006
GMQ_00056T0	15912
GMQ_22233T0	15911
GMQ_17795T0	15901
GMQ_18040T0	15880
GMQ_02396T0	15875
GMQ_04725T0	15860
GMQ_17880T0	15842
GMQ_02195T1	15835
GMQ_24917T0	15782
GMQ_12157T0	15772
GMQ_05950T0	15727
GMQ_07608T0	15711
GMQ_13621T0	15710
GMQ_01147T0	15694
GMQ_14935T0	15626
GMQ_00767T0	15613
GMQ_13068T0	15611
GMQ_18152T0	15589
GMQ_11070T0	15534
GMQ_15291T0	15437
GMQ_02950T0	15423
GMQ_09576T0	15401
GMQ_11804T0	15350
GMQ_13798T0	15342
GMQ_15793T0	15337
GMQ_04615T0	15336
GMQ_05508T0	15286
GMQ_07629T0	15273
GMQ_14339T0	15263
GMQ_19917T0	15243
GMQ_06688T0	15235
GMQ_06896T0	15098
GMQ_03919T0	15081
GMQ_07572T0	15063
GMQ_16200T0	14990
GMQ_01968T0	14960
GMQ_18533T0	14897
GMQ_18527T0	14830
GMQ_23712T0	14829
GMQ_12595T0	14784
GMQ_24962T0	14734
GMQ_12248T0	14718
GMQ_22821T0	14700
GMQ_03312T0	14698
GMQ_16273T0	14677
GMQ_09356T0	14657
GMQ_00381T0	14583
GMQ_08493T0	14577
GMQ_03194T0	14569
GMQ_16532T0	14559
GMQ_02158T0	14554
GMQ_16591T0	14548
GMQ_16139T0	14453
GMQ_18648T0	14369
GMQ_08355T0	14320
GMQ_01011T0	14277
GMQ_15322T0	14262
GMQ_09062T0	14254
GMQ_13552T0	14253
GMQ_14341T0	14249
GMQ_08088T0	14240
GMQ_15326T0	14195
GMQ_09811T0	14135
GMQ_07413T0	14122
GMQ_12421T0	14103
GMQ_09750T0	14103
GMQ_10178T0	14081
GMQ_15164T0	14073
GMQ_02831T0	14071
GMQ_18309T0	14059
GMQ_09544T0	14045
GMQ_04004T0	14006
GMQ_16831T0	14004
GMQ_16295T0	13980
GMQ_25988T0	13974
GMQ_16716T0	13955
GMQ_02252T0	13909
GMQ_01675T0	13909
GMQ_16556T0	13890
GMQ_08877T0	13884
GMQ_02459T0	13868
GMQ_08093T0	13858
GMQ_07103T0	13833
GMQ_02708T0	13816
GMQ_02253T0	13812
GMQ_08391T0	13809
GMQ_19328T0	13764
GMQ_14967T0	13758
GMQ_08122T0	13743
GMQ_25692T0	13728
GMQ_14581T0	13726
GMQ_01196T0	13710
GMQ_09972T0	13706
GMQ_02896T1	13680
GMQ_17159T0	13671
GMQ_18489T0	13661
GMQ_02516T0	13652
GMQ_07363T0	13650
GMQ_11800T0	13614
GMQ_05976T0	13600
GMQ_08668T0	13564
GMQ_01364T0	13534
GMQ_17597T0	13521
GMQ_16478T2	13474
GMQ_00886T0	13447
GMQ_08400T0	13446
GMQ_12980T0	13425
GMQ_18733T0	13419
GMQ_08026T0	13412
GMQ_11918T0	13372
GMQ_05295T0	13342
GMQ_10040T2	13290
GMQ_15217T0	13256
GMQ_16767T0	13192
GMQ_09349T0	13184
GMQ_22572T0	13165
GMQ_19100T0	13117
GMQ_01103T0	13102
GMQ_00795T0	13094
GMQ_02911T0	13077
GMQ_07816T0	13056
GMQ_03877T0	13048
GMQ_06533T0	13000
GMQ_22073T0	12997
GMQ_09501T0	12977
GMQ_02560T0	12951
GMQ_05729T1	12941
GMQ_11642T0	12933
GMQ_17395T0	12924
GMQ_07390T0	12885
GMQ_02310T0	12881
GMQ_12857T1	12864
GMQ_17223T0	12753
GMQ_11803T0	12752
GMQ_17188T0	12723
GMQ_25567T0	12698
GMQ_03590T0	12674
GMQ_16155T0	12674
GMQ_17316T0	12656
GMQ_10651T0	12639
GMQ_00214T0	12559
GMQ_20712T0	12553
GMQ_16162T0	12548
GMQ_11157T0	12542
GMQ_14618T0	12528
GMQ_14807T0	12518
GMQ_17480T0	12504
GMQ_07246T0	12491
GMQ_03670T0	12471
GMQ_02400T0	12471
GMQ_18770T0	12463
GMQ_13598T0	12462
GMQ_10836T0	12457
GMQ_22942T0	12440
GMQ_02846T0	12432
GMQ_02937T0	12414
GMQ_13069T0	12411
GMQ_01825T0	12385
GMQ_09146T0	12381
GMQ_17965T0	12365
GMQ_18058T0	12316
GMQ_04827T0	12314
GMQ_00459T0	12306
GMQ_14806T0	12297
GMQ_16675T0	12264
GMQ_10359T0	12186
GMQ_10375T0	12138
GMQ_10114T0	12138
GMQ_09975T0	12084
GMQ_08075T0	12077
GMQ_03193T0	12041
GMQ_13035T0	12036
GMQ_09893T0	12020
GMQ_17222T0	12005
GMQ_01374T0	11973
GMQ_11693T0	11968
GMQ_20035T0	11949
GMQ_12374T0	11948
GMQ_18014T0	11945
GMQ_14787T0	11921
GMQ_10262T0	11911
GMQ_06007T0	11879
GMQ_14033T0	11863
GMQ_01763T0	11847
GMQ_04323T0	11823
GMQ_09777T0	11782
GMQ_12554T0	11717
GMQ_02481T0	11710
GMQ_03011T0	11691
GMQ_14185T0	11682
GMQ_14036T0	11666
GMQ_05546T0	11664
GMQ_06789T0	11658
GMQ_05035T0	11633
GMQ_06712T0	11611
GMQ_15785T0	11575
GMQ_12430T0	11567
GMQ_17488T0	11563
GMQ_10494T0	11558
GMQ_16238T0	11493
GMQ_22412T0	11476
GMQ_02701T0	11438
GMQ_07797T0	11434
GMQ_17543T0	11423
GMQ_10020T1	11418
GMQ_17822T0	11399
GMQ_25018T0	11371
GMQ_15416T0	11351
GMQ_10659T0	11351
GMQ_05553T0	11287
GMQ_12570T0	11260
GMQ_17009T0	11235
GMQ_27515T0	11226
GMQ_14288T0	11213
GMQ_19984T0	11213
GMQ_06983T0	11213
GMQ_08651T0	11213
GMQ_16236T0	11211
GMQ_06773T0	11200
GMQ_16024T0	11198
GMQ_14295T0	11179
GMQ_14465T0	11167
GMQ_10610T0	11160
GMQ_00042T0	11113
GMQ_10384T0	11075
GMQ_02967T0	11072
GMQ_17532T0	11045
GMQ_02873T0	11030
GMQ_25080T0	11010
GMQ_07585T0	10986
GMQ_00794T0	10985
GMQ_18988T0	10975
GMQ_14233T0	10966
GMQ_03668T0	10933
GMQ_15792T0	10931
GMQ_17036T0	10927
GMQ_18786T0	10894
GMQ_11780T0	10881
GMQ_03795T0	10854
GMQ_17113T0	10853
GMQ_06745T0	10823
GMQ_01423T0	10822
GMQ_03122T0	10821
GMQ_03387T0	10788
GMQ_16432T0	10781
GMQ_04461T1	10773
GMQ_03669T0	10741
GMQ_08129T1	10717
GMQ_00956T0	10694
GMQ_13839T0	10658
GMQ_03839T0	10634
GMQ_14171T0	10626
GMQ_18959T0	10577
GMQ_03344T0	10571
GMQ_03468T0	10568
GMQ_09111T0	10549
GMQ_13821T0	10542
GMQ_16868T0	10541
GMQ_03049T0	10532
GMQ_16334T0	10489
GMQ_14281T0	10481
GMQ_07440T0	10459
GMQ_08179T0	10358
GMQ_02318T0	10353
GMQ_23629T0	10352
GMQ_14605T0	10316
GMQ_12833T0	10315
GMQ_15886T0	10308
GMQ_15550T0	10284
GMQ_18493T0	10268
GMQ_16034T0	10257
GMQ_25442T0	10252
GMQ_05754T0	10250
GMQ_07105T0	10248
GMQ_14247T0	10230
GMQ_10768T0	10230
GMQ_08887T0	10228
GMQ_02286T0	10219
GMQ_09756T0	10213
GMQ_04577T0	10200
GMQ_15839T0	10171
GMQ_02227T0	10152
GMQ_06358T0	10139
GMQ_17414T0	10118
GMQ_10124T0	10079
GMQ_08139T0	10073
GMQ_12074T0	10071
GMQ_05349T2	10067
GMQ_14345T0	10055
GMQ_13899T0	10052
GMQ_10155T0	10047
GMQ_12927T0	10036
GMQ_11872T0	10036
GMQ_06780T0	10033
GMQ_12828T0	10024
GMQ_11663T0	9992
GMQ_10663T0	9978
GMQ_19388T0	9974
GMQ_04069T0	9945
GMQ_15683T0	9942
GMQ_09431T0	9920
GMQ_14183T0	9912
GMQ_16287T0	9895
GMQ_23056T0	9880
GMQ_10086T0	9865
GMQ_18125T0	9862
GMQ_24863T0	9855
GMQ_12116T0	9835
GMQ_11914T0	9809
GMQ_03957T0	9798
GMQ_06958T0	9796
GMQ_07709T0	9792
GMQ_08121T0	9748
GMQ_16683T0	9739
GMQ_13549T0	9738
GMQ_14661T0	9722
GMQ_11206T0	9710
GMQ_04076T0	9707
GMQ_12566T0	9691
GMQ_15477T0	9667
GMQ_12711T0	9659
GMQ_05743T0	9657
GMQ_15680T0	9656
GMQ_00213T0	9639
GMQ_20790T0	9626
GMQ_06956T0	9604
GMQ_01945T0	9603
GMQ_19579T0	9580
GMQ_19311T0	9550
GMQ_14971T0	9522
GMQ_11466T0	9468
GMQ_14995T0	9433
GMQ_08353T0	9414
GMQ_03698T0	9403
GMQ_09078T0	9401
GMQ_10939T0	9396
GMQ_04930T0	9395
GMQ_04111T0	9356
GMQ_02384T0	9351
GMQ_10068T0	9342
GMQ_11485T0	9334
GMQ_09548T0	9315
GMQ_04370T0	9294
GMQ_15669T0	9273
GMQ_18247T0	9269
GMQ_19904T0	9266
GMQ_06884T0	9249
GMQ_00343T0	9249
GMQ_14312T0	9247
GMQ_14082T0	9233
GMQ_05400T0	9223
GMQ_07850T0	9210
GMQ_03765T0	9162
GMQ_04652T0	9159
GMQ_02378T0	9148
GMQ_18921T0	9146
GMQ_01787T0	9127
GMQ_19575T0	9120
GMQ_06540T0	9116
GMQ_21047T0	9115
GMQ_11290T0	9113
GMQ_16154T0	9112
GMQ_04052T0	9094
GMQ_22193T0	9071
GMQ_16326T0	9057
GMQ_07882T0	9047
GMQ_11235T0	9015
GMQ_08714T0	8994
GMQ_06465T0	8989
GMQ_04570T0	8987
GMQ_11555T0	8974
GMQ_26195T0	8969
GMQ_22541T0	8925
GMQ_09907T0	8913
GMQ_12779T0	8898
GMQ_24141T0	8897
GMQ_16997T0	8875
GMQ_06952T0	8872
GMQ_05317T0	8857
GMQ_12169T0	8856
GMQ_22731T0	8841
GMQ_15332T0	8827
GMQ_09061T0	8817
GMQ_13637T0	8809
GMQ_16512T0	8800
GMQ_04066T0	8795
GMQ_06387T0	8752
GMQ_06594T0	8744
GMQ_08646T0	8721
GMQ_13921T0	8698
GMQ_07024T0	8696
GMQ_17732T0	8660
GMQ_19360T0	8651
GMQ_20123T0	8605
GMQ_17324T0	8557
GMQ_04511T0	8545
GMQ_15710T0	8521
GMQ_04907T0	8501
GMQ_17441T0	8500
GMQ_23749T0	8492
GMQ_07258T0	8491
GMQ_14177T0	8467
GMQ_12778T0	8451
GMQ_13040T0	8447
GMQ_17277T0	8439
GMQ_09281T0	8429
GMQ_11950T0	8419
GMQ_18583T0	8404
GMQ_11997T0	8397
GMQ_24216T0	8392
GMQ_13243T0	8379
GMQ_15676T0	8376
GMQ_00889T0	8370
GMQ_11863T0	8369
GMQ_13034T1	8361
GMQ_07213T0	8346
GMQ_15079T0	8323
GMQ_17172T0	8318
GMQ_05409T0	8317
GMQ_07920T0	8306
GMQ_10920T0	8297
GMQ_11388T0	8295
GMQ_20828T0	8295
GMQ_01073T0	8293
GMQ_10471T0	8288
GMQ_00782T0	8279
GMQ_06829T0	8241
GMQ_02575T0	8229
GMQ_24773T0	8224
GMQ_01592T0	8224
GMQ_07219T0	8219
GMQ_15523T0	8216
GMQ_07463T0	8216
GMQ_09498T0	8168
GMQ_10275T0	8166
GMQ_13941T0	8130
GMQ_23290T0	8119
GMQ_08895T0	8105
GMQ_08128T0	8103
GMQ_17176T0	8103
GMQ_05036T0	8096
GMQ_14824T0	8070
GMQ_24552T0	8064
GMQ_13074T0	8063
GMQ_06986T0	8047
GMQ_00803T0	8031
GMQ_01012T0	8020
GMQ_13745T0	8017
GMQ_02401T0	7994
GMQ_19270T0	7994
GMQ_09112T0	7983
GMQ_22142T0	7972
GMQ_10411T0	7967
GMQ_15165T0	7965
GMQ_11927T0	7945
GMQ_13320T0	7922
GMQ_10545T0	7902
GMQ_20704T0	7900
GMQ_19872T0	7898
GMQ_18044T0	7897
GMQ_14035T0	7894
GMQ_15643T0	7892
GMQ_10996T0	7875
GMQ_17884T0	7842
GMQ_04880T0	7842
GMQ_17840T0	7840
GMQ_24189T0	7837
GMQ_04487T0	7829
GMQ_08358T0	7818
GMQ_23489T0	7808
GMQ_02368T2	7799
GMQ_05074T0	7796
GMQ_15422T0	7779
GMQ_03278T0	7774
GMQ_08666T0	7773
GMQ_09452T0	7761
GMQ_15747T0	7758
GMQ_15689T0	7754
GMQ_06802T0	7723
GMQ_09729T0	7719
GMQ_00240T0	7712
GMQ_05609T0	7671
GMQ_19004T0	7647
GMQ_06414T0	7642
GMQ_18761T0	7620
GMQ_13003T0	7605
GMQ_15096T0	7593
GMQ_06732T0	7584
GMQ_03066T0	7581
GMQ_12677T0	7573
GMQ_12233T0	7519
GMQ_08195T0	7518
GMQ_15649T0	7480
GMQ_06637T0	7474
GMQ_22545T1	7457
GMQ_01678T0	7435
GMQ_18837T0	7435
GMQ_02298T0	7435
GMQ_09376T0	7435
GMQ_10181T0	7435
GMQ_03438T0	7424
GMQ_21830T0	7421
GMQ_12967T0	7416
GMQ_11199T0	7400
GMQ_13918T0	7400
GMQ_13468T0	7387
GMQ_04127T0	7371
GMQ_17318T0	7342
GMQ_19015T0	7333
GMQ_00233T0	7281
GMQ_08194T0	7279
GMQ_02961T0	7273
GMQ_03123T0	7258
GMQ_07178T0	7255
GMQ_06995T0	7245
GMQ_06994T0	7245
GMQ_13953T0	7229
GMQ_13767T0	7219
GMQ_03561T0	7213
GMQ_12147T0	7209
GMQ_18885T0	7190
GMQ_07940T0	7187
GMQ_07908T0	7186
GMQ_10998T1	7183
GMQ_12395T0	7169
GMQ_07153T0	7165
GMQ_05955T1	7133
GMQ_11852T0	7130
GMQ_07511T0	7119
GMQ_15751T0	7108
GMQ_10522T0	7105
GMQ_04712T0	7103
GMQ_20484T0	7087
GMQ_04733T0	7078
GMQ_08858T0	7072
GMQ_12465T0	7068
GMQ_05557T0	7066
GMQ_03696T0	7049
GMQ_15589T0	7040
GMQ_17876T0	7029
GMQ_00461T0	7020
GMQ_08866T0	7019
GMQ_07421T0	6996
GMQ_07382T0	6995
GMQ_20757T0	6994
GMQ_05303T0	6994
GMQ_13934T0	6993
GMQ_06591T0	6990
GMQ_15714T0	6973
GMQ_05858T0	6964
GMQ_15212T0	6959
GMQ_04101T0	6948
GMQ_07763T0	6934
GMQ_22846T0	6913
GMQ_19959T0	6901
GMQ_03827T0	6896
GMQ_15141T0	6895
GMQ_09654T0	6894
GMQ_04474T0	6882
GMQ_04503T0	6837
GMQ_10619T0	6833
GMQ_14619T0	6829
GMQ_16605T0	6823
GMQ_13424T0	6812
GMQ_06188T0	6812
GMQ_18291T0	6800
GMQ_18467T0	6792
GMQ_15418T0	6773
GMQ_13171T0	6759
GMQ_11849T0	6745
GMQ_09632T0	6734
GMQ_17932T0	6678
GMQ_08980T0	6671
GMQ_07490T0	6666
GMQ_15038T0	6639
GMQ_08082T1	6621
GMQ_20329T0	6619
GMQ_16677T0	6614
GMQ_19063T0	6613
GMQ_19456T0	6603
GMQ_17938T0	6603
GMQ_02934T0	6601
GMQ_03837T0	6592
GMQ_17187T0	6576
GMQ_05682T0	6570
GMQ_09660T0	6569
GMQ_11155T0	6535
GMQ_20654T1	6502
GMQ_06080T0	6491
GMQ_12057T0	6458
GMQ_08494T0	6458
GMQ_20236T0	6423
GMQ_08819T0	6418
GMQ_16524T0	6416
GMQ_02376T0	6393
GMQ_01182T0	6389
GMQ_25188T0	6367
GMQ_11182T0	6350
GMQ_00589T0	6349
GMQ_09937T0	6342
GMQ_06167T0	6338
GMQ_03662T0	6338
GMQ_03228T0	6317
GMQ_02514T0	6281
GMQ_14698T0	6271
GMQ_00900T0	6260
GMQ_04021T0	6252
GMQ_04857T0	6250
GMQ_03216T0	6247
GMQ_15058T0	6237
GMQ_08015T0	6233
GMQ_06289T0	6233
GMQ_11821T0	6231
GMQ_11441T0	6202
GMQ_18479T0	6189
GMQ_17273T0	6183
GMQ_19832T1	6152
GMQ_03976T0	6135
GMQ_06548T0	6123
GMQ_02475T0	6117
GMQ_14290T0	6100
GMQ_19167T0	6099
GMQ_02450T0	6091
GMQ_11081T0	6081
GMQ_12156T0	6081
GMQ_16869T0	6081
GMQ_06715T0	6078
GMQ_08366T0	6077
GMQ_01602T0	6067
GMQ_08437T0	6043
GMQ_13085T0	6025
GMQ_09414T0	6009
GMQ_13031T0	5998
GMQ_05285T0	5998
GMQ_06321T0	5988
GMQ_03365T0	5975
GMQ_07835T0	5962
GMQ_06796T0	5949
GMQ_12003T0	5949
GMQ_06027T3	5935
GMQ_18339T0	5919
GMQ_19619T0	5914
GMQ_00040T0	5906
GMQ_22514T0	5891
GMQ_06120T0	5883
GMQ_01996T0	5879
GMQ_11618T0	5873
GMQ_25005T1	5870
GMQ_08479T0	5850
GMQ_06554T0	5808
GMQ_09952T0	5784
GMQ_12323T0	5778
GMQ_26668T0	5769
GMQ_10970T0	5764
GMQ_09763T0	5764
GMQ_11124T0	5751
GMQ_14255T0	5714
GMQ_09868T0	5693
GMQ_01498T0	5686
GMQ_16180T0	5669
GMQ_04773T0	5669
GMQ_14154T0	5668
GMQ_00526T0	5654
GMQ_04079T0	5635
GMQ_11839T0	5635
GMQ_14731T0	5635
GMQ_04327T0	5624
GMQ_02633T0	5623
GMQ_07621T0	5616
GMQ_10120T0	5607
GMQ_10813T0	5594
GMQ_11185T0	5588
GMQ_03582T0	5581
GMQ_11248T0	5572
GMQ_09144T0	5550
GMQ_00043T0	5543
GMQ_18383T0	5543
GMQ_11795T0	5538
GMQ_07717T0	5536
GMQ_18657T0	5534
GMQ_18429T0	5517
GMQ_06349T0	5508
GMQ_15719T0	5482
GMQ_12674T0	5467
GMQ_18246T0	5458
GMQ_06262T0	5455
GMQ_11619T0	5451
GMQ_23251T0	5442
GMQ_09102T0	5440
GMQ_06893T0	5426
GMQ_17533T0	5423
GMQ_06060T0	5419
GMQ_16476T0	5398
GMQ_07557T0	5386
GMQ_10407T0	5384
GMQ_10971T0	5382
GMQ_02090T1	5373
GMQ_05316T0	5372
GMQ_20244T0	5358
GMQ_02123T0	5350
GMQ_14849T0	5336
GMQ_17016T0	5328
GMQ_01999T0	5328
GMQ_05326T0	5312
GMQ_01671T0	5312
GMQ_16096T0	5307
GMQ_16733T0	5281
GMQ_15814T0	5277
GMQ_03314T0	5261
GMQ_00382T0	5258
GMQ_15870T0	5257
GMQ_06767T0	5248
GMQ_03160T0	5241
GMQ_12298T0	5238
GMQ_16121T0	5234
GMQ_10276T0	5228
GMQ_15315T0	5224
GMQ_17537T0	5222
GMQ_12486T0	5202
GMQ_03742T0	5201
GMQ_14822T0	5182
GMQ_17987T0	5182
GMQ_08408T0	5171
GMQ_07501T0	5165
GMQ_13005T0	5162
GMQ_05753T0	5159
GMQ_12706T0	5157
GMQ_09145T0	5136
GMQ_24711T0	5131
GMQ_17027T0	5131
GMQ_06377T0	5106
GMQ_13050T0	5101
GMQ_13612T0	5101
GMQ_10983T0	5097
GMQ_21480T0	5086
GMQ_02564T0	5074
GMQ_12859T0	5048
GMQ_13627T0	5048
GMQ_11249T0	5041
GMQ_06455T0	5037
GMQ_09220T0	5028
GMQ_17356T0	5024
GMQ_17975T0	5018
GMQ_02320T0	5016
GMQ_00806T0	5014
GMQ_11584T0	5012
GMQ_12084T0	4997
GMQ_05943T0	4976
GMQ_13648T0	4958
GMQ_04020T0	4956
GMQ_04320T0	4954
GMQ_12955T0	4944
GMQ_19160T0	4930
GMQ_11674T0	4929
GMQ_02312T0	4914
GMQ_03364T0	4902
GMQ_11122T0	4886
GMQ_01162T0	4877
GMQ_04618T0	4875
GMQ_03469T0	4853
GMQ_12845T0	4848
GMQ_03073T0	4832
GMQ_08801T0	4828
GMQ_13113T0	4815
GMQ_18191T0	4812
GMQ_14611T0	4806
GMQ_14438T0	4757
GMQ_09131T0	4750
GMQ_14156T0	4734
GMQ_14486T0	4734
GMQ_25664T0	4733
GMQ_12210T0	4701
GMQ_19573T0	4698
GMQ_18029T0	4688
GMQ_24780T0	4674
GMQ_00412T0	4673
GMQ_17811T0	4660
GMQ_08721T0	4644
GMQ_18193T0	4636
GMQ_10428T0	4630
GMQ_10418T1	4629
GMQ_12673T0	4585
GMQ_14083T0	4566
GMQ_08243T0	4565
GMQ_11067T0	4555
GMQ_12112T0	4551
GMQ_03709T0	4539
GMQ_01045T0	4537
GMQ_14029T0	4531
GMQ_03543T0	4528
GMQ_00116T0	4502
GMQ_05411T0	4496
GMQ_09239T0	4479
GMQ_05654T0	4461
GMQ_09332T0	4456
GMQ_17974T0	4456
GMQ_02150T0	4453
GMQ_09902T0	4435
GMQ_19310T0	4431
GMQ_20450T0	4408
GMQ_10252T0	4396
GMQ_17018T0	4387
GMQ_12648T0	4331
GMQ_10383T0	4329
GMQ_23140T0	4323
GMQ_27101T0	4316
GMQ_04774T0	4302
GMQ_06141T0	4296
GMQ_24587T0	4284
GMQ_04673T0	4284
GMQ_16825T0	4264
GMQ_03074T0	4244
GMQ_20050T0	4228
GMQ_13631T0	4228
GMQ_25808T0	4206
GMQ_09247T0	4203
GMQ_11822T0	4184
GMQ_14535T0	4171
GMQ_16820T0	4157
GMQ_03554T0	4149
GMQ_25214T0	4121
GMQ_05448T0	4072
GMQ_10607T0	4065
GMQ_03794T0	4065
GMQ_14566T0	4034
GMQ_20879T0	4028
GMQ_17323T0	4022
GMQ_12602T0	4017
GMQ_02042T0	3996
GMQ_16568T0	3976
GMQ_11807T0	3972
GMQ_02646T0	3958
GMQ_15661T0	3928
GMQ_12267T0	3923
GMQ_09380T0	3885
GMQ_15467T0	3873
GMQ_16477T0	3862
GMQ_05154T0	3858
GMQ_09246T0	3856
GMQ_15170T0	3846
GMQ_06320T0	3839
GMQ_18082T0	3838
GMQ_11876T0	3831
GMQ_13131T0	3828
GMQ_06201T0	3781
GMQ_18918T0	3780
GMQ_14043T0	3765
GMQ_01470T0	3756
GMQ_08092T0	3748
GMQ_10637T0	3741
GMQ_06032T0	3737
GMQ_15718T0	3726
GMQ_18796T0	3717
GMQ_04089T0	3712
GMQ_08033T0	3690
GMQ_05959T0	3614
GMQ_12279T0	3589
GMQ_07589T0	3585
GMQ_08067T0	3571
GMQ_00809T1	3565
GMQ_11850T0	3561
GMQ_21051T0	3547
GMQ_18307T0	3525
GMQ_01620T0	3514
GMQ_13787T0	3489
GMQ_19099T0	3484
GMQ_21064T0	3472
GMQ_14157T0	3454
GMQ_08944T4	3452
GMQ_10119T0	3417
GMQ_12441T0	3346
GMQ_24705T0	3346
GMQ_04878T0	3332
GMQ_19031T0	3330
GMQ_07106T0	3327
GMQ_07029T0	3306
GMQ_01019T0	3294
GMQ_17858T0	3273
GMQ_21030T0	3269
GMQ_20875T0	3257
GMQ_03998T0	3257
GMQ_07465T0	3233
GMQ_24523T0	3232
GMQ_20829T0	3232
GMQ_15443T0	3229
GMQ_08571T0	3212
GMQ_10866T0	3196
GMQ_21190T0	3196
GMQ_12118T0	3191
GMQ_03478T0	3189
GMQ_01166T0	3186
GMQ_02601T0	3186
GMQ_03515T1	3182
GMQ_18289T0	3163
GMQ_00426T0	3161
GMQ_18787T0	3119
GMQ_13663T0	3112
GMQ_10173T0	3095
GMQ_08710T0	3093
GMQ_08888T0	3074
GMQ_01418T0	3037
GMQ_19243T0	3037
GMQ_00184T0	3031
GMQ_15513T0	3031
GMQ_14888T0	3028
GMQ_13437T0	3027
GMQ_00367T0	3024
GMQ_01685T0	2993
GMQ_24559T0	2993
GMQ_09732T0	2985
GMQ_09831T0	2978
GMQ_19306T0	2972
GMQ_15157T0	2931
GMQ_13109T0	2930
GMQ_19113T0	2911
GMQ_17470T0	2889
GMQ_20280T0	2881
GMQ_06051T0	2850
GMQ_11721T0	2841
GMQ_14884T0	2776
GMQ_10718T0	2769
GMQ_14015T0	2724
GMQ_03403T0	2722
GMQ_01163T0	2715
GMQ_11968T0	2715
GMQ_00409T0	2706
GMQ_08902T0	2697
GMQ_06899T0	2696
GMQ_00430T0	2690
GMQ_06600T0	2682
GMQ_06341T0	2677
GMQ_05638T0	2662
GMQ_15752T0	2655
GMQ_01317T0	2646
GMQ_13170T0	2634
GMQ_09021T0	2634
GMQ_00927T0	2634
GMQ_12785T0	2622
GMQ_25132T0	2622
GMQ_00633T0	2622
GMQ_23421T0	2611
GMQ_15047T0	2608
GMQ_15145T0	2598
GMQ_04639T0	2586
GMQ_21080T0	2578
GMQ_02692T0	2574
GMQ_12401T0	2569
GMQ_05102T0	2548
GMQ_10460T0	2531
GMQ_23679T0	2527
GMQ_12854T0	2504
GMQ_01520T0	2486
GMQ_08387T0	2483
GMQ_04867T0	2430
GMQ_12278T0	2420
GMQ_02188T0	2409
GMQ_22641T0	2378
GMQ_12666T0	2378
GMQ_15444T0	2370
GMQ_11820T0	2350
GMQ_13475T0	2350
GMQ_02047T0	2347
GMQ_09572T0	2330
GMQ_26644T0	2309
GMQ_16115T0	2302
GMQ_02317T0	2297
GMQ_12642T0	2292
GMQ_05163T0	2286
GMQ_10463T0	2282
GMQ_11875T0	2280
GMQ_10733T0	2263
GMQ_18742T0	2262
GMQ_15728T0	2253
GMQ_15099T0	2243
GMQ_20042T0	2239
GMQ_02642T0	2233
GMQ_03368T0	2233
GMQ_02672T0	2206
GMQ_09762T0	2185
GMQ_07742T0	2178
GMQ_04704T0	2175
GMQ_18683T0	2174
GMQ_11966T0	2171
GMQ_07210T0	2153
GMQ_08079T0	2147
GMQ_05831T0	2138
GMQ_07104T0	2138
GMQ_02004T0	2135
GMQ_18187T0	2135
GMQ_18347T0	2130
GMQ_04325T0	2127
GMQ_21173T0	2126
GMQ_12572T0	2122
GMQ_00596T0	2116
GMQ_26946T0	2115
GMQ_13607T0	2102
GMQ_08461T0	2092
GMQ_06607T0	2058
GMQ_10315T0	2049
GMQ_22350T0	2035
GMQ_17940T0	2033
GMQ_12462T0	2031
GMQ_04051T0	2008
GMQ_14025T0	2001
GMQ_13242T0	1991
GMQ_18056T0	1988
GMQ_16258T0	1987
GMQ_24353T0	1968
GMQ_18924T0	1967
GMQ_06381T0	1947
GMQ_20703T0	1947
GMQ_20577T0	1938
GMQ_24282T0	1935
GMQ_04513T0	1928
GMQ_21881T0	1918
GMQ_13599T0	1916
GMQ_04318T0	1914
GMQ_10703T0	1903
GMQ_13116T1	1897
GMQ_04752T0	1895
GMQ_12373T0	1893
GMQ_14303T0	1883
GMQ_18458T0	1882
GMQ_14563T0	1880
GMQ_15292T0	1870
GMQ_15815T3	1868
GMQ_04267T0	1858
GMQ_18920T0	1856
GMQ_23305T0	1847
GMQ_16884T0	1841
GMQ_14697T0	1816
GMQ_13521T0	1784
GMQ_11019T0	1774
GMQ_18348T0	1769
GMQ_03692T0	1768
GMQ_05429T0	1768
GMQ_08788T0	1759
GMQ_00923T0	1742
GMQ_01677T0	1738
GMQ_09984T0	1737
GMQ_04694T0	1737
GMQ_10261T0	1728
GMQ_24548T0	1727
GMQ_04477T0	1725
GMQ_18342T0	1710
GMQ_00400T0	1710
GMQ_15935T0	1703
GMQ_17630T0	1696
GMQ_12481T0	1688
GMQ_21320T0	1687
GMQ_14775T0	1683
GMQ_06685T0	1678
GMQ_04171T0	1669
GMQ_11125T0	1669
GMQ_13449T0	1669
GMQ_14249T0	1664
GMQ_04533T0	1661
GMQ_16870T0	1648
GMQ_05650T0	1632
GMQ_11705T0	1630
GMQ_07325T0	1616
GMQ_16778T0	1593
GMQ_04999T0	1590
GMQ_05406T0	1586
GMQ_02503T0	1580
GMQ_09014T0	1578
GMQ_08010T1	1557
GMQ_03042T0	1541
GMQ_18793T0	1539
GMQ_16603T0	1538
GMQ_05209T0	1537
GMQ_17935T0	1529
GMQ_12408T0	1521
GMQ_01673T0	1520
GMQ_07375T0	1520
GMQ_21227T0	1509
GMQ_03461T0	1509
GMQ_13440T0	1505
GMQ_00216T0	1487
GMQ_05384T0	1487
GMQ_09156T1	1475
GMQ_07328T0	1470
GMQ_22904T0	1457
GMQ_01075T0	1450
GMQ_04520T0	1445
GMQ_10482T1	1443
GMQ_06000T0	1437
GMQ_16259T0	1430
GMQ_12879T0	1429
GMQ_12186T0	1420
GMQ_17701T0	1389
GMQ_23695T0	1384
GMQ_15535T0	1373
GMQ_12256T0	1366
GMQ_10017T0	1364
GMQ_11869T0	1355
GMQ_11314T0	1349
GMQ_06764T0	1349
GMQ_01244T0	1346
GMQ_02964T0	1336
GMQ_10070T0	1332
GMQ_12775T0	1331
GMQ_13782T0	1325
GMQ_03223T0	1324
GMQ_08337T0	1313
GMQ_12086T0	1309
GMQ_18476T0	1305
GMQ_13162T0	1304
GMQ_10113T0	1290
GMQ_08148T0	1288
GMQ_16911T0	1272
GMQ_09775T0	1266
GMQ_27616T0	1258
GMQ_05811T0	1249
GMQ_19478T0	1237
GMQ_19542T0	1232
GMQ_06888T0	1224
GMQ_07691T0	1219
GMQ_02305T0	1216
GMQ_21358T0	1211
GMQ_11916T0	1210
GMQ_15288T0	1198
GMQ_03457T0	1195
GMQ_20721T0	1193
GMQ_18628T0	1171
GMQ_00141T0	1167
GMQ_07964T0	1164
GMQ_02634T0	1159
GMQ_17383T0	1153
GMQ_15941T0	1132
GMQ_05376T0	1111
GMQ_10472T0	1091
GMQ_08635T0	1080
GMQ_13312T1	1063
GMQ_07866T0	1061
GMQ_16954T0	1059
GMQ_25411T0	1059
GMQ_10475T0	1057
GMQ_01617T0	1055
GMQ_03615T0	1054
GMQ_13960T0	1050
GMQ_05388T0	1037
GMQ_01092T0	1034
GMQ_22220T0	1033
GMQ_25335T0	1032
GMQ_06549T0	1023
GMQ_12146T0	1007
GMQ_11155T1	999
GMQ_00793T0	998
GMQ_08378T0	996
GMQ_20630T0	995
GMQ_14524T0	992
GMQ_07901T0	982
GMQ_15736T0	979
GMQ_03833T0	977
GMQ_21799T0	977
GMQ_06996T0	977
GMQ_11066T0	977
GMQ_09639T0	970
GMQ_08793T0	962
GMQ_17713T0	942
GMQ_13405T0	929
GMQ_06781T0	926
GMQ_06174T0	926
GMQ_08946T0	925
GMQ_23432T0	921
GMQ_03261T0	921
GMQ_24787T0	900
GMQ_03918T0	889
GMQ_13525T0	889
GMQ_15347T0	883
GMQ_20437T0	880
GMQ_01873T0	880
GMQ_14707T0	880
GMQ_11263T0	869
GMQ_06670T0	861
GMQ_04755T1	850
GMQ_08046T0	847
GMQ_16917T0	847
GMQ_05080T0	847
GMQ_16608T0	843
GMQ_09211T0	843
GMQ_05236T0	841
GMQ_14646T0	839
GMQ_01674T0	834
GMQ_18002T0	829
GMQ_11029T0	829
GMQ_22389T0	820
GMQ_09541T0	815
GMQ_08301T0	812
GMQ_07975T0	800
GMQ_16871T0	797
GMQ_04654T0	784
GMQ_22909T0	776
GMQ_08790T0	774
GMQ_03891T0	772
GMQ_14720T0	768
GMQ_10929T0	766
GMQ_13261T0	762
GMQ_14985T0	756
GMQ_10131T0	754
GMQ_19086T0	744
GMQ_07071T0	736
GMQ_01906T0	735
GMQ_09552T0	732
GMQ_13392T0	728
GMQ_09495T0	728
GMQ_12568T0	723
GMQ_10260T0	720
GMQ_22417T0	717
GMQ_09608T0	710
GMQ_22963T0	708
GMQ_07754T0	706
GMQ_03065T0	704
GMQ_06064T0	702
GMQ_08844T0	702
GMQ_15840T0	699
GMQ_14700T0	694
GMQ_16780T0	693
GMQ_14519T0	679
GMQ_02073T0	678
GMQ_03516T0	676
GMQ_06501T0	657
GMQ_16388T0	642
GMQ_13539T0	640
GMQ_15599T0	640
GMQ_12056T0	633
GMQ_07453T1	632
GMQ_04199T0	632
GMQ_01900T0	631
GMQ_05576T0	629
GMQ_12739T0	626
GMQ_09420T0	625
GMQ_10496T0	620
GMQ_24450T0	620
GMQ_13344T0	618
GMQ_11995T0	606
GMQ_02647T0	597
GMQ_01154T0	596
GMQ_00941T0	594
GMQ_24209T0	579
GMQ_09401T0	579
GMQ_10104T0	579
GMQ_18828T0	578
GMQ_09266T0	577
GMQ_04351T0	576
GMQ_00797T0	574
GMQ_03341T0	573
GMQ_00107T0	571
GMQ_06379T0	567
GMQ_09584T0	566
GMQ_05780T0	563
GMQ_13004T0	562
GMQ_06461T0	555
GMQ_20618T0	530
GMQ_02689T0	522
GMQ_15242T0	520
GMQ_03138T0	518
GMQ_10646T0	517
GMQ_07277T0	517
GMQ_05746T0	516
GMQ_10180T0	516
GMQ_10167T0	512
GMQ_07778T0	507
GMQ_03942T0	495
GMQ_20101T0	495
GMQ_04293T0	487
GMQ_03238T0	484
GMQ_11471T0	479
GMQ_12917T0	475
GMQ_06599T0	470
GMQ_10742T0	466
GMQ_24586T0	464
GMQ_17740T0	452
GMQ_00115T0	451
GMQ_01179T0	441
GMQ_16963T0	433
GMQ_02851T0	429
GMQ_02962T0	427
GMQ_12811T0	424
GMQ_16025T0	419
GMQ_12402T0	416
GMQ_06939T0	415
GMQ_03239T0	414
GMQ_08390T0	408
GMQ_16021T0	406
GMQ_10403T0	402
GMQ_01316T0	401
GMQ_00723T0	396
GMQ_14349T0	387
GMQ_25640T0	381
GMQ_09885T0	380
GMQ_02208T0	375
GMQ_00533T0	373
GMQ_20937T0	370
GMQ_11823T0	370
GMQ_12762T0	366
GMQ_02992T0	364
GMQ_10183T0	359
GMQ_04265T0	354
GMQ_06451T0	352
GMQ_05744T0	342
GMQ_13021T0	342
GMQ_11627T0	339
GMQ_14815T0	335
GMQ_07431T0	326
GMQ_11135T0	326
GMQ_12389T3	326
GMQ_07432T0	326
GMQ_03750T0	321
GMQ_13273T0	319
GMQ_17390T0	316
GMQ_17477T0	311
GMQ_18126T0	306
GMQ_04578T0	301
GMQ_09588T0	299
GMQ_24914T0	297
GMQ_15685T0	292
GMQ_08238T0	292
GMQ_16600T0	291
GMQ_03120T0	290
GMQ_11112T0	284
GMQ_06947T0	284
GMQ_24402T0	282
GMQ_17393T0	277
GMQ_02371T0	277
GMQ_11350T0	276
GMQ_09581T0	274
GMQ_17734T0	267
GMQ_10717T0	264
GMQ_06291T0	262
GMQ_05939T0	259
GMQ_06876T0	257
GMQ_14544T0	249
GMQ_15675T0	249
GMQ_07503T0	246
GMQ_12011T0	246
GMQ_18471T0	246
GMQ_12043T0	240
GMQ_16829T0	238
GMQ_17973T0	234
GMQ_11220T0	229
GMQ_07875T0	224
GMQ_25092T0	224
GMQ_14001T0	221
GMQ_09840T0	219
GMQ_17385T0	215
GMQ_05731T0	213
GMQ_13457T0	212
GMQ_07326T0	208
GMQ_14827T0	203
GMQ_00792T1	198
GMQ_23265T0	198
GMQ_17660T0	196
GMQ_19765T0	189
GMQ_14706T0	186
GMQ_05708T0	185
GMQ_25662T0	182
GMQ_25136T0	181
GMQ_09821T0	181
GMQ_17648T0	174
GMQ_23148T0	174
GMQ_19130T0	173
GMQ_14620T0	172
GMQ_18549T0	169
GMQ_14748T0	168
GMQ_10448T0	167
GMQ_03272T0	161
GMQ_00117T0	157
GMQ_13224T1	155
GMQ_19405T0	153
GMQ_02983T0	145
GMQ_07521T0	144
GMQ_17850T0	141
GMQ_12951T0	140
GMQ_02576T0	140
GMQ_14392T0	136
GMQ_01335T0	132
GMQ_05228T0	130
GMQ_14746T0	129
GMQ_18380T0	122
GMQ_01149T0	120
GMQ_09233T0	119
GMQ_24227T0	116
GMQ_04858T0	115
GMQ_15627T0	109
GMQ_04155T0	105
GMQ_03989T0	104
GMQ_13311T0	103
GMQ_09941T1	102
GMQ_19910T0	97
GMQ_08364T0	91
GMQ_15560T0	88
GMQ_08708T0	86
GMQ_05073T0	86
GMQ_03356T0	86
GMQ_17178T0	82
GMQ_03010T0	82
GMQ_04568T0	82
GMQ_01696T1	82
GMQ_10644T0	74
GMQ_01240T0	74
GMQ_03946T0	73
GMQ_03856T0	71
GMQ_09590T0	70
GMQ_04367T0	67
GMQ_04564T0	64
GMQ_08553T0	63
GMQ_15673T0	57
GMQ_03495T0	55
GMQ_10598T0	54
GMQ_10995T0	52
GMQ_17899T0	50
GMQ_07798T0	48
GMQ_12268T0	47
GMQ_02105T0	47
GMQ_01160T0	47
GMQ_07006T0	45
GMQ_09726T0	44
GMQ_20405T0	43
GMQ_05585T0	43
GMQ_18245T0	41
GMQ_14071T0	41
GMQ_14793T0	39
GMQ_04928T0	38
GMQ_11954T0	38
GMQ_01334T0	36
GMQ_12958T0	36
GMQ_12876T0	36
GMQ_16809T0	33
GMQ_07884T0	33
GMQ_15376T0	33
GMQ_16901T0	29
GMQ_16702T0	29
GMQ_00675T0	28
GMQ_16100T0	27
GMQ_10829T0	25
GMQ_11285T0	25
GMQ_11186T1	24
GMQ_07513T0	24
GMQ_13086T0	21
GMQ_08842T0	20
GMQ_21816T0	20
GMQ_03559T0	20
GMQ_05534T0	20
GMQ_19918T0	18
GMQ_17529T0	18
GMQ_17175T0	17
GMQ_07372T0	15
GMQ_10402T0	15
GMQ_12245T0	14
GMQ_11640T0	14
GMQ_14942T0	14
GMQ_04459T0	14
GMQ_13935T0	14
GMQ_07433T0	11
GMQ_01510T0	11
GMQ_17174T0	11
GMQ_11348T0	11
GMQ_05116T0	10
GMQ_06118T0	10
GMQ_15143T0	9
GMQ_09418T0	9
GMQ_00875T0	9
GMQ_20713T0	9
GMQ_17198T0	9
GMQ_00114T0	8
GMQ_22778T0	7
GMQ_15571T0	6
GMQ_14521T0	6
GMQ_24543T0	6
GMQ_05587T0	6
GMQ_13361T0	6
GMQ_16228T0	4
GMQ_26820T0	4
GMQ_02933T0	4
GMQ_12536T0	3
GMQ_12350T0	3
GMQ_00906T0	3
GMQ_24895T0	3
GMQ_04903T0	3
GMQ_16245T0	3
GMQ_06825T0	3
GMQ_05582T0	3
GMQ_17473T0	3
GMQ_16991T0	3
GMQ_02463T0	3
GMQ_18257T0	2

## Sheet: S3_Host GO enrichment
ID	Description	GeneRatio	BgRatio	pvalue	p.adjust	qvalue	geneID	Count	logPvalue	Ontology
GO:0048229	gametophyte development	151/32316	158/54649	2.70178e-26	5.85475e-23	4.01569e-23	TraesCS7A02G051000.1/TraesCS4D02G312400.1/TraesCS2B02G179900.1/TraesCS2D02G160100.1/TraesCS7A02G111300.1/TraesCS4A02G106400.1/TraesCS7B02G009200.1/TraesCS4D02G198600.1/TraesCS7D02G106400.1/TraesCS4D02G027600.1/TraesCS3B02G276500.1/TraesCS4A02G414700.1/TraesCS4B02G315400.1/TraesCS2A02G095300.1/TraesCS4A02G283400.1/TraesCS2B02G110500.1/TraesCS2D02G093700.1/TraesCS6A02G266700.1/TraesCS6B02G294100.1/…	151	25.5684	BP
GO:0009555	pollen development	120/32316	124/54649	1.05527e-22	1.14339e-19	7.84233e-20	TraesCS4D02G312400.1/TraesCS7A02G111300.1/TraesCS4A02G106400.1/TraesCS7B02G009200.1/TraesCS4D02G198600.1/TraesCS7D02G106400.1/TraesCS4D02G027600.1/TraesCS3B02G276500.1/TraesCS4A02G414700.1/TraesCS4B02G315400.1/TraesCS4A02G283400.1/TraesCS6A02G266700.1/TraesCS6B02G294100.1/TraesCS6D02G248000.1/TraesCS2D02G272200.1/TraesCSU02G072700.1/TraesCS3A02G421900.1/TraesCS7B02G392600.1/TraesCS1D02G143000.1/T…	120	21.9766	BP
GO:0071669	plant-type cell wall organization or biogenesis	216/32316	250/54649	3.76036e-21	2.71624e-18	1.86303e-18	TraesCS5A02G317400.1/TraesCS5B02G318000.1/TraesCS3B02G299100.1/TraesCS5A02G071200.1/TraesCS5D02G083400.1/TraesCS5A02G161600.1/TraesCS5B02G159100.1/TraesCS7A02G349500.1/TraesCS7B02G233300.1/TraesCS7D02G329200.1/TraesCS4D02G270100.1/TraesCS4A02G058300.1/TraesCS2A02G066600.1/TraesCS3A02G187600.1/TraesCS3A02G318000.1/TraesCS4A02G470100.1/TraesCS7A02G022400.1/TraesCS4A02G345000.1/TraesCS5A02G443400.1/…	216	20.4248	BP
GO:0009664	plant-type cell wall organization	164/32316	184/54649	1.93183e-19	1.04657e-16	7.17826e-17	TraesCS5A02G317400.1/TraesCS5B02G318000.1/TraesCS5A02G161600.1/TraesCS5B02G159100.1/TraesCS4D02G270100.1/TraesCS4A02G058300.1/TraesCS2A02G066600.1/TraesCS3A02G187600.1/TraesCS3A02G318000.1/TraesCS4A02G470100.1/TraesCS7A02G022400.1/TraesCS4A02G345000.1/TraesCS5A02G443400.1/TraesCS1A02G406800.1/TraesCS3A02G317900.1/TraesCS3A02G160000.1/TraesCS3A02G344800.1/TraesCS1A02G199300.1/TraesCS6A02G307900.1/…	164	18.714	BP
GO:0099402	plant organ development	316/32316	400/54649	2.13958e-17	9.27294e-15	6.36018e-15	TraesCS4A02G414600.1/TraesCS4B02G315300.1/TraesCS3A02G128200.1/TraesCS3B02G147300.1/TraesCS3D02G203000.4/TraesCS3D02G129100.1/TraesCS7B02G240100.1/TraesCS7D02G336500.1/TraesCS1A02G138200.2/TraesCS1D02G134200.1/TraesCSU02G003200.1/TraesCS7A02G111300.1/TraesCS4A02G106400.1/TraesCS7B02G009200.1/TraesCS4D02G198600.1/TraesCS7D02G106400.1/TraesCS1D02G449700.1/TraesCS1A02G441200.1/TraesCS1B02G475700.1/T…	316	16.6697	BP
GO:0009808	lignin metabolic process	103/32316	110/54649	2.00241e-16	7.23203e-14	4.96035e-14	TraesCS3A02G342900.1/TraesCS3B02G154000.1/TraesCS2D02G300200.1/TraesCS2D02G386000.1/TraesCS3B02G098600.1/TraesCS3B02G612000.1/TraesCS3A02G439800.1/TraesCS3B02G473800.1/TraesCS7A02G350500.1/TraesCS6A02G173700.1/TraesCS2A02G424600.1/TraesCS6B02G201600.1/TraesCS2B02G444200.2/TraesCS2D02G069800.1/TraesCS2D02G422400.1/TraesCS6D02G162800.1/TraesCS3A02G229700.1/TraesCS3B02G259000.1/TraesCS3D02G223500.1/…	103	15.6984	BP
GO:0048438	floral whorl development	72/32316	73/54649	1.10118e-15	3.40894e-13	2.33815e-13	TraesCS7A02G111300.1/TraesCS4A02G106400.1/TraesCS7B02G009200.1/TraesCS4D02G198600.1/TraesCS7D02G106400.1/TraesCS2B02G228900.1/TraesCS7A02G309300.1/TraesCS2B02G351000.1/TraesCS2D02G331700.1/TraesCS7D02G405500.1/TraesCS3A02G103800.1/TraesCS3B02G121200.1/TraesCS3D02G106100.1/TraesCS4A02G058800.3/TraesCS4D02G245300.3/TraesCS2D02G205100.1/TraesCS5A02G117500.1/TraesCS5B02G115100.1/TraesCS5D02G118200.1/…	72	14.9581	BP
GO:0046271	phenylpropanoid catabolic process	84/32316	88/54649	4.57876e-15	1.10246e-12	7.56165e-13	TraesCS2A02G206500.1/TraesCS2B02G233700.1/TraesCS2D02G209800.1/TraesCS5D02G514600.2/TraesCS3A02G348000.1/TraesCS4A02G114700.1/TraesCS3A02G365300.1/TraesCS3A02G360600.1/TraesCS3A02G452600.1/TraesCS4A02G096400.1/TraesCS6A02G376300.1/TraesCS2A02G255500.1/TraesCS4A02G178900.1/TraesCS7A02G192100.1/TraesCS3A02G365500.1/TraesCS1A02G043900.1/TraesCS3A02G452400.1/TraesCS3A02G360400.1/TraesCS3A02G361100.1/…	84	14.3393	BP
GO:0046274	lignin catabolic process	84/32316	88/54649	4.57876e-15	1.10246e-12	7.56165e-13	TraesCS2A02G206500.1/TraesCS2B02G233700.1/TraesCS2D02G209800.1/TraesCS5D02G514600.2/TraesCS3A02G348000.1/TraesCS4A02G114700.1/TraesCS3A02G365300.1/TraesCS3A02G360600.1/TraesCS3A02G452600.1/TraesCS4A02G096400.1/TraesCS6A02G376300.1/TraesCS2A02G255500.1/TraesCS4A02G178900.1/TraesCS7A02G192100.1/TraesCS3A02G365500.1/TraesCS1A02G043900.1/TraesCS3A02G452400.1/TraesCS3A02G360400.1/TraesCS3A02G361100.1/…	84	14.3393	BP
GO:0048827	phyllome development	138/32316	158/54649	7.07202e-15	1.53251e-12	1.05113e-12	TraesCS3A02G128200.1/TraesCS3B02G147300.1/TraesCS3D02G129100.1/TraesCS7A02G111300.1/TraesCS4A02G106400.1/TraesCS7B02G009200.1/TraesCS4D02G198600.1/TraesCS7D02G106400.1/TraesCS2A02G309300.1/TraesCS2B02G326400.1/TraesCS2D02G307600.1/TraesCS7D02G067300.1/TraesCSU02G072700.1/TraesCS7B02G256500.1/TraesCS7D02G351700.1/TraesCS2A02G320900.1/TraesCS2B02G361800.1/TraesCS2D02G341600.1/TraesCS2B02G228900.1/T…	138	14.1505	BP
GO:0009888	tissue development	221/32316	274/54649	2.15203e-14	4.2395e-12	2.90781e-12	TraesCS7B02G240100.1/TraesCS7D02G336500.1/TraesCS5B02G470200.4/TraesCS5D02G472100.3/TraesCS2B02G519200.2/TraesCS2D02G491200.2/TraesCS6B02G039900.1/TraesCS6D02G031600.1/TraesCS1A02G444500.1/TraesCS1B02G479300.1/TraesCS1D02G452700.1/TraesCS3D02G434500.1/TraesCS6A02G263600.1/TraesCS3A02G369400.1/TraesCS3A02G441700.1/TraesCS4B02G012100.1/TraesCS3B02G475600.1/TraesCS4D02G010200.1/TraesCSU02G072700.1/T…	221	13.6672	BP
GO:1901701	cellular response to oxygen-containing compound	277/32316	355/54649	3.32827e-14	6.0103e-12	4.12238e-12	TraesCS2A02G121200.1/TraesCS7A02G292100.1/TraesCS7B02G197300.1/TraesCS2D02G123300.1/TraesCS5A02G401700.1/TraesCS4B02G079300.1/TraesCS2D02G170700.1/TraesCS1A02G125000.1/TraesCS1B02G142300.1/TraesCS1D02G129000.2/TraesCS7A02G111300.1/TraesCS7B02G009200.1/TraesCS7D02G106400.1/TraesCS1D02G449700.1/TraesCS1A02G441200.1/TraesCS1B02G475700.1/TraesCS4A02G294000.1/TraesCS4B02G019900.1/TraesCS2D02G274800.1/…	277	13.4778	BP
GO:0010411	xyloglucan metabolic process	135/32316	156/54649	7.07223e-14	1.17889e-11	8.08582e-12	TraesCS3A02G093600.1/TraesCS2A02G434300.1/TraesCS2A02G047100.1/TraesCS7A02G427200.1/TraesCS6A02G266100.1/TraesCS2A02G498200.1/TraesCS7A02G427100.1/TraesCS2A02G498300.1/TraesCS3A02G083900.1/TraesCS2A02G433700.1/TraesCS7A02G103500.1/TraesCS7A02G363000.1/TraesCS7A02G426600.1/TraesCS5A02G203300.1/TraesCS7A02G427300.1/TraesCS4A02G073300.2/TraesCS7A02G427000.1/TraesCS5A02G548500.1/TraesCS1A02G195900.1/…	135	13.1504	BP
GO:0048437	floral organ development	90/32316	97/54649	7.69805e-14	1.19155e-11	8.17267e-12	TraesCS7A02G111300.1/TraesCS4A02G106400.1/TraesCS7B02G009200.1/TraesCS4D02G198600.1/TraesCS7D02G106400.1/TraesCS1A02G444500.1/TraesCS1B02G479300.1/TraesCS1D02G452700.1/TraesCS5A02G420600.1/TraesCS5B02G422700.1/TraesCS5D02G429200.1/TraesCS2B02G228900.1/TraesCS2B02G534800.1/TraesCS2D02G507200.1/TraesCS7A02G309300.1/TraesCS2B02G351000.1/TraesCS2D02G331700.1/TraesCS1A02G255100.1/TraesCS1B02G265900.1/…	90	13.1136	BP
GO:0019748	secondary metabolic process	189/32316	231/54649	1.1808e-13	1.70586e-11	1.17003e-11	TraesCS7A02G111300.1/TraesCS4A02G106400.1/TraesCS7B02G009200.1/TraesCS4D02G198600.1/TraesCS7D02G106400.1/TraesCS4A02G005000.2/TraesCS4B02G300000.1/TraesCS2D02G409700.2/TraesCS2D02G409500.1/TraesCSU02G023600.1/TraesCS3A02G342900.1/TraesCS3B02G154000.1/TraesCS2D02G300200.1/TraesCS2D02G386000.1/TraesCS4A02G216100.1/TraesCS4B02G100100.1/TraesCS4D02G096400.2/TraesCS1A02G102400.2/TraesCS3A02G398000.1/T…	189	12.9278	BP
GO:0010646	regulation of cell communication	175/32316	215/54649	2.30116e-12	3.11663e-10	2.13766e-10	TraesCS1A02G125000.1/TraesCS1B02G142300.1/TraesCS1D02G129000.2/TraesCS1D02G449700.1/TraesCS1A02G441200.1/TraesCS1B02G475700.1/TraesCS4A02G294000.1/TraesCS4B02G019900.1/TraesCS7A02G492400.1/TraesCS3B02G361500.1/TraesCS3B02G276500.1/TraesCS7B02G398100.1/TraesCS7D02G478800.1/TraesCS3A02G367500.1/TraesCS3B02G399200.1/TraesCS1B02G288100.1/TraesCS1D02G278400.1/TraesCS3D02G360400.2/TraesCS3B02G310800.2/…	175	11.6381	BP
GO:0048869	cellular developmental process	200/32316	251/54649	3.30876e-12	4.21769e-10	2.89286e-10	TraesCS7A02G051000.1/TraesCS3A02G369400.1/TraesCS3B02G593500.1/TraesCS6A02G266700.1/TraesCS6B02G294100.1/TraesCS6D02G248000.1/TraesCS2D02G272200.1/TraesCSU02G072700.1/TraesCS3B02G299100.1/TraesCS5A02G168100.1/TraesCS5D02G172300.2/TraesCS7A02G349500.1/TraesCS7B02G233300.1/TraesCS7D02G329200.1/TraesCS7A02G309300.1/TraesCS4B02G323300.1/TraesCS3B02G290600.1/TraesCS3B02G515900.1/TraesCS4D02G319800.1/T…	200	11.4803	BP
GO:0006720	isoprenoid metabolic process	252/32316	327/54649	5.3837e-12	6.48138e-10	4.44549e-10	TraesCS4B02G012100.1/TraesCS4D02G010200.1/TraesCS6A02G271300.1/TraesCS6B02G298500.1/TraesCS6D02G243800.1/TraesCS2D02G279300.1/TraesCS2A02G565400.1/TraesCS1A02G384300.1/TraesCS1A02G255800.1/TraesCS1B02G411100.1/TraesCS2B02G626400.2/TraesCS1B02G266500.1/TraesCS1D02G392500.1/TraesCS1D02G255100.1/TraesCS2D02G575800.1/TraesCS3A02G457700.1/TraesCS4A02G319100.1/TraesCS3B02G166100.1/TraesCS3B02G439900.1/…	252	11.2689	BP
GO:0042445	hormone metabolic process	97/32316	109/54649	5.83506e-12	6.65504e-10	4.5646e-10	TraesCS3B02G283900.1/TraesCS3B02G232800.1/TraesCS2D02G074400.1/TraesCS6A02G225600.1/TraesCS6B02G256000.1/TraesCS6D02G210400.1/TraesCS5A02G164400.1/TraesCS5B02G161900.1/TraesCS5D02G169300.1/TraesCS3B02G536500.1/TraesCS7A02G373100.1/TraesCS3B02G146900.1/TraesCS2A02G562400.1/TraesCS3A02G103800.1/TraesCS2A02G331800.1/TraesCS3B02G586500.1/TraesCS3B02G121200.1/TraesCS3D02G106100.1/TraesCS2D02G014200.1/…	97	11.234	BP
GO:0009698	phenylpropanoid metabolic process	146/32316	176/54649	8.94959e-12	9.69688e-10	6.65096e-10	TraesCS4A02G005000.2/TraesCS4B02G300000.1/TraesCS3A02G342900.1/TraesCS3B02G154000.1/TraesCS2D02G300200.1/TraesCS2D02G386000.1/TraesCS1A02G102400.2/TraesCS3B02G098600.1/TraesCS3B02G612000.1/TraesCS3A02G122400.1/TraesCS3B02G141600.1/TraesCS3D02G124300.1/TraesCS3A02G439800.1/TraesCS3B02G473800.1/TraesCS7A02G350500.1/TraesCS6A02G173700.1/TraesCS2A02G424600.1/TraesCS6B02G201600.1/TraesCS2B02G444200.2/…	146	11.0482	BP
GO:0042546	cell wall biogenesis	267/32316	350/54649	9.52273e-12	9.82655e-10	6.73989e-10	TraesCS3B02G299100.1/TraesCS5A02G071200.1/TraesCS5D02G083400.1/TraesCS2B02G243500.1/TraesCS5A02G161600.1/TraesCS5B02G159100.1/TraesCS7A02G349500.1/TraesCS7B02G233300.1/TraesCS7D02G329200.1/TraesCS3A02G093600.1/TraesCS2A02G434300.1/TraesCS2A02G047100.1/TraesCS7A02G427200.1/TraesCS6A02G266100.1/TraesCS2A02G498200.1/TraesCS7A02G427100.1/TraesCS2A02G498300.1/TraesCS3A02G083900.1/TraesCS2A02G433700.1/…	267	11.0212	BP
GO:0009966	regulation of signal transduction	170/32316	210/54649	1.14872e-11	1.08229e-09	7.42331e-10	TraesCS1A02G125000.1/TraesCS1B02G142300.1/TraesCS1D02G129000.2/TraesCS1D02G449700.1/TraesCS1A02G441200.1/TraesCS1B02G475700.1/TraesCS4A02G294000.1/TraesCS4B02G019900.1/TraesCS7A02G492400.1/TraesCS3B02G361500.1/TraesCS3B02G276500.1/TraesCS7B02G398100.1/TraesCS7D02G478800.1/TraesCS3A02G367500.1/TraesCS3B02G399200.1/TraesCS1B02G288100.1/TraesCS1D02G278400.1/TraesCS3D02G360400.2/TraesCS3B02G310800.2/…	170	10.9398	BP
GO:0023051	regulation of signaling	170/32316	210/54649	1.14872e-11	1.08229e-09	7.42331e-10	TraesCS1A02G125000.1/TraesCS1B02G142300.1/TraesCS1D02G129000.2/TraesCS1D02G449700.1/TraesCS1A02G441200.1/TraesCS1B02G475700.1/TraesCS4A02G294000.1/TraesCS4B02G019900.1/TraesCS7A02G492400.1/TraesCS3B02G361500.1/TraesCS3B02G276500.1/TraesCS7B02G398100.1/TraesCS7D02G478800.1/TraesCS3A02G367500.1/TraesCS3B02G399200.1/TraesCS1B02G288100.1/TraesCS1D02G278400.1/TraesCS3D02G360400.2/TraesCS3B02G310800.2/…	170	10.9398	BP
GO:0010393	galacturonan metabolic process	124/32316	146/54649	1.26122e-11	1.09323e-09	7.49829e-10	TraesCS4A02G410800.1/TraesCS2A02G527600.1/TraesCS5A02G143800.1/TraesCS1A02G370800.2/TraesCS7A02G192000.1/TraesCS7A02G239100.1/TraesCS4A02G131800.1/TraesCS7A02G187200.1/TraesCS7A02G550200.1/TraesCS3A02G284100.1/TraesCS5A02G256400.1/TraesCS4A02G054900.1/TraesCS6A02G307100.1/TraesCS7B02G092500.1/TraesCS4B02G172800.1/TraesCS4B02G029400.1/TraesCS7B02G097000.1/TraesCS3B02G318100.1/TraesCS5B02G142900.1/…	124	10.8992	BP
GO:0045488	pectin metabolic process	124/32316	146/54649	1.26122e-11	1.09323e-09	7.49829e-10	TraesCS4A02G410800.1/TraesCS2A02G527600.1/TraesCS5A02G143800.1/TraesCS1A02G370800.2/TraesCS7A02G192000.1/TraesCS7A02G239100.1/TraesCS4A02G131800.1/TraesCS7A02G187200.1/TraesCS7A02G550200.1/TraesCS3A02G284100.1/TraesCS5A02G256400.1/TraesCS4A02G054900.1/TraesCS6A02G307100.1/TraesCS7B02G092500.1/TraesCS4B02G172800.1/TraesCS4B02G029400.1/TraesCS7B02G097000.1/TraesCS3B02G318100.1/TraesCS5B02G142900.1/…	124	10.8992	BP
GO:0000160	phosphorelay signal transduction system	278/32316	367/54649	1.45397e-11	1.21183e-09	8.31177e-10	TraesCS4A02G060000.1/TraesCS3D02G331500.1/TraesCS4A02G122500.2/TraesCS4A02G262900.1/TraesCS5D02G401000.1/TraesCS4D02G052200.1/TraesCS5A02G325600.1/TraesCS4A02G216100.1/TraesCS4B02G100100.1/TraesCS4D02G096400.2/TraesCS3A02G398000.1/TraesCS3B02G430000.2/TraesCS7A02G510400.1/TraesCS6A02G026200.1/TraesCS6B02G036800.1/TraesCS7B02G408600.1/TraesCS6D02G030000.1/TraesCS6D02G029700.1/TraesCS6A02G329400.1/…	278	10.8374	BP
GO:0008643	carbohydrate transport	90/32316	101/54649	2.87129e-11	2.30447e-09	1.58061e-09	TraesCS1A02G134100.1/TraesCS4A02G016400.1/TraesCS5B02G000100.1/TraesCS2B02G533300.1/TraesCS4B02G287800.1/TraesCS5D02G001200.1/TraesCS4D02G286500.1/TraesCS2D02G505700.1/TraesCS1D02G135900.1/TraesCSU02G136300.1/TraesCS1A02G129600.1/TraesCS7A02G503200.1/TraesCS6A02G009000.1/TraesCS6A02G382400.1/TraesCS2A02G043400.1/TraesCS6A02G148600.1/TraesCS1A02G360900.1/TraesCS1A02G050400.1/TraesCS6A02G382600.1/T…	90	10.5419	BP
GO:0010038	response to metal ion	113/32316	132/54649	3.5116e-11	2.71773e-09	1.86405e-09	TraesCS7A02G292100.1/TraesCS7B02G197300.1/TraesCS3A02G056600.1/TraesCS4B02G012100.1/TraesCS4D02G010200.1/TraesCS2A02G581600.1/TraesCS2B02G605800.1/TraesCS2D02G598500.1/TraesCS6A02G131400.1/TraesCS6B02G159800.1/TraesCS6D02G121300.1/TraesCS5A02G498000.1/TraesCS7B02G473400.1/TraesCS4B02G325800.1/TraesCSU02G105300.1/TraesCS6A02G321200.1/TraesCS6B02G351900.1/TraesCS5A02G495100.1/TraesCS4B02G323000.1/T…	113	10.4545	BP
GO:0009657	plastid organization	159/32316	197/54649	8.23268e-11	6.1518e-09	4.21944e-09	TraesCS7B02G246500.1/TraesCS2D02G569700.1/TraesCSU02G162400.1/TraesCS7D02G014700.1/TraesCS3A02G271000.1/TraesCS3B02G304800.2/TraesCS6A02G158800.1/TraesCS6B02G192500.1/TraesCS6D02G153700.1/TraesCSU02G009200.1/TraesCS4A02G315500.2/TraesCS5B02G563900.2/TraesCS2A02G387000.1/TraesCS2D02G383800.1/TraesCS6A02G214200.1/TraesCS6B02G244200.1/TraesCS6D02G196900.1/TraesCS3B02G069100.1/TraesCS7A02G108400.1/Tr…	159	10.0845	BP
GO:0016125	sterol metabolic process	74/32316	81/54649	9.70441e-11	7.00982e-09	4.80794e-09	TraesCS6A02G271300.1/TraesCS6B02G298500.1/TraesCS6D02G243800.1/TraesCS5A02G442800.1/TraesCS3B02G585400.1/TraesCS5D02G450200.1/TraesCS3D02G525300.1/TraesCS3B02G046100.1/TraesCS3A02G488600.1/TraesCS1A02G416000.1/TraesCS3B02G536500.1/TraesCS1B02G446300.1/TraesCS1D02G423500.1/TraesCS3D02G484700.1/TraesCS5A02G510200.1/TraesCS5B02G236500.1/TraesCS3B02G586500.1/TraesCS5D02G244900.1/TraesCS2D02G014200.1/…	74	10.013	BP
GO:0009968	negative regulation of signal transduction	54/32316	56/54649	1.2739e-10	8.3653e-09	5.73765e-09	TraesCS1A02G125000.1/TraesCS1B02G142300.1/TraesCS1D02G129000.2/TraesCS1D02G449700.1/TraesCS1A02G441200.1/TraesCS1B02G475700.1/TraesCS4A02G294000.1/TraesCS4B02G019900.1/TraesCS6A02G146900.1/TraesCS6B02G175100.2/TraesCS2D02G269200.1/TraesCS6D02G136200.1/TraesCS4A02G216100.1/TraesCS4B02G100100.1/TraesCS4D02G096400.2/TraesCS3A02G347500.1/TraesCS3B02G379200.1/TraesCS3D02G341100.1/TraesCS6A02G329400.1/…	54	9.89486	BP
GO:0010648	negative regulation of cell communication	54/32316	56/54649	1.2739e-10	8.3653e-09	5.73765e-09	TraesCS1A02G125000.1/TraesCS1B02G142300.1/TraesCS1D02G129000.2/TraesCS1D02G449700.1/TraesCS1A02G441200.1/TraesCS1B02G475700.1/TraesCS4A02G294000.1/TraesCS4B02G019900.1/TraesCS6A02G146900.1/TraesCS6B02G175100.2/TraesCS2D02G269200.1/TraesCS6D02G136200.1/TraesCS4A02G216100.1/TraesCS4B02G100100.1/TraesCS4D02G096400.2/TraesCS3A02G347500.1/TraesCS3B02G379200.1/TraesCS3D02G341100.1/TraesCS6A02G329400.1/…	54	9.89486	BP
GO:0023057	negative regulation of signaling	54/32316	56/54649	1.2739e-10	8.3653e-09	5.73765e-09	TraesCS1A02G125000.1/TraesCS1B02G142300.1/TraesCS1D02G129000.2/TraesCS1D02G449700.1/TraesCS1A02G441200.1/TraesCS1B02G475700.1/TraesCS4A02G294000.1/TraesCS4B02G019900.1/TraesCS6A02G146900.1/TraesCS6B02G175100.2/TraesCS2D02G269200.1/TraesCS6D02G136200.1/TraesCS4A02G216100.1/TraesCS4B02G100100.1/TraesCS4D02G096400.2/TraesCS3A02G347500.1/TraesCS3B02G379200.1/TraesCS3D02G341100.1/TraesCS6A02G329400.1/…	54	9.89486	BP
GO:0009409	response to cold	135/32316	164/54649	1.58793e-10	1.01207e-08	6.94167e-09	TraesCS2A02G104500.1/TraesCS2D02G104200.1/TraesCS5A02G490200.1/TraesCS4B02G321800.1/TraesCS4D02G318400.2/TraesCS7B02G207700.1/TraesCS7D02G304200.1/TraesCS7A02G111300.1/TraesCS4A02G106400.1/TraesCS7B02G009200.1/TraesCS4D02G198600.1/TraesCS7D02G106400.1/TraesCS2B02G407100.2/TraesCS6A02G399500.1/TraesCS6B02G439700.1/TraesCS6A02G225600.1/TraesCS2A02G456100.1/TraesCS6B02G256000.1/TraesCS2B02G478100.1/…	135	9.79917	BP
GO:0009266	response to temperature stimulus	255/32316	338/54649	2.0198e-10	1.25054e-08	8.57732e-09	TraesCS4D02G243000.1/TraesCS5A02G117600.1/TraesCS7A02G176600.1/TraesCS6A02G372700.1/TraesCS7A02G051000.1/TraesCS7B02G081600.2/TraesCS5B02G117900.1/TraesCS5D02G129700.1/TraesCS7D02G177900.1/TraesCS7D02G045900.2/TraesCS6D02G356800.1/TraesCS2A02G104500.1/TraesCS2D02G104200.1/TraesCS5A02G490200.1/TraesCS4B02G321800.1/TraesCS4D02G318400.2/TraesCS7B02G207700.1/TraesCS7D02G304200.1/TraesCS2A02G033700.1/…	255	9.69469	BP
GO:0048585	negative regulation of response to stimulus	102/32316	119/54649	2.7039e-10	1.6276e-08	1.11635e-08	TraesCS1A02G125000.1/TraesCS1B02G142300.1/TraesCS1D02G129000.2/TraesCS1D02G449700.1/TraesCS1A02G441200.1/TraesCS1B02G475700.1/TraesCS4A02G294000.1/TraesCS4B02G019900.1/TraesCS3B02G310800.2/TraesCS3D02G276800.1/TraesCS7A02G267000.1/TraesCS7B02G165200.1/TraesCS7D02G267700.1/TraesCS1A02G149200.1/TraesCS1B02G167100.1/TraesCS1D02G146500.1/TraesCS5A02G173800.1/TraesCS5B02G171200.1/TraesCS5D02G178300.1/…	102	9.56801	BP
GO:0033993	response to lipid	331/32316	453/54649	3.63056e-10	2.12633e-08	1.45842e-08	TraesCS5A02G401700.1/TraesCS4B02G079300.1/TraesCS2D02G170700.1/TraesCS1A02G125000.1/TraesCS1B02G142300.1/TraesCS1D02G129000.2/TraesCS7A02G111300.1/TraesCS7B02G009200.1/TraesCS7D02G106400.1/TraesCS1D02G449700.1/TraesCS1A02G441200.1/TraesCS1B02G475700.1/TraesCS4A02G294000.1/TraesCS4B02G019900.1/TraesCS2D02G274800.1/TraesCS3B02G310800.2/TraesCS3D02G276800.1/TraesCS6A02G399500.1/TraesCS7A02G293300.3/…	331	9.44003	BP
GO:0061982	meiosis I cell cycle process	63/32316	68/54649	5.53024e-10	3.15369e-08	2.16307e-08	TraesCS6A02G089400.2/TraesCS5A02G133000.1/TraesCS7A02G384800.1/TraesCS5B02G131900.1/TraesCS7B02G287700.1/TraesCS5D02G141200.1/TraesCS7D02G381300.1/TraesCS5B02G110300.1/TraesCS2D02G337000.1/TraesCS5D02G123800.1/TraesCS7A02G386700.1/TraesCS7B02G289500.1/TraesCS7D02G383200.1/TraesCS7B02G201200.1/TraesCS7D02G296000.2/TraesCS5D02G401100.1/TraesCS3B02G136600.1/TraesCS1B02G328200.1/TraesCS1A02G135100.1/…	63	9.25726	BP
GO:0042594	response to starvation	82/32316	93/54649	7.56455e-10	4.20318e-08	2.8829e-08	TraesCS7A02G231200.1/TraesCS7D02G231300.1/TraesCS3A02G398000.1/TraesCS3B02G430000.2/TraesCS4A02G074800.1/TraesCS1D02G184500.1/TraesCS3B02G469000.1/TraesCS3A02G433200.1/TraesCS7D02G359300.1/TraesCS5B02G152600.1/TraesCS2A02G389900.1/TraesCS2B02G409300.1/TraesCS5A02G156200.1/TraesCS3A02G266600.1/TraesCS3D02G266800.1/TraesCS1A02G251700.3/TraesCS1B02G262600.3/TraesCS1D02G251500.1/TraesCS3A02G220600.2/…	82	9.12122	BP
GO:0071396	cellular response to lipid	181/32316	232/54649	8.68265e-10	4.70382e-08	3.22629e-08	TraesCS5A02G401700.1/TraesCS4B02G079300.1/TraesCS2D02G170700.1/TraesCS1A02G125000.1/TraesCS1B02G142300.1/TraesCS1D02G129000.2/TraesCS1D02G449700.1/TraesCS1A02G441200.1/TraesCS1B02G475700.1/TraesCS4A02G294000.1/TraesCS4B02G019900.1/TraesCS2D02G274800.1/TraesCS3B02G310800.2/TraesCS3D02G276800.1/TraesCS7A02G293300.3/TraesCS2A02G343100.1/TraesCS2B02G340700.1/TraesCS7D02G291200.3/TraesCS2D02G321400.1/…	181	9.06135	BP
GO:0008299	isoprenoid biosynthetic process	224/32316	295/54649	8.99155e-10	4.75236e-08	3.25958e-08	TraesCS4B02G012100.1/TraesCS4D02G010200.1/TraesCS2A02G565400.1/TraesCS1A02G384300.1/TraesCS1A02G255800.1/TraesCS1B02G411100.1/TraesCS2B02G626400.2/TraesCS1B02G266500.1/TraesCS1D02G392500.1/TraesCS1D02G255100.1/TraesCS2D02G575800.1/TraesCS3A02G457700.1/TraesCS4A02G319100.1/TraesCS3B02G439900.1/TraesCS3B02G497900.1/TraesCS3B02G432800.1/TraesCS5D02G566200.1/TraesCS3D02G450500.1/TraesCS7B02G265800.1/…	224	9.04617	BP
GO:0031667	response to nutrient levels	89/32316	103/54649	1.53154e-09	7.90203e-08	5.41989e-08	TraesCS2B02G271700.1/TraesCS7A02G231200.1/TraesCS7D02G231300.1/TraesCS3A02G398000.1/TraesCS3B02G430000.2/TraesCS4A02G074800.1/TraesCS1D02G184500.1/TraesCS3B02G469000.1/TraesCS3A02G433200.1/TraesCS7D02G359300.1/TraesCS5B02G152600.1/TraesCS2A02G389900.1/TraesCS2B02G409300.1/TraesCS5A02G156200.1/TraesCS6A02G334800.1/TraesCS6B02G365200.1/TraesCS6D02G314300.1/TraesCS3A02G266600.1/TraesCS3D02G266800.1/…	89	8.81487	BP
GO:0048507	meristem development	105/32316	125/54649	1.75344e-09	8.8365e-08	6.06084e-08	TraesCS7B02G240100.1/TraesCS7D02G336500.1/TraesCS5B02G470200.4/TraesCS5D02G472100.3/TraesCS2B02G519200.2/TraesCS2D02G491200.2/TraesCS1A02G444500.1/TraesCS1B02G479300.1/TraesCS1D02G452700.1/TraesCS3D02G434500.1/TraesCS6A02G263600.1/TraesCS3A02G441700.1/TraesCS4B02G012100.1/TraesCS3B02G475600.1/TraesCS4D02G010200.1/TraesCS3A02G271000.1/TraesCS3B02G304800.2/TraesCS2A02G414800.1/TraesCS2B02G434000.1/…	105	8.75611	BP
GO:0048440	carpel development	43/32316	44/54649	2.83891e-09	1.36709e-07	9.37672e-08	TraesCS7A02G111300.1/TraesCS4A02G106400.1/TraesCS7B02G009200.1/TraesCS4D02G198600.1/TraesCS7D02G106400.1/TraesCS4A02G058800.3/TraesCS4D02G245300.3/TraesCS2D02G205100.1/TraesCS5A02G117500.1/TraesCS5B02G115100.1/TraesCS5D02G118200.1/TraesCS6D02G240200.3/TraesCS6A02G070500.1/TraesCS6B02G094500.1/TraesCS6D02G068300.1/TraesCS6A02G225200.1/TraesCS6B02G256400.1/TraesCS6D02G210000.1/TraesCS5B02G136500.1/…	43	8.54685	BP
GO:0048467	gynoecium development	43/32316	44/54649	2.83891e-09	1.36709e-07	9.37672e-08	TraesCS7A02G111300.1/TraesCS4A02G106400.1/TraesCS7B02G009200.1/TraesCS4D02G198600.1/TraesCS7D02G106400.1/TraesCS4A02G058800.3/TraesCS4D02G245300.3/TraesCS2D02G205100.1/TraesCS5A02G117500.1/TraesCS5B02G115100.1/TraesCS5D02G118200.1/TraesCS6D02G240200.3/TraesCS6A02G070500.1/TraesCS6B02G094500.1/TraesCS6D02G068300.1/TraesCS6A02G225200.1/TraesCS6B02G256400.1/TraesCS6D02G210000.1/TraesCS5B02G136500.1/…	43	8.54685	BP
GO:0010817	regulation of hormone levels	126/32316	155/54649	3.09018e-09	1.45574e-07	9.98474e-08	TraesCS7A02G492400.1/TraesCS3B02G361500.1/TraesCS3B02G276500.1/TraesCS7B02G398100.1/TraesCS7D02G478800.1/TraesCS3B02G283900.1/TraesCS3B02G232800.1/TraesCS2D02G074400.1/TraesCS6A02G225600.1/TraesCS6B02G256000.1/TraesCS6D02G210400.1/TraesCS5A02G164400.1/TraesCS5B02G161900.1/TraesCS5D02G169300.1/TraesCS3B02G536500.1/TraesCS7A02G373100.1/TraesCS3B02G146900.1/TraesCS4A02G207600.1/TraesCS4B02G111100.1/…	126	8.51002	BP
GO:0042545	cell wall modification	111/32316	134/54649	3.22578e-09	1.48729e-07	1.02011e-07	TraesCS5A02G317400.1/TraesCS5B02G318000.1/TraesCS7B02G327400.1/TraesCS7D02G419400.1/TraesCS2A02G109600.1/TraesCS6A02G343700.1/TraesCS2A02G100400.1/TraesCS2A02G135400.1/TraesCS2A02G521900.1/TraesCS1A02G263900.1/TraesCS4A02G338100.1/TraesCS2A02G344200.1/TraesCS6A02G351000.1/TraesCS4A02G172100.1/TraesCS1A02G231500.1/TraesCS5A02G216500.1/TraesCS7A02G157300.1/TraesCS2A02G135500.1/TraesCS5A02G450600.1/…	111	8.49137	BP
GO:0048443	stamen development	37/32316	37/54649	3.58302e-09	1.58457e-07	1.08684e-07	TraesCS2B02G228900.1/TraesCS7A02G309300.1/TraesCS2B02G351000.1/TraesCS2D02G331700.1/TraesCS7D02G405500.1/TraesCS3A02G103800.1/TraesCS3B02G121200.1/TraesCS3D02G106100.1/TraesCS6D02G240200.3/TraesCS1A02G360400.1/TraesCS1B02G376900.1/TraesCS1D02G364800.1/TraesCS2A02G355100.1/TraesCS2B02G373200.1/TraesCS2D02G353200.1/TraesCS5A02G233600.1/TraesCS5B02G232100.1/TraesCS5D02G240500.1/TraesCS3A02G043300.1/…	37	8.44575	BP
GO:0048466	androecium development	37/32316	37/54649	3.58302e-09	1.58457e-07	1.08684e-07	TraesCS2B02G228900.1/TraesCS7A02G309300.1/TraesCS2B02G351000.1/TraesCS2D02G331700.1/TraesCS7D02G405500.1/TraesCS3A02G103800.1/TraesCS3B02G121200.1/TraesCS3D02G106100.1/TraesCS6D02G240200.3/TraesCS1A02G360400.1/TraesCS1B02G376900.1/TraesCS1D02G364800.1/TraesCS2A02G355100.1/TraesCS2B02G373200.1/TraesCS2D02G353200.1/TraesCS5A02G233600.1/TraesCS5B02G232100.1/TraesCS5D02G240500.1/TraesCS3A02G043300.1/…	37	8.44575	BP
GO:0009267	cellular response to starvation	75/32316	85/54649	3.76663e-09	1.63246e-07	1.11968e-07	TraesCS7A02G231200.1/TraesCS7D02G231300.1/TraesCS4A02G074800.1/TraesCS1D02G184500.1/TraesCS3B02G469000.1/TraesCS3A02G433200.1/TraesCS7D02G359300.1/TraesCS5B02G152600.1/TraesCS2A02G389900.1/TraesCS2B02G409300.1/TraesCS5A02G156200.1/TraesCS3A02G266600.1/TraesCS3D02G266800.1/TraesCS1A02G251700.3/TraesCS1B02G262600.3/TraesCS1D02G251500.1/TraesCS3A02G220600.2/TraesCS3B02G250900.2/TraesCS3D02G231900.1/…	75	8.42405	BP
GO:0048583	regulation of response to stimulus	357/32316	499/54649	4.7838e-09	2.03264e-07	1.39416e-07	TraesCS2B02G424900.1/TraesCS5A02G400900.1/TraesCS5B02G405700.1/TraesCS5D02G411100.1/TraesCS1A02G125000.1/TraesCS1B02G142300.1/TraesCS1D02G129000.2/TraesCS7A02G111300.1/TraesCS4A02G106400.1/TraesCS7B02G009200.1/TraesCS4D02G198600.1/TraesCS7D02G106400.1/TraesCS1D02G449700.1/TraesCS7A02G371100.1/TraesCS1A02G441200.1/TraesCS1B02G475700.1/TraesCS7D02G351600.1/TraesCS4A02G294000.1/TraesCS4B02G019900.1/…	357	8.32023	BP
GO:0006749	glutathione metabolic process	330/32316	458/54649	5.16099e-09	2.15074e-07	1.47517e-07	TraesCS5A02G502400.1/TraesCS3A02G302300.1/TraesCS1A02G186200.1/TraesCS3A02G452900.1/TraesCS4A02G349700.1/TraesCS3A02G302100.1/TraesCS3A02G437500.1/TraesCS7A02G525600.1/TraesCS5A02G408300.1/TraesCS5A02G432600.1/TraesCS1A02G078900.1/TraesCS1A02G013900.1/TraesCS1A02G102700.1/TraesCS5A02G502300.1/TraesCS1A02G102800.1/TraesCS1A02G016800.1/TraesCS1A02G078800.1/TraesCS3A02G452800.1/TraesCS3A02G309000.2/…	330	8.28727	BP
GO:0034754	cellular hormone metabolic process	71/32316	80/54649	5.53283e-09	2.24511e-07	1.53989e-07	TraesCS2A02G562400.1/TraesCS3A02G122400.1/TraesCS3B02G141600.1/TraesCS3D02G124300.1/TraesCS2B02G276300.2/TraesCS2D02G258000.3/TraesCS4A02G413200.1/TraesCS3A02G251500.1/TraesCS1A02G362500.1/TraesCS4A02G317900.1/TraesCS5A02G347400.1/TraesCS4A02G277200.1/TraesCS5A02G347500.1/TraesCS2A02G380600.1/TraesCS1A02G156100.1/TraesCS4B02G250400.1/TraesCS5B02G348300.1/TraesCS4B02G313800.1/TraesCS5B02G561400.1/…	71	8.25705	BP
GO:0046686	response to cadmium ion	77/32316	88/54649	5.59465e-09	2.24511e-07	1.53989e-07	TraesCS3A02G056600.1/TraesCS2A02G581600.1/TraesCS2B02G605800.1/TraesCS2D02G598500.1/TraesCS6A02G131400.1/TraesCS6B02G159800.1/TraesCS6D02G121300.1/TraesCS5A02G498000.1/TraesCS7B02G473400.1/TraesCS4B02G325800.1/TraesCSU02G105300.1/TraesCS5A02G495100.1/TraesCS4B02G323000.1/TraesCS4D02G319400.1/TraesCS1A02G361400.1/TraesCS1B02G378000.1/TraesCS1D02G365800.1/TraesCS4A02G124900.1/TraesCS4B02G179500.1/T…	77	8.25223	BP
GO:0006721	terpenoid metabolic process	172/32316	222/54649	5.79814e-09	2.28447e-07	1.56689e-07	TraesCS4B02G012100.1/TraesCS4D02G010200.1/TraesCS6A02G271300.1/TraesCS6B02G298500.1/TraesCS6D02G243800.1/TraesCS2D02G279300.1/TraesCS2A02G565400.1/TraesCS1A02G384300.1/TraesCS1A02G255800.1/TraesCS1B02G411100.1/TraesCS2B02G626400.2/TraesCS1B02G266500.1/TraesCS1D02G392500.1/TraesCS1D02G255100.1/TraesCS2D02G575800.1/TraesCS3A02G457700.1/TraesCS4A02G319100.1/TraesCS3B02G166100.1/TraesCS3B02G439900.1/…	172	8.23671	BP
GO:0007127	meiosis I	54/32316	58/54649	6.20491e-09	2.40108e-07	1.64687e-07	TraesCS6A02G089400.2/TraesCS5A02G133000.1/TraesCS7A02G384800.1/TraesCS5B02G131900.1/TraesCS7B02G287700.1/TraesCS5D02G141200.1/TraesCS7D02G381300.1/TraesCS5B02G110300.1/TraesCS2D02G337000.1/TraesCS5D02G123800.1/TraesCS7A02G386700.1/TraesCS7B02G289500.1/TraesCS7D02G383200.1/TraesCS7B02G201200.1/TraesCS7D02G296000.2/TraesCS5D02G401100.1/TraesCS1B02G328200.1/TraesCS1A02G135100.1/TraesCS1D02G131600.3/…	54	8.20726	BP
GO:0010927	cellular component assembly involved in morphogenesis	35/32316	35/54649	1.02558e-08	3.83177e-07	2.62816e-07	TraesCS6A02G266700.1/TraesCS6B02G294100.1/TraesCS6D02G248000.1/TraesCS2D02G272200.1/TraesCS7A02G309300.1/TraesCS4A02G089000.1/TraesCS4B02G215300.1/TraesCS4D02G215800.1/TraesCS7A02G250100.1/TraesCS5A02G271200.1/TraesCS7B02G141100.1/TraesCS5B02G271500.1/TraesCS7D02G248800.1/TraesCS5D02G278800.1/TraesCS5A02G002900.1/TraesCS5B02G003100.1/TraesCS5D02G003600.1/TraesCS5D02G184100.1/TraesCS2A02G040300.1/…	35	7.98903	BP
GO:0032989	cellular component morphogenesis	35/32316	35/54649	1.02558e-08	3.83177e-07	2.62816e-07	TraesCS6A02G266700.1/TraesCS6B02G294100.1/TraesCS6D02G248000.1/TraesCS2D02G272200.1/TraesCS7A02G309300.1/TraesCS4A02G089000.1/TraesCS4B02G215300.1/TraesCS4D02G215800.1/TraesCS7A02G250100.1/TraesCS5A02G271200.1/TraesCS7B02G141100.1/TraesCS5B02G271500.1/TraesCS7D02G248800.1/TraesCS5D02G278800.1/TraesCS5A02G002900.1/TraesCS5B02G003100.1/TraesCS5D02G003600.1/TraesCS5D02G184100.1/TraesCS2A02G040300.1/…	35	7.98903	BP
GO:0009658	chloroplast organization	122/32316	151/54649	1.11497e-08	4.09514e-07	2.8088e-07	TraesCS7B02G246500.1/TraesCS2D02G569700.1/TraesCSU02G162400.1/TraesCS7D02G014700.1/TraesCS3A02G271000.1/TraesCS3B02G304800.2/TraesCS6A02G158800.1/TraesCS6B02G192500.1/TraesCS6D02G153700.1/TraesCSU02G009200.1/TraesCS4A02G315500.2/TraesCS5B02G563900.2/TraesCS2A02G387000.1/TraesCS2D02G383800.1/TraesCS6A02G214200.1/TraesCS6B02G244200.1/TraesCS6D02G196900.1/TraesCS3B02G069100.1/TraesCS7A02G108400.1/Tr…	122	7.95274	BP
GO:0031669	cellular response to nutrient levels	78/32316	90/54649	1.17985e-08	4.24632e-07	2.91249e-07	TraesCS7A02G231200.1/TraesCS7D02G231300.1/TraesCS4A02G074800.1/TraesCS1D02G184500.1/TraesCS3B02G469000.1/TraesCS3A02G433200.1/TraesCS7D02G359300.1/TraesCS5B02G152600.1/TraesCS2A02G389900.1/TraesCS2B02G409300.1/TraesCS5A02G156200.1/TraesCS3A02G266600.1/TraesCS3D02G266800.1/TraesCS1A02G251700.3/TraesCS1B02G262600.3/TraesCS1D02G251500.1/TraesCS3A02G220600.2/TraesCS3B02G250900.2/TraesCS3D02G231900.1/…	78	7.92817	BP
GO:0009737	response to abscisic acid	248/32316	336/54649	1.21491e-08	4.24632e-07	2.91249e-07	TraesCS5A02G401700.1/TraesCS4B02G079300.1/TraesCS2D02G170700.1/TraesCS7A02G111300.1/TraesCS7B02G009200.1/TraesCS7D02G106400.1/TraesCS1D02G449700.1/TraesCS1A02G441200.1/TraesCS1B02G475700.1/TraesCS4A02G294000.1/TraesCS4B02G019900.1/TraesCS3B02G310800.2/TraesCS3D02G276800.1/TraesCS6A02G399500.1/TraesCS6B02G439700.1/TraesCS7A02G267000.1/TraesCS7B02G165200.1/TraesCS7D02G267700.1/TraesCS4D02G092000.1/…	248	7.91545	BP
GO:0097305	response to alcohol	248/32316	336/54649	1.21491e-08	4.24632e-07	2.91249e-07	TraesCS5A02G401700.1/TraesCS4B02G079300.1/TraesCS2D02G170700.1/TraesCS7A02G111300.1/TraesCS7B02G009200.1/TraesCS7D02G106400.1/TraesCS1D02G449700.1/TraesCS1A02G441200.1/TraesCS1B02G475700.1/TraesCS4A02G294000.1/TraesCS4B02G019900.1/TraesCS3B02G310800.2/TraesCS3D02G276800.1/TraesCS6A02G399500.1/TraesCS6B02G439700.1/TraesCS7A02G267000.1/TraesCS7B02G165200.1/TraesCS7D02G267700.1/TraesCS4D02G092000.1/…	248	7.91545	BP
GO:0010208	pollen wall assembly	34/32316	34/54649	1.73508e-08	5.96813e-07	4.09346e-07	TraesCS6A02G266700.1/TraesCS6B02G294100.1/TraesCS6D02G248000.1/TraesCS2D02G272200.1/TraesCS7A02G309300.1/TraesCS4A02G089000.1/TraesCS4B02G215300.1/TraesCS4D02G215800.1/TraesCS7A02G250100.1/TraesCS5A02G271200.1/TraesCS7B02G141100.1/TraesCS5B02G271500.1/TraesCS7D02G248800.1/TraesCS5D02G278800.1/TraesCS5A02G002900.1/TraesCS5B02G003100.1/TraesCS5D02G003600.1/TraesCS2A02G040300.1/TraesCS2D02G038900.1/…	34	7.76068	BP
GO:0009690	cytokinin metabolic process	65/32316	73/54649	1.82873e-08	6.19196e-07	4.24698e-07	TraesCS2B02G276300.2/TraesCS2D02G258000.3/TraesCS4A02G413200.1/TraesCS3A02G251500.1/TraesCS1A02G362500.1/TraesCS4A02G317900.1/TraesCS5A02G347400.1/TraesCS4A02G277200.1/TraesCS5A02G347500.1/TraesCS2A02G380600.1/TraesCS1A02G156100.1/TraesCS4B02G250400.1/TraesCS5B02G348300.1/TraesCS4B02G313800.1/TraesCS5B02G561400.1/TraesCS3B02G281000.1/TraesCS1B02G471300.1/TraesCS4B02G035700.1/TraesCS3B02G241600.1/…	65	7.73785	BP
GO:0071215	cellular response to abscisic acid stimulus	113/32316	139/54649	1.97428e-08	6.41006e-07	4.39657e-07	TraesCS5A02G401700.1/TraesCS4B02G079300.1/TraesCS2D02G170700.1/TraesCS1D02G449700.1/TraesCS1A02G441200.1/TraesCS1B02G475700.1/TraesCS4A02G294000.1/TraesCS4B02G019900.1/TraesCS3B02G310800.2/TraesCS3D02G276800.1/TraesCS2D02G303500.1/TraesCS3A02G347500.1/TraesCS3B02G379200.1/TraesCS3D02G341100.1/TraesCS2D02G275400.1/TraesCS1A02G126800.1/TraesCS1B02G145800.1/TraesCS1D02G126900.1/TraesCS2A02G334000.1/…	113	7.70459	BP
GO:0097306	cellular response to alcohol	113/32316	139/54649	1.97428e-08	6.41006e-07	4.39657e-07	TraesCS5A02G401700.1/TraesCS4B02G079300.1/TraesCS2D02G170700.1/TraesCS1D02G449700.1/TraesCS1A02G441200.1/TraesCS1B02G475700.1/TraesCS4A02G294000.1/TraesCS4B02G019900.1/TraesCS3B02G310800.2/TraesCS3D02G276800.1/TraesCS2D02G303500.1/TraesCS3A02G347500.1/TraesCS3B02G379200.1/TraesCS3D02G341100.1/TraesCS2D02G275400.1/TraesCS1A02G126800.1/TraesCS1B02G145800.1/TraesCS1D02G126900.1/TraesCS2A02G334000.1/…	113	7.70459	BP
GO:0009553	embryo sac development	55/32316	60/54649	1.98188e-08	6.41006e-07	4.39657e-07	TraesCS7A02G051000.1/TraesCS2B02G179900.1/TraesCS2D02G160100.1/TraesCS2A02G095300.1/TraesCS2B02G110500.1/TraesCS2D02G093700.1/TraesCS3A02G421900.1/TraesCS6D02G086600.1/TraesCS3A02G400400.1/TraesCS3B02G433400.1/TraesCS3A02G334700.1/TraesCS3B02G365600.1/TraesCS3D02G328000.1/TraesCS5B02G359900.1/TraesCS6D02G240200.3/TraesCS7B02G201200.1/TraesCS7D02G296000.2/TraesCS7A02G280700.1/TraesCS7B02G180500.1/…	55	7.70292	BP
GO:0007131	reciprocal meiotic recombination	47/32316	50/54649	2.73834e-08	8.59998e-07	5.89861e-07	TraesCS5A02G133000.1/TraesCS7A02G384800.1/TraesCS5B02G131900.1/TraesCS7B02G287700.1/TraesCS5D02G141200.1/TraesCS7D02G381300.1/TraesCS5B02G110300.1/TraesCS2D02G337000.1/TraesCS5D02G123800.1/TraesCS7A02G386700.1/TraesCS7B02G289500.1/TraesCS7D02G383200.1/TraesCS7B02G201200.1/TraesCS7D02G296000.2/TraesCS5D02G401100.1/TraesCS1B02G328200.1/TraesCS1A02G135100.1/TraesCS1D02G131600.3/TraesCS2A02G171900.1/…	47	7.56251	BP
GO:0035825	homologous recombination	47/32316	50/54649	2.73834e-08	8.59998e-07	5.89861e-07	TraesCS5A02G133000.1/TraesCS7A02G384800.1/TraesCS5B02G131900.1/TraesCS7B02G287700.1/TraesCS5D02G141200.1/TraesCS7D02G381300.1/TraesCS5B02G110300.1/TraesCS2D02G337000.1/TraesCS5D02G123800.1/TraesCS7A02G386700.1/TraesCS7B02G289500.1/TraesCS7D02G383200.1/TraesCS7B02G201200.1/TraesCS7D02G296000.2/TraesCS5D02G401100.1/TraesCS1B02G328200.1/TraesCS1A02G135100.1/TraesCS1D02G131600.3/TraesCS2A02G171900.1/…	47	7.56251	BP
GO:0016101	diterpenoid metabolic process	38/32316	39/54649	3.50281e-08	1.08437e-06	7.43754e-07	TraesCS4B02G012100.1/TraesCS4D02G010200.1/TraesCS4A02G319100.1/TraesCS3B02G166100.1/TraesCS3B02G439900.1/TraesCS3B02G432800.1/TraesCS3D02G293800.1/TraesCS5D02G566200.1/TraesCS7B02G265800.1/TraesCS7D02G360700.1/TraesCS1A02G303100.1/TraesCS3D02G394000.1/TraesCS2A02G540400.1/TraesCS2B02G570900.1/TraesCS1B02G347600.1/TraesCS1D02G336900.1/TraesCS3A02G294000.1/TraesCS3B02G328700.1/TraesCS1A02G392500.1/…	38	7.45558	BP
GO:0045490	pectin catabolic process	80/32316	94/54649	4.55724e-08	1.39092e-06	9.54013e-07	TraesCS4A02G410800.1/TraesCS2A02G109600.1/TraesCS2A02G100400.1/TraesCS2A02G135400.1/TraesCS1A02G263900.1/TraesCS4A02G338100.1/TraesCS2A02G344200.1/TraesCS6A02G351000.1/TraesCS4A02G172100.1/TraesCS1A02G231500.1/TraesCS5A02G216500.1/TraesCS5A02G450600.1/TraesCS3A02G174100.1/TraesCS3A02G325500.1/TraesCS6A02G343800.1/TraesCS2A02G412600.1/TraesCS2A02G173200.1/TraesCS5A02G086800.1/TraesCS1A02G341800.1/…	80	7.3413	BP
GO:0030154	cell differentiation	152/32316	197/54649	7.05912e-08	2.1246e-06	1.45723e-06	TraesCS7A02G051000.1/TraesCS3A02G369400.1/TraesCS3B02G593500.1/TraesCSU02G072700.1/TraesCS3B02G299100.1/TraesCS5A02G168100.1/TraesCS5D02G172300.2/TraesCS7A02G349500.1/TraesCS7B02G233300.1/TraesCS7D02G329200.1/TraesCS4B02G323300.1/TraesCS3B02G290600.1/TraesCS3B02G515900.1/TraesCS4D02G319800.1/TraesCS2D02G412500.1/TraesCS1A02G102400.2/TraesCS5A02G164400.1/TraesCS5B02G161900.1/TraesCS5D02G169300.1/T…	152	7.15125	BP
GO:0010584	pollen exine formation	31/32316	31/54649	8.40121e-08	2.49389e-06	1.71053e-06	TraesCS6A02G266700.1/TraesCS6B02G294100.1/TraesCS6D02G248000.1/TraesCS2D02G272200.1/TraesCS7A02G309300.1/TraesCS4A02G089000.1/TraesCS4B02G215300.1/TraesCS4D02G215800.1/TraesCS7A02G250100.1/TraesCS5A02G271200.1/TraesCS7B02G141100.1/TraesCS5B02G271500.1/TraesCS7D02G248800.1/TraesCS5D02G278800.1/TraesCS5A02G002900.1/TraesCS5B02G003100.1/TraesCS5D02G003600.1/TraesCS2A02G040300.1/TraesCS2D02G038900.1/…	31	7.07566	BP
GO:0019318	hexose metabolic process	223/32316	303/54649	9.50234e-08	2.78264e-06	1.90858e-06	TraesCS4B02G047300.1/TraesCS2D02G155200.1/TraesCS7A02G478100.2/TraesCS6A02G157500.1/TraesCS5A02G495100.1/TraesCS2A02G344600.1/TraesCS7A02G313100.1/TraesCS6A02G213700.1/TraesCS7B02G380500.1/TraesCS7B02G213300.1/TraesCS6B02G185400.1/TraesCS7B02G234400.1/TraesCS4B02G323000.1/TraesCS2B02G342200.1/TraesCS6B02G243700.1/TraesCS6D02G146900.1/TraesCS4D02G319400.1/TraesCS2A02G094500.1/TraesCS2A02G097400.1/…	223	7.02217	BP
GO:0009991	response to extracellular stimulus	100/32316	123/54649	1.268e-07	3.66368e-06	2.51287e-06	TraesCS4A02G294000.1/TraesCS4B02G019900.1/TraesCS2B02G271700.1/TraesCS7A02G231200.1/TraesCS7D02G231300.1/TraesCS3A02G398000.1/TraesCS3B02G430000.2/TraesCS4A02G074800.1/TraesCS3A02G538000.1/TraesCS1A02G065700.2/TraesCS3B02G603400.3/TraesCS1D02G184500.1/TraesCS3B02G469000.1/TraesCS3A02G433200.1/TraesCS7D02G359300.1/TraesCS5B02G152600.1/TraesCS2A02G389900.1/TraesCS2B02G409300.1/TraesCS5A02G156200.1/…	100	6.89688	BP
GO:0009738	abscisic acid-activated signaling pathway	107/32316	133/54649	1.34053e-07	3.82227e-06	2.62165e-06	TraesCS5A02G401700.1/TraesCS4B02G079300.1/TraesCS2D02G170700.1/TraesCS1D02G449700.1/TraesCS1A02G441200.1/TraesCS1B02G475700.1/TraesCS4A02G294000.1/TraesCS4B02G019900.1/TraesCS3B02G310800.2/TraesCS3D02G276800.1/TraesCS3A02G347500.1/TraesCS3B02G379200.1/TraesCS3D02G341100.1/TraesCS1A02G126800.1/TraesCS1B02G145800.1/TraesCS1D02G126900.1/TraesCS2A02G334000.1/TraesCS5A02G141500.1/TraesCS3A02G378700.1/…	107	6.87272	BP
GO:0006829	zinc ion transport	47/32316	51/54649	1.47472e-07	4.15027e-06	2.84662e-06	TraesCS1A02G111000.1/TraesCS4A02G403300.1/TraesCS2A02G505500.1/TraesCS2A02G143400.1/TraesCS4A02G025400.1/TraesCS7A02G361000.1/TraesCS7A02G420600.1/TraesCS1A02G297500.1/TraesCS7A02G420200.1/TraesCS4A02G294200.1/TraesCS4A02G294300.1/TraesCS1A02G297400.1/TraesCS2A02G424200.2/TraesCS1A02G125500.1/TraesCS2B02G533800.1/TraesCS6B02G201300.1/TraesCS2B02G443800.2/TraesCS1B02G144500.1/TraesCS7B02G266800.1/…	47	6.83129	BP
GO:0071577	zinc ion transmembrane transport	46/32316	50/54649	2.30566e-07	6.40559e-06	4.39351e-06	TraesCS1A02G111000.1/TraesCS4A02G403300.1/TraesCS2A02G505500.1/TraesCS2A02G143400.1/TraesCS4A02G025400.1/TraesCS7A02G361000.1/TraesCS7A02G420600.1/TraesCS1A02G297500.1/TraesCS7A02G420200.1/TraesCS4A02G294200.1/TraesCS4A02G294300.1/TraesCS1A02G297400.1/TraesCS2A02G424200.2/TraesCS1A02G125500.1/TraesCS2B02G533800.1/TraesCS6B02G201300.1/TraesCS2B02G443800.2/TraesCS1B02G144500.1/TraesCS7B02G266800.1/…	46	6.6372	BP
GO:0010154	fruit development	195/32316	263/54649	2.39608e-07	6.57254e-06	4.50801e-06	TraesCS3A02G128200.1/TraesCS3B02G147300.1/TraesCS3D02G129100.1/TraesCS4A02G294000.1/TraesCS4B02G019900.1/TraesCS4A02G005000.2/TraesCS4B02G300000.1/TraesCS2B02G519200.2/TraesCS2D02G491200.2/TraesCS2A02G343100.1/TraesCS2B02G340700.1/TraesCS2D02G321400.1/TraesCS1D02G240400.1/TraesCS5A02G317400.1/TraesCS5B02G318000.1/TraesCS5A02G420600.1/TraesCS5B02G422700.1/TraesCS5D02G429200.1/TraesCS3A02G023800.1/…	195	6.6205	BP
GO:0022622	root system development	168/32316	223/54649	2.70489e-07	7.23643e-06	4.96337e-06	TraesCS4A02G414600.1/TraesCS4B02G315300.1/TraesCS3D02G203000.4/TraesCS7B02G240100.1/TraesCS7D02G336500.1/TraesCS1A02G138200.2/TraesCS1D02G134200.1/TraesCSU02G003200.1/TraesCS7A02G111300.1/TraesCS7B02G009200.1/TraesCS7D02G106400.1/TraesCS1D02G449700.1/TraesCS1A02G441200.1/TraesCS1B02G475700.1/TraesCS4A02G294000.1/TraesCS4B02G019900.1/TraesCS2B02G519200.2/TraesCS2D02G491200.2/TraesCS6A02G225600.1/T…	168	6.56785	BP
GO:0048364	root development	168/32316	223/54649	2.70489e-07	7.23643e-06	4.96337e-06	TraesCS4A02G414600.1/TraesCS4B02G315300.1/TraesCS3D02G203000.4/TraesCS7B02G240100.1/TraesCS7D02G336500.1/TraesCS1A02G138200.2/TraesCS1D02G134200.1/TraesCSU02G003200.1/TraesCS7A02G111300.1/TraesCS7B02G009200.1/TraesCS7D02G106400.1/TraesCS1D02G449700.1/TraesCS1A02G441200.1/TraesCS1B02G475700.1/TraesCS4A02G294000.1/TraesCS4B02G019900.1/TraesCS2B02G519200.2/TraesCS2D02G491200.2/TraesCS6A02G225600.1/T…	168	6.56785	BP
GO:0009787	regulation of abscisic acid-activated signaling pathway	38/32316	40/54649	2.97463e-07	7.67384e-06	5.26338e-06	TraesCS1D02G449700.1/TraesCS1A02G441200.1/TraesCS1B02G475700.1/TraesCS4A02G294000.1/TraesCS4B02G019900.1/TraesCS3B02G310800.2/TraesCS3D02G276800.1/TraesCS3A02G347500.1/TraesCS3B02G379200.1/TraesCS3D02G341100.1/TraesCS3A02G378700.1/TraesCS7A02G170600.1/TraesCS3B02G411300.1/TraesCS7B02G075600.1/TraesCS7D02G171300.1/TraesCS3D02G371900.1/TraesCS4A02G117500.3/TraesCS4B02G186900.3/TraesCS5A02G337100.2/…	38	6.52657	BP
GO:1901419	regulation of response to alcohol	38/32316	40/54649	2.97463e-07	7.67384e-06	5.26338e-06	TraesCS1D02G449700.1/TraesCS1A02G441200.1/TraesCS1B02G475700.1/TraesCS4A02G294000.1/TraesCS4B02G019900.1/TraesCS3B02G310800.2/TraesCS3D02G276800.1/TraesCS3A02G347500.1/TraesCS3B02G379200.1/TraesCS3D02G341100.1/TraesCS3A02G378700.1/TraesCS7A02G170600.1/TraesCS3B02G411300.1/TraesCS7B02G075600.1/TraesCS7D02G171300.1/TraesCS3D02G371900.1/TraesCS4A02G117500.3/TraesCS4B02G186900.3/TraesCS5A02G337100.2/…	38	6.52657	BP
GO:1905957	regulation of cellular response to alcohol	38/32316	40/54649	2.97463e-07	7.67384e-06	5.26338e-06	TraesCS1D02G449700.1/TraesCS1A02G441200.1/TraesCS1B02G475700.1/TraesCS4A02G294000.1/TraesCS4B02G019900.1/TraesCS3B02G310800.2/TraesCS3D02G276800.1/TraesCS3A02G347500.1/TraesCS3B02G379200.1/TraesCS3D02G341100.1/TraesCS3A02G378700.1/TraesCS7A02G170600.1/TraesCS3B02G411300.1/TraesCS7B02G075600.1/TraesCS7D02G171300.1/TraesCS3D02G371900.1/TraesCS4A02G117500.3/TraesCS4B02G186900.3/TraesCS5A02G337100.2/…	38	6.52657	BP
GO:0051052	regulation of DNA metabolic process	45/32316	49/54649	3.59905e-07	9.17547e-06	6.29333e-06	TraesCS5B02G110300.1/TraesCS3B02G487900.1/TraesCS5D02G123800.1/TraesCS2D02G365000.1/TraesCS6B02G055000.1/TraesCS2A02G397600.1/TraesCS2A02G141300.1/TraesCS2B02G166300.1/TraesCS5D02G451300.1/TraesCS2D02G395400.1/TraesCS1A02G104700.1/TraesCS3B02G136600.1/TraesCS1A02G135100.1/TraesCS1D02G131600.3/TraesCS1B02G116100.1/TraesCS1D02G096900.1/TraesCS5B02G203600.1/TraesCS5B02G448500.1/TraesCS2A02G588000.2/…	45	6.44381	BP
GO:0006772	thiamine metabolic process	28/32316	28/54649	4.06737e-07	1.00159e-05	6.86977e-06	TraesCS6A02G147000.1/TraesCS6B02G175200.1/TraesCS6D02G136300.1/TraesCS4A02G290400.1/TraesCS4B02G023800.1/TraesCS4D02G021400.1/TraesCS2D02G575800.1/TraesCS7A02G376800.1/TraesCS3B02G435500.1/TraesCS7B02G278200.1/TraesCS7D02G373100.2/TraesCS3B02G512800.1/TraesCS3D02G463300.1/TraesCS3D02G465600.1/TraesCS3A02G469000.1/TraesCS3A02G466700.1/TraesCS3B02G510900.1/TraesCSU02G172300.1/TraesCSU02G178700.1/Tr…	28	6.39069	BP
GO:0009816	defense response to bacterium, incompatible interaction	28/32316	28/54649	4.06737e-07	1.00159e-05	6.86977e-06	TraesCS2A02G033700.1/TraesCS2B02G047400.1/TraesCS2D02G033200.2/TraesCS2A02G285700.1/TraesCS2B02G302800.1/TraesCS4A02G216100.1/TraesCS4B02G100100.1/TraesCS4D02G096400.2/TraesCS2A02G501300.1/TraesCS2B02G529400.1/TraesCS2D02G501800.2/TraesCS2B02G279000.1/TraesCS2D02G260800.1/TraesCS4A02G117500.3/TraesCS4B02G186900.3/TraesCS5A02G375000.1/TraesCS5B02G376900.1/TraesCS5D02G384500.1/TraesCS5B02G425200.1/…	28	6.39069	BP
GO:0042723	thiamine-containing compound metabolic process	28/32316	28/54649	4.06737e-07	1.00159e-05	6.86977e-06	TraesCS6A02G147000.1/TraesCS6B02G175200.1/TraesCS6D02G136300.1/TraesCS4A02G290400.1/TraesCS4B02G023800.1/TraesCS4D02G021400.1/TraesCS2D02G575800.1/TraesCS7A02G376800.1/TraesCS3B02G435500.1/TraesCS7B02G278200.1/TraesCS7D02G373100.2/TraesCS3B02G512800.1/TraesCS3D02G463300.1/TraesCS3D02G465600.1/TraesCS3A02G469000.1/TraesCS3A02G466700.1/TraesCS3B02G510900.1/TraesCSU02G172300.1/TraesCSU02G178700.1/Tr…	28	6.39069	BP
GO:0044275	cellular carbohydrate catabolic process	91/32316	112/54649	4.90041e-07	1.19317e-05	8.18377e-06	TraesCS5A02G317400.1/TraesCS6A02G295300.1/TraesCS4A02G248200.1/TraesCS6A02G337300.1/TraesCS1A02G072300.1/TraesCS5A02G202600.1/TraesCS5A02G172100.1/TraesCS6A02G312400.1/TraesCS1A02G072100.1/TraesCS7A02G317700.1/TraesCS6A02G093200.1/TraesCS7A02G144700.1/TraesCS7A02G204500.1/TraesCS1A02G389300.1/TraesCS1B02G090700.1/TraesCS7B02G219100.1/TraesCS2B02G327200.1/TraesCS6B02G368000.1/TraesCS4B02G066700.1/…	91	6.30977	BP
GO:0042440	pigment metabolic process	167/32316	223/54649	5.73922e-07	1.36701e-05	9.37612e-06	TraesCS1A02G102400.2/TraesCS3A02G506200.1/TraesCS3B02G574300.1/TraesCS3D02G514100.1/TraesCS5A02G177800.1/TraesCS1A02G135700.1/TraesCS5B02G175100.1/TraesCS1B02G150400.3/TraesCS5D02G182100.1/TraesCS1D02G131200.2/TraesCS7A02G108400.1/TraesCS7B02G006400.1/TraesCS7D02G103300.1/TraesCS3B02G469000.1/TraesCS3A02G433200.1/TraesCS6A02G143300.1/TraesCS5A02G466100.1/TraesCS7A02G480700.1/TraesCS7B02G382800.3/…	167	6.24115	BP
GO:0048367	shoot system development	274/32316	385/54649	5.74055e-07	1.36701e-05	9.37612e-06	TraesCS3A02G128200.1/TraesCS3B02G147300.1/TraesCS3D02G129100.1/TraesCS1A02G138200.2/TraesCS1D02G134200.1/TraesCSU02G003200.1/TraesCS7A02G111300.1/TraesCS4A02G106400.1/TraesCS7B02G009200.1/TraesCS4D02G198600.1/TraesCS7D02G106400.1/TraesCS2A02G309300.1/TraesCS2B02G519200.2/TraesCS2B02G326400.1/TraesCS2D02G491200.2/TraesCS2D02G307600.1/TraesCS1A02G444500.1/TraesCS1B02G479300.1/TraesCS1D02G452700.1/T…	274	6.24105	BP
GO:0009685	gibberellin metabolic process	32/32316	33/54649	6.99454e-07	1.64752e-05	1.13001e-05	TraesCS4B02G012100.1/TraesCS4D02G010200.1/TraesCS4A02G319100.1/TraesCS3B02G166100.1/TraesCS3B02G439900.1/TraesCS3B02G432800.1/TraesCS3D02G293800.1/TraesCS5D02G566200.1/TraesCS7B02G265800.1/TraesCS7D02G360700.1/TraesCS1A02G303100.1/TraesCS3D02G394000.1/TraesCS2A02G540400.1/TraesCS2B02G570900.1/TraesCS1B02G347600.1/TraesCS1D02G336900.1/TraesCS3A02G294000.1/TraesCS3B02G328700.1/TraesCS1A02G392500.1/…	32	6.15524	BP
GO:0031668	cellular response to extracellular stimulus	87/32316	107/54649	8.2007e-07	1.89052e-05	1.29668e-05	TraesCS7A02G231200.1/TraesCS7D02G231300.1/TraesCS4A02G074800.1/TraesCS3A02G538000.1/TraesCS1A02G065700.2/TraesCS3B02G603400.3/TraesCS1D02G184500.1/TraesCS3B02G469000.1/TraesCS3A02G433200.1/TraesCS7D02G359300.1/TraesCS5B02G152600.1/TraesCS2A02G389900.1/TraesCS2B02G409300.1/TraesCS5A02G156200.1/TraesCS3A02G266600.1/TraesCS3D02G266800.1/TraesCS2B02G363700.1/TraesCS1A02G251700.3/TraesCS1B02G262600.3/…	87	6.08615	BP
GO:0071496	cellular response to external stimulus	87/32316	107/54649	8.2007e-07	1.89052e-05	1.29668e-05	TraesCS7A02G231200.1/TraesCS7D02G231300.1/TraesCS4A02G074800.1/TraesCS3A02G538000.1/TraesCS1A02G065700.2/TraesCS3B02G603400.3/TraesCS1D02G184500.1/TraesCS3B02G469000.1/TraesCS3A02G433200.1/TraesCS7D02G359300.1/TraesCS5B02G152600.1/TraesCS2A02G389900.1/TraesCS2B02G409300.1/TraesCS5A02G156200.1/TraesCS3A02G266600.1/TraesCS3D02G266800.1/TraesCS2B02G363700.1/TraesCS1A02G251700.3/TraesCS1B02G262600.3/…	87	6.08615	BP
GO:0006012	galactose metabolic process	43/32316	47/54649	8.72531e-07	1.96956e-05	1.35089e-05	TraesCS2A02G094500.1/TraesCS2A02G097400.1/TraesCS4A02G125300.1/TraesCS2A02G094700.1/TraesCS2B02G112800.1/TraesCS2B02G109800.1/TraesCS4B02G179300.1/TraesCS2B02G109700.1/TraesCS4D02G180800.1/TraesCS2D02G093100.1/TraesCS2D02G095800.1/TraesCS5A02G314800.1/TraesCS5B02G315700.1/TraesCS5D02G321100.1/TraesCS4A02G361900.1/TraesCS5B02G510900.1/TraesCS5D02G511200.1/TraesCS5A02G291300.1/TraesCS7A02G311100.1/…	43	6.05922	BP
GO:0016036	cellular response to phosphate starvation	43/32316	47/54649	8.72531e-07	1.96956e-05	1.35089e-05	TraesCS7A02G231200.1/TraesCS7D02G231300.1/TraesCS3B02G469000.1/TraesCS3A02G433200.1/TraesCS5A02G156200.1/TraesCS1A02G251700.3/TraesCS1B02G262600.3/TraesCS1D02G251500.1/TraesCS5A02G120200.1/TraesCS5B02G121700.1/TraesCS5D02G124500.1/TraesCS2A02G239200.2/TraesCS2B02G257300.1/TraesCS2D02G246100.1/TraesCS1A02G388400.1/TraesCS1B02G415800.1/TraesCS1A02G281700.1/TraesCS1B02G290800.1/TraesCS1D02G280900.1/…	43	6.05922	BP
GO:0048316	seed development	187/32316	254/54649	9.50572e-07	2.10223e-05	1.44189e-05	TraesCS3A02G128200.1/TraesCS3B02G147300.1/TraesCS3D02G129100.1/TraesCS4A02G005000.2/TraesCS4B02G300000.1/TraesCS2B02G519200.2/TraesCS2D02G491200.2/TraesCS2A02G343100.1/TraesCS2B02G340700.1/TraesCS2D02G321400.1/TraesCS1D02G240400.1/TraesCS5A02G420600.1/TraesCS5B02G422700.1/TraesCS5D02G429200.1/TraesCS3A02G023800.1/TraesCS3B02G021000.1/TraesCS3D02G022400.1/TraesCS7D02G067300.1/TraesCS2A02G581600.1/…	187	6.02201	BP
GO:0009251	glucan catabolic process	69/32316	82/54649	9.50706e-07	2.10223e-05	1.44189e-05	TraesCS5A02G317400.1/TraesCS6A02G295300.1/TraesCS4A02G248200.1/TraesCS6A02G337300.1/TraesCS1A02G072300.1/TraesCS5A02G202600.1/TraesCS5A02G172100.1/TraesCS6A02G312400.1/TraesCS1A02G072100.1/TraesCS7A02G317700.1/TraesCS6A02G093200.1/TraesCS7A02G144700.1/TraesCS7A02G204500.1/TraesCS1A02G389300.1/TraesCS1B02G090700.1/TraesCS7B02G219100.1/TraesCS2B02G327200.1/TraesCS6B02G368000.1/TraesCS4B02G066700.1/…	69	6.02195	BP
GO:0048509	regulation of meristem development	58/32316	67/54649	9.96673e-07	2.18161e-05	1.49633e-05	TraesCS5B02G470200.4/TraesCS5D02G472100.3/TraesCS1A02G444500.1/TraesCS1B02G479300.1/TraesCS1D02G452700.1/TraesCS3D02G434500.1/TraesCS3A02G441700.1/TraesCS4B02G012100.1/TraesCS3B02G475600.1/TraesCS4D02G010200.1/TraesCS5A02G427500.1/TraesCS5B02G429500.1/TraesCS5D02G435600.1/TraesCS3B02G469000.1/TraesCS3A02G433200.1/TraesCS6A02G223700.1/TraesCS6B02G257600.2/TraesCS1A02G264000.2/TraesCS1B02G274600.1/…	58	6.00145	BP
GO:0030243	cellulose metabolic process	158/32316	211/54649	1.15154e-06	2.49539e-05	1.71155e-05	TraesCS4A02G092500.1/TraesCS4B02G211800.1/TraesCS4D02G212600.1/TraesCS5A02G317400.1/TraesCS6A02G295300.1/TraesCS4A02G248200.1/TraesCS6A02G337300.1/TraesCS1A02G072300.1/TraesCS5A02G202600.1/TraesCS5A02G172100.1/TraesCS6A02G312400.1/TraesCS1A02G072100.1/TraesCS7A02G317700.1/TraesCS6A02G093200.1/TraesCS7A02G144700.1/TraesCS7A02G204500.1/TraesCS1A02G389300.1/TraesCS1B02G090700.1/TraesCS7B02G219100.1/…	158	5.93872	BP
GO:0010383	cell wall polysaccharide metabolic process	169/32316	228/54649	1.51661e-06	3.25396e-05	2.23185e-05	TraesCS3A02G093600.1/TraesCS2A02G434300.1/TraesCS2A02G047100.1/TraesCS7A02G427200.1/TraesCS6A02G266100.1/TraesCS2A02G498200.1/TraesCS7A02G427100.1/TraesCS2A02G498300.1/TraesCS3A02G083900.1/TraesCS2A02G433700.1/TraesCS7A02G103500.1/TraesCS7A02G363000.1/TraesCS7A02G426600.1/TraesCS5A02G203300.1/TraesCS7A02G427300.1/TraesCS4A02G073300.2/TraesCS7A02G427000.1/TraesCS5A02G548500.1/TraesCS1A02G195900.1/…	169	5.81913	BP
GO:0005996	monosaccharide metabolic process	264/32316	373/54649	1.88187e-06	3.92877e-05	2.69469e-05	TraesCS4B02G047300.1/TraesCS2D02G155200.1/TraesCS7A02G478100.2/TraesCS6A02G157500.1/TraesCS5A02G495100.1/TraesCS2A02G344600.1/TraesCS7A02G313100.1/TraesCS6A02G213700.1/TraesCS7B02G380500.1/TraesCS7B02G213300.1/TraesCS6B02G185400.1/TraesCS7B02G234400.1/TraesCS4B02G323000.1/TraesCS2B02G342200.1/TraesCS6B02G243700.1/TraesCS6D02G146900.1/TraesCS4D02G319400.1/TraesCS2A02G094500.1/TraesCS2A02G097400.1/…	264	5.72541	BP
GO:0035670	plant-type ovary development	30/32316	31/54649	1.88552e-06	3.92877e-05	2.69469e-05	TraesCS7A02G111300.1/TraesCS4A02G106400.1/TraesCS7B02G009200.1/TraesCS4D02G198600.1/TraesCS7D02G106400.1/TraesCS2D02G205100.1/TraesCS5A02G117500.1/TraesCS5B02G115100.1/TraesCS5D02G118200.1/TraesCS6D02G240200.3/TraesCS6A02G070500.1/TraesCS6B02G094500.1/TraesCS6D02G068300.1/TraesCS6A02G225200.1/TraesCS6B02G256400.1/TraesCS6D02G210000.1/TraesCS5B02G136500.1/TraesCS5D02G154200.1/TraesCS3B02G159100.2/…	30	5.72457	BP
GO:0048481	plant ovule development	30/32316	31/54649	1.88552e-06	3.92877e-05	2.69469e-05	TraesCS7A02G111300.1/TraesCS4A02G106400.1/TraesCS7B02G009200.1/TraesCS4D02G198600.1/TraesCS7D02G106400.1/TraesCS2D02G205100.1/TraesCS5A02G117500.1/TraesCS5B02G115100.1/TraesCS5D02G118200.1/TraesCS6D02G240200.3/TraesCS6A02G070500.1/TraesCS6B02G094500.1/TraesCS6D02G068300.1/TraesCS6A02G225200.1/TraesCS6B02G256400.1/TraesCS6D02G210000.1/TraesCS5B02G136500.1/TraesCS5D02G154200.1/TraesCS3B02G159100.2/…	30	5.72457	BP
GO:0044247	cellular polysaccharide catabolic process	67/32316	80/54649	1.94221e-06	4.00836e-05	2.74928e-05	TraesCS5A02G317400.1/TraesCS6A02G295300.1/TraesCS4A02G248200.1/TraesCS6A02G337300.1/TraesCS1A02G072300.1/TraesCS5A02G202600.1/TraesCS5A02G172100.1/TraesCS6A02G312400.1/TraesCS1A02G072100.1/TraesCS7A02G317700.1/TraesCS6A02G093200.1/TraesCS7A02G144700.1/TraesCS7A02G204500.1/TraesCS1A02G389300.1/TraesCS1B02G090700.1/TraesCS7B02G219100.1/TraesCS2B02G327200.1/TraesCS6B02G368000.1/TraesCS4B02G066700.1/…	67	5.7117	BP
GO:0048653	anther development	25/32316	25/54649	1.96896e-06	4.02522e-05	2.76084e-05	TraesCS2B02G228900.1/TraesCS7A02G309300.1/TraesCS2B02G351000.1/TraesCS2D02G331700.1/TraesCS1A02G360400.1/TraesCS1B02G376900.1/TraesCS1D02G364800.1/TraesCS2A02G355100.1/TraesCS2B02G373200.1/TraesCS2D02G353200.1/TraesCS5A02G233600.1/TraesCS5B02G232100.1/TraesCS5D02G240500.1/TraesCS6A02G065800.1/TraesCS6B02G088800.1/TraesCS3B02G222900.1/TraesCS1A02G288900.1/TraesCS1B02G298200.1/TraesCS1D02G287900.1/…	25	5.70576	BP
GO:0016126	sterol biosynthetic process	41/32316	45/54649	2.10011e-06	4.21383e-05	2.89021e-05	TraesCS5A02G442800.1/TraesCS3B02G585400.1/TraesCS5D02G450200.1/TraesCS3D02G525300.1/TraesCS3B02G046100.1/TraesCS3A02G488600.1/TraesCS1A02G416000.1/TraesCS3B02G536500.1/TraesCS1B02G446300.1/TraesCS1D02G423500.1/TraesCS3D02G484700.1/TraesCS5A02G510200.1/TraesCS4A02G192500.1/TraesCS4B02G122800.1/TraesCS4D02G120900.1/TraesCS5A02G454500.1/TraesCS5B02G464600.1/TraesCS5D02G465000.1/TraesCS5A02G020900.1/…	41	5.67776	BP
GO:0048868	pollen tube development	41/32316	45/54649	2.10011e-06	4.21383e-05	2.89021e-05	TraesCS7A02G111300.1/TraesCS4A02G106400.1/TraesCS7B02G009200.1/TraesCS4D02G198600.1/TraesCS7D02G106400.1/TraesCS6D02G086600.1/TraesCS5A02G402300.1/TraesCS5B02G407200.1/TraesCS5D02G412400.1/TraesCS6A02G385900.1/TraesCS6D02G370600.1/TraesCS1A02G076000.1/TraesCS1B02G094700.1/TraesCS1D02G078400.2/TraesCS4B02G138200.1/TraesCS4A02G110600.1/TraesCS4B02G193500.2/TraesCS4D02G194500.1/TraesCS4B02G049400.1/…	41	5.67776	BP
GO:0006605	protein targeting	239/32316	335/54649	2.15664e-06	4.25586e-05	2.91904e-05	TraesCS3A02G252300.1/TraesCS3B02G234600.1/TraesCS7D02G512200.1/TraesCS7A02G279100.1/TraesCS7B02G181100.1/TraesCS7D02G278900.1/TraesCS3B02G332900.1/TraesCS2A02G457600.3/TraesCS5B02G299200.1/TraesCS2B02G480000.3/TraesCS7B02G174800.1/TraesCS5D02G306600.2/TraesCS7D02G277100.1/TraesCS2D02G101900.1/TraesCS6A02G306100.1/TraesCS6B02G334400.1/TraesCS6D02G285200.1/TraesCS3B02G518400.1/TraesCS3B02G518000.1/…	239	5.66622	BP
GO:0006970	response to osmotic stress	197/32316	271/54649	2.16034e-06	4.25586e-05	2.91904e-05	TraesCS7A02G292100.1/TraesCS7B02G197300.1/TraesCS2A02G104500.1/TraesCS2B02G424900.1/TraesCS2D02G104200.1/TraesCS7A02G111300.1/TraesCS4A02G106400.1/TraesCS7B02G009200.1/TraesCS4D02G198600.1/TraesCS7D02G106400.1/TraesCS4D02G027600.1/TraesCS2B02G407100.2/TraesCS6A02G399500.1/TraesCS6B02G439700.1/TraesCS7A02G328000.1/TraesCS7D02G324800.1/TraesCS2A02G585700.1/TraesCS2D02G600800.1/TraesCS7A02G267000.1/…	197	5.66548	BP
GO:0046777	protein autophosphorylation	53/32316	61/54649	2.30802e-06	4.50584e-05	3.0905e-05	TraesCS2A02G150000.1/TraesCS4A02G432300.1/TraesCS5B02G243700.1/TraesCS3D02G203000.4/TraesCS7D02G052900.1/TraesCSU02G091900.1/TraesCS2B02G248700.2/TraesCS2D02G229100.2/TraesCS3B02G345300.1/TraesCS2D02G356600.1/TraesCS2D02G207400.1/TraesCS2D02G245700.1/TraesCS2A02G285700.1/TraesCS2B02G302800.1/TraesCS3B02G024100.1/TraesCS3B02G199100.1/TraesCS2D02G463100.1/TraesCS2B02G528600.1/TraesCS3B02G043700.1/T…	53	5.63676	BP
GO:0014070	response to organic cyclic compound	115/32316	149/54649	2.5799e-06	4.99165e-05	3.4237e-05	TraesCS1A02G125000.1/TraesCS1B02G142300.1/TraesCS1D02G129000.2/TraesCS7A02G293300.3/TraesCS2A02G343100.1/TraesCS2B02G340700.1/TraesCS7D02G291200.3/TraesCS2D02G321400.1/TraesCS1A02G190200.2/TraesCS6A02G225600.1/TraesCS1B02G192300.3/TraesCS6B02G256000.1/TraesCS6D02G210400.1/TraesCS1D02G194300.1/TraesCS5A02G548800.2/TraesCS3B02G568500.1/TraesCS2A02G582500.1/TraesCS7B02G473400.1/TraesCSU02G105300.1/T…	115	5.5884	BP
GO:0009411	response to UV	58/32316	68/54649	2.85683e-06	5.47855e-05	3.75766e-05	TraesCS7A02G292100.1/TraesCS7B02G197300.1/TraesCS7A02G111300.1/TraesCS4A02G106400.1/TraesCS7B02G009200.1/TraesCS4D02G198600.1/TraesCS7D02G106400.1/TraesCS2B02G421200.3/TraesCS4A02G216100.1/TraesCS4B02G100100.1/TraesCS4D02G096400.2/TraesCS2D02G400400.1/TraesCS4A02G117500.3/TraesCS4B02G186900.3/TraesCS2A02G306400.3/TraesCS6A02G153100.1/TraesCS6B02G180900.1/TraesCS2B02G323100.1/TraesCS6D02G142500.1/…	58	5.54412	BP
GO:0090351	seedling development	63/32316	75/54649	3.20265e-06	6.08784e-05	4.17557e-05	TraesCS2D02G170700.1/TraesCS4A02G294000.1/TraesCS4B02G019900.1/TraesCS2A02G182400.1/TraesCS2B02G208900.1/TraesCS2A02G585700.1/TraesCS2D02G600800.1/TraesCS2A02G581600.1/TraesCS2B02G605800.1/TraesCS2D02G598500.1/TraesCS3A02G422600.1/TraesCS5A02G173800.1/TraesCS3B02G457900.1/TraesCS5B02G171200.1/TraesCS5D02G178300.1/TraesCS3D02G417800.1/TraesCS3A02G223600.1/TraesCS3B02G253100.1/TraesCS3D02G229900.1/…	63	5.49449	BP
GO:0045132	meiotic chromosome segregation	43/32316	48/54649	3.55284e-06	6.69479e-05	4.59187e-05	TraesCS1D02G306100.1/TraesCS6A02G089400.2/TraesCS5B02G131900.1/TraesCS5D02G141200.1/TraesCS7A02G386700.1/TraesCS7B02G289500.1/TraesCS7D02G383200.1/TraesCS7B02G201200.1/TraesCS7D02G296000.2/TraesCS5D02G401100.1/TraesCS1B02G328200.1/TraesCS1A02G420000.1/TraesCS1D02G427800.1/TraesCS2A02G171900.1/TraesCS4A02G269200.1/TraesCS4B02G045000.1/TraesCS4D02G044700.1/TraesCS3B02G218300.2/TraesCS2A02G340400.2/…	43	5.44942	BP
GO:0000272	polysaccharide catabolic process	184/32316	253/54649	4.37354e-06	8.17023e-05	5.60385e-05	TraesCS5A02G317400.1/TraesCS6A02G295300.1/TraesCS4A02G248200.1/TraesCS6A02G337300.1/TraesCS1A02G072300.1/TraesCS5A02G202600.1/TraesCS5A02G172100.1/TraesCS6A02G312400.1/TraesCS1A02G072100.1/TraesCS7A02G317700.1/TraesCS6A02G093200.1/TraesCS7A02G144700.1/TraesCS7A02G204500.1/TraesCS1A02G389300.1/TraesCS1B02G090700.1/TraesCS7B02G219100.1/TraesCS2B02G327200.1/TraesCS6B02G368000.1/TraesCS4B02G066700.1/…	184	5.35917	BP
GO:0016042	lipid catabolic process	220/32316	308/54649	4.66187e-06	8.58067e-05	5.88537e-05	TraesCS3B02G008700.1/TraesCS2D02G035400.2/TraesCS1A02G069300.1/TraesCS2B02G098500.1/TraesCS4B02G195200.2/TraesCS1D02G071800.3/TraesCS2D02G082000.1/TraesCS4D02G195800.1/TraesCS5A02G202000.1/TraesCS2A02G457600.3/TraesCS2B02G480000.3/TraesCS5A02G357500.1/TraesCS5B02G360000.1/TraesCS3B02G166100.1/TraesCS3D02G293800.1/TraesCS3A02G303600.1/TraesCS5A02G465200.1/TraesCS3B02G332700.1/TraesCS5B02G477000.1/…	220	5.33144	BP
GO:0009790	embryo development	144/32316	193/54649	4.73694e-06	8.58067e-05	5.88537e-05	TraesCS3A02G128200.1/TraesCS3B02G147300.1/TraesCS3D02G129100.1/TraesCS2B02G519200.2/TraesCS2D02G491200.2/TraesCS2A02G343100.1/TraesCS2B02G340700.1/TraesCS2D02G321400.1/TraesCS1D02G240400.1/TraesCS5A02G420600.1/TraesCS5B02G422700.1/TraesCS5D02G429200.1/TraesCS3A02G023800.1/TraesCS3B02G021000.1/TraesCS3D02G022400.1/TraesCS7D02G067300.1/TraesCSU02G072700.1/TraesCS2A02G447700.1/TraesCS3A02G271000.1/T…	144	5.3245	BP
GO:0016114	terpenoid biosynthetic process	146/32316	196/54649	4.76822e-06	8.58067e-05	5.88537e-05	TraesCS4B02G012100.1/TraesCS4D02G010200.1/TraesCS2A02G565400.1/TraesCS1A02G384300.1/TraesCS1A02G255800.1/TraesCS1B02G411100.1/TraesCS2B02G626400.2/TraesCS1B02G266500.1/TraesCS1D02G392500.1/TraesCS1D02G255100.1/TraesCS2D02G575800.1/TraesCS3A02G457700.1/TraesCS4A02G319100.1/TraesCS3B02G439900.1/TraesCS3B02G497900.1/TraesCS3B02G432800.1/TraesCS5D02G566200.1/TraesCS3D02G450500.1/TraesCS7B02G265800.1/…	146	5.32164	BP
GO:0009734	auxin-activated signaling pathway	160/32316	217/54649	4.81361e-06	8.58067e-05	5.88537e-05	TraesCS1A02G122600.2/TraesCS2A02G309300.1/TraesCS5A02G058600.1/TraesCS5A02G382600.1/TraesCS7A02G371500.1/TraesCS2A02G547800.1/TraesCS5A02G058700.1/TraesCS1A02G156600.1/TraesCS7A02G461700.1/TraesCS5A02G317200.1/TraesCS5A02G378200.1/TraesCS3A02G155200.1/TraesCS2A02G567300.1/TraesCS3A02G292400.1/TraesCS3A02G442000.1/TraesCS6A02G112000.1/TraesCS7A02G252000.2/TraesCS6A02G113000.1/TraesCS1A02G396400.1/…	160	5.31753	BP
GO:0071365	cellular response to auxin stimulus	160/32316	217/54649	4.81361e-06	8.58067e-05	5.88537e-05	TraesCS1A02G122600.2/TraesCS2A02G309300.1/TraesCS5A02G058600.1/TraesCS5A02G382600.1/TraesCS7A02G371500.1/TraesCS2A02G547800.1/TraesCS5A02G058700.1/TraesCS1A02G156600.1/TraesCS7A02G461700.1/TraesCS5A02G317200.1/TraesCS5A02G378200.1/TraesCS3A02G155200.1/TraesCS2A02G567300.1/TraesCS3A02G292400.1/TraesCS3A02G442000.1/TraesCS6A02G112000.1/TraesCS7A02G252000.2/TraesCS6A02G113000.1/TraesCS1A02G396400.1/…	160	5.31753	BP
GO:0009653	anatomical structure morphogenesis	279/32316	399/54649	4.83084e-06	8.58067e-05	5.88537e-05	TraesCS4A02G414600.1/TraesCS4B02G315300.1/TraesCS7A02G051000.1/TraesCS1A02G333600.1/TraesCS6A02G070700.2/TraesCS3B02G180900.1/TraesCS7B02G096200.1/TraesCS7D02G192400.1/TraesCS7B02G240100.1/TraesCS7D02G336500.1/TraesCS1A02G138200.2/TraesCS1D02G134200.1/TraesCSU02G003200.1/TraesCS5B02G470200.4/TraesCS5D02G472100.3/TraesCS4A02G294000.1/TraesCS4B02G019900.1/TraesCS3B02G229700.1/TraesCS2D02G600000.1/T…	279	5.31598	BP
GO:0042180	cellular ketone metabolic process	106/32316	137/54649	5.12723e-06	9.03309e-05	6.19567e-05	TraesCS2A02G349200.3/TraesCS2B02G367600.4/TraesCS2D02G347600.2/TraesCS7A02G310100.1/TraesCS1B02G211300.1/TraesCS7B02G210000.1/TraesCS7D02G306700.1/TraesCS1D02G200200.1/TraesCS4A02G002000.2/TraesCS4D02G301600.1/TraesCS3A02G342900.1/TraesCS4A02G216100.1/TraesCS4B02G100100.1/TraesCS4D02G096400.2/TraesCS2A02G365400.1/TraesCS2D02G360200.1/TraesCS2A02G499500.1/TraesCS2D02G499600.1/TraesCS3A02G240600.1/…	106	5.29012	BP
GO:0090567	reproductive shoot system development	187/32316	258/54649	5.26542e-06	9.20174e-05	6.31135e-05	TraesCS1A02G138200.2/TraesCS1D02G134200.1/TraesCSU02G003200.1/TraesCS7A02G111300.1/TraesCS4A02G106400.1/TraesCS7B02G009200.1/TraesCS4D02G198600.1/TraesCS7D02G106400.1/TraesCS2B02G519200.2/TraesCS2D02G491200.2/TraesCS1A02G444500.1/TraesCS1B02G479300.1/TraesCS1D02G452700.1/TraesCS3D02G434500.1/TraesCS5A02G420600.1/TraesCS2A02G585700.1/TraesCS5B02G422700.1/TraesCS5D02G429200.1/TraesCS2D02G600800.1/T…	187	5.27857	BP
GO:0006090	pyruvate metabolic process	208/32316	290/54649	5.31237e-06	9.20952e-05	6.31669e-05	TraesCS2A02G010100.1/TraesCS6A02G311800.1/TraesCS7A02G238900.1/TraesCS6B02G342000.1/TraesCS2B02G012500.1/TraesCS2D02G010700.1/TraesCS7D02G199900.1/TraesCS6D02G291100.1/TraesCS5A02G014500.1/TraesCS4A02G091900.1/TraesCS5A02G188100.1/TraesCS4A02G373800.1/TraesCS7A02G075600.1/TraesCS4A02G060000.1/TraesCS5A02G014400.2/TraesCS5B02G012100.3/TraesCS5B02G195500.1/TraesCS5B02G012300.2/TraesCS4B02G212500.1/…	208	5.27471	BP
GO:0032103	positive regulation of response to external stimulus	44/32316	50/54649	8.23541e-06	0.000141636	9.71461e-05	TraesCS7A02G111300.1/TraesCS7B02G009200.1/TraesCS7D02G106400.1/TraesCS2A02G343100.1/TraesCS2B02G340700.1/TraesCS2D02G321400.1/TraesCS4A02G216100.1/TraesCS4B02G100100.1/TraesCS4D02G096400.2/TraesCS3A02G398000.1/TraesCS3B02G430000.2/TraesCS2A02G501300.1/TraesCS2B02G529400.1/TraesCS2D02G501800.2/TraesCS3B02G537400.1/TraesCS3A02G145300.1/TraesCS1A02G425100.1/TraesCS1B02G459500.2/TraesCS3B02G172400.1/…	44	5.08431	BP
GO:0044036	cell wall macromolecule metabolic process	226/32316	319/54649	8.88855e-06	0.000151665	0.000104025	TraesCS5A02G500100.1/TraesCS1A02G383900.1/TraesCS4B02G328400.1/TraesCS1B02G410600.1/TraesCS4D02G325500.1/TraesCS1D02G392100.1/TraesCS3A02G093600.1/TraesCS2A02G434300.1/TraesCS2A02G047100.1/TraesCS7A02G427200.1/TraesCS6A02G266100.1/TraesCS2A02G498200.1/TraesCS7A02G427100.1/TraesCS2A02G498300.1/TraesCS3A02G083900.1/TraesCS2A02G433700.1/TraesCS7A02G103500.1/TraesCS7A02G363000.1/TraesCS7A02G426600.1/…	226	5.05117	BP
GO:0009793	embryo development ending in seed dormancy	141/32316	190/54649	9.66763e-06	0.00016367	0.000112259	TraesCS3A02G128200.1/TraesCS3B02G147300.1/TraesCS3D02G129100.1/TraesCS2B02G519200.2/TraesCS2D02G491200.2/TraesCS2A02G343100.1/TraesCS2B02G340700.1/TraesCS2D02G321400.1/TraesCS1D02G240400.1/TraesCS5A02G420600.1/TraesCS5B02G422700.1/TraesCS5D02G429200.1/TraesCS3A02G023800.1/TraesCS3B02G021000.1/TraesCS3D02G022400.1/TraesCS7D02G067300.1/TraesCSU02G072700.1/TraesCS2A02G447700.1/TraesCS3A02G271000.1/T…	141	5.01468	BP
GO:0009908	flower development	184/32316	255/54649	9.85844e-06	0.000165607	0.000113587	TraesCS1A02G138200.2/TraesCS1D02G134200.1/TraesCSU02G003200.1/TraesCS7A02G111300.1/TraesCS4A02G106400.1/TraesCS7B02G009200.1/TraesCS4D02G198600.1/TraesCS7D02G106400.1/TraesCS2B02G519200.2/TraesCS2D02G491200.2/TraesCS1A02G444500.1/TraesCS1B02G479300.1/TraesCS1D02G452700.1/TraesCS3D02G434500.1/TraesCS5A02G420600.1/TraesCS2A02G585700.1/TraesCS5B02G422700.1/TraesCS5D02G429200.1/TraesCS2D02G600800.1/T…	184	5.00619	BP
GO:0006662	glycerol ether metabolic process	57/32316	68/54649	1.08142e-05	0.000178888	0.000122697	TraesCS1A02G325600.1/TraesCS5A02G448200.1/TraesCS2A02G243200.1/TraesCS2B02G260500.1/TraesCS6B02G353700.1/TraesCS1B02G339000.1/TraesCS5B02G452700.1/TraesCS1B02G338800.1/TraesCS1D02G327500.1/TraesCS1D02G327200.1/TraesCS3A02G509000.1/TraesCS5A02G110300.1/TraesCS1A02G301500.1/TraesCS7A02G563600.1/TraesCS2A02G555300.1/TraesCS1B02G311300.1/TraesCS2B02G588600.1/TraesCS2B02G389500.1/TraesCS3B02G577800.1/…	57	4.96601	BP
GO:0018904	ether metabolic process	57/32316	68/54649	1.08142e-05	0.000178888	0.000122697	TraesCS1A02G325600.1/TraesCS5A02G448200.1/TraesCS2A02G243200.1/TraesCS2B02G260500.1/TraesCS6B02G353700.1/TraesCS1B02G339000.1/TraesCS5B02G452700.1/TraesCS1B02G338800.1/TraesCS1D02G327500.1/TraesCS1D02G327200.1/TraesCS3A02G509000.1/TraesCS5A02G110300.1/TraesCS1A02G301500.1/TraesCS7A02G563600.1/TraesCS2A02G555300.1/TraesCS1B02G311300.1/TraesCS2B02G588600.1/TraesCS2B02G389500.1/TraesCS3B02G577800.1/…	57	4.96601	BP
GO:1901615	organic hydroxy compound metabolic process	254/32316	363/54649	1.15397e-05	0.000189443	0.000129936	TraesCS3A02G237100.1/TraesCS3A02G166600.1/TraesCS2A02G363500.1/TraesCS3B02G199500.1/TraesCS2B02G381500.1/TraesCS3B02G265700.1/TraesCS3D02G237500.1/TraesCS2D02G361100.1/TraesCS3D02G175100.1/TraesCS4A02G005000.2/TraesCS4B02G300000.1/TraesCS6A02G271300.1/TraesCS6B02G298500.1/TraesCS6D02G243800.1/TraesCSU02G029900.1/TraesCS4A02G216100.1/TraesCS4B02G100100.1/TraesCS4D02G096400.2/TraesCS1A02G102400.2/T…	254	4.93781	BP
GO:0010410	hemicellulose metabolic process	160/32316	219/54649	1.16451e-05	0.000189736	0.000130138	TraesCS3A02G093600.1/TraesCS2A02G434300.1/TraesCS2A02G047100.1/TraesCS7A02G427200.1/TraesCS6A02G266100.1/TraesCS2A02G498200.1/TraesCS7A02G427100.1/TraesCS2A02G498300.1/TraesCS3A02G083900.1/TraesCS2A02G433700.1/TraesCS7A02G103500.1/TraesCS7A02G363000.1/TraesCS7A02G426600.1/TraesCS5A02G203300.1/TraesCS7A02G427300.1/TraesCS4A02G073300.2/TraesCS7A02G427000.1/TraesCS5A02G548500.1/TraesCS1A02G195900.1/…	160	4.93386	BP
GO:0048878	chemical homeostasis	202/32316	283/54649	1.20052e-05	0.000194143	0.00013316	TraesCS4A02G005000.2/TraesCS2A02G502400.1/TraesCS4B02G300000.1/TraesCS2B02G530500.1/TraesCS3B02G361500.1/TraesCS3B02G276500.1/TraesCS2D02G031100.1/TraesCS5A02G498000.1/TraesCS4B02G325800.1/TraesCS4A02G059200.1/TraesCS4B02G234800.1/TraesCS7A02G206400.1/TraesCS7B02G113600.2/TraesCS7D02G209200.1/TraesCS7A02G373100.1/TraesCS3B02G146900.1/TraesCS7A02G517900.1/TraesCS3B02G586500.1/TraesCS2D02G014200.1/…	202	4.92063	BP
GO:0033365	protein localization to organelle	311/32316	452/54649	1.25539e-05	0.000201513	0.000138215	TraesCS1A02G413000.1/TraesCS3A02G252300.1/TraesCS3B02G234600.1/TraesCS7D02G512200.1/TraesCS7A02G279100.1/TraesCS7B02G181100.1/TraesCS7D02G278900.1/TraesCS3B02G332900.1/TraesCS2A02G457600.3/TraesCS5B02G299200.1/TraesCS2B02G480000.3/TraesCS7B02G174800.1/TraesCS5D02G306600.2/TraesCS7D02G277100.1/TraesCS2D02G101900.1/TraesCS6A02G306100.1/TraesCS6B02G334400.1/TraesCS6D02G285200.1/TraesCS5A02G357500.1/…	311	4.90122	BP
GO:0048366	leaf development	76/32316	95/54649	1.27823e-05	0.000203671	0.000139695	TraesCS3A02G128200.1/TraesCS3B02G147300.1/TraesCS3D02G129100.1/TraesCS7A02G111300.1/TraesCS7B02G009200.1/TraesCS7D02G106400.1/TraesCS2A02G309300.1/TraesCS2B02G326400.1/TraesCS2D02G307600.1/TraesCS7D02G067300.1/TraesCSU02G072700.1/TraesCS7B02G256500.1/TraesCS7D02G351700.1/TraesCS2A02G320900.1/TraesCS2B02G361800.1/TraesCS2D02G341600.1/TraesCS4A02G216100.1/TraesCS4B02G100100.1/TraesCS4D02G096400.2/T…	76	4.89339	BP
GO:0051273	beta-glucan metabolic process	194/32316	271/54649	1.31399e-05	0.00020784	0.000142555	TraesCS5A02G490800.2/TraesCS7A02G146200.1/TraesCS2A02G586600.1/TraesCS6A02G154400.1/TraesCS6A02G420100.1/TraesCS3A02G292700.1/TraesCS3A02G245500.1/TraesCS7A02G555700.1/TraesCS5A02G520600.3/TraesCS4A02G459300.1/TraesCS3A02G197600.2/TraesCS3A02G202000.2/TraesCS7A02G030500.1/TraesCS3B02G274100.1/TraesCS7B02G480300.1/TraesCS6B02G001900.1/TraesCS3B02G229700.1/TraesCS4B02G351900.1/TraesCS6B02G182300.1/…	194	4.88141	BP
GO:0044282	small molecule catabolic process	255/32316	365/54649	1.3321e-05	0.000209179	0.000143473	TraesCS6A02G163500.1/TraesCS6A02G312200.1/TraesCS6B02G186400.1/TraesCS6B02G342400.1/TraesCS6D02G291600.2/TraesCS3B02G008700.1/TraesCS2D02G035400.2/TraesCS6A02G155500.1/TraesCS1B02G374500.1/TraesCS6B02G183600.3/TraesCS6D02G145400.4/TraesCS1D02G362700.1/TraesCS2A02G581600.1/TraesCS3A02G304600.1/TraesCS3B02G331900.1/TraesCS2B02G605800.1/TraesCS2D02G598500.1/TraesCS3D02G297300.1/TraesCS2A02G457600.3/…	255	4.87546	BP
GO:0090558	plant epidermis development	87/32316	111/54649	1.42549e-05	0.000222233	0.000152427	TraesCS3A02G369400.1/TraesCSU02G072700.1/TraesCS3B02G299100.1/TraesCS1A02G102400.2/TraesCS5A02G164400.1/TraesCS5B02G161900.1/TraesCS5D02G169300.1/TraesCS2B02G351000.1/TraesCS2D02G331700.1/TraesCS5A02G300400.1/TraesCS5B02G300800.1/TraesCS5A02G309700.2/TraesCS5B02G310400.1/TraesCS5D02G316700.1/TraesCS2A02G487500.1/TraesCS6D02G005600.1/TraesCS3A02G122900.1/TraesCS3B02G142100.2/TraesCS3D02G124600.3/T…	87	4.84604	BP
GO:0042446	hormone biosynthetic process	48/32316	56/54649	1.58349e-05	0.000245102	0.000168112	TraesCS3B02G536500.1/TraesCS2A02G562400.1/TraesCS3A02G103800.1/TraesCS2A02G331800.1/TraesCS3B02G586500.1/TraesCS3B02G121200.1/TraesCS3D02G106100.1/TraesCS2D02G014200.1/TraesCS2D02G398100.1/TraesCS2D02G331100.1/TraesCS2D02G398200.1/TraesCS2D02G002800.1/TraesCS7D02G026000.1/TraesCS3A02G122400.1/TraesCS3B02G141600.1/TraesCS3D02G124300.1/TraesCS2B02G276300.2/TraesCS2D02G258000.3/TraesCS4A02G413200.1/…	48	4.80038	BP
GO:0009651	response to salt stress	174/32316	241/54649	1.59993e-05	0.00024589	0.000168653	TraesCS7A02G292100.1/TraesCS7B02G197300.1/TraesCS2A02G104500.1/TraesCS2B02G424900.1/TraesCS2D02G104200.1/TraesCS7A02G111300.1/TraesCS4A02G106400.1/TraesCS7B02G009200.1/TraesCS4D02G198600.1/TraesCS7D02G106400.1/TraesCS2B02G407100.2/TraesCS6A02G399500.1/TraesCS6B02G439700.1/TraesCS7A02G328000.1/TraesCS7D02G324800.1/TraesCS7A02G267000.1/TraesCS2A02G456100.1/TraesCS7B02G165200.1/TraesCS2B02G478100.1/…	174	4.7959	BP
GO:0008202	steroid metabolic process	108/32316	142/54649	1.67532e-05	0.000255663	0.000175356	TraesCS6A02G271300.1/TraesCS6B02G298500.1/TraesCS6D02G243800.1/TraesCS5A02G442800.1/TraesCS3B02G585400.1/TraesCS5D02G450200.1/TraesCS3D02G525300.1/TraesCS3B02G046100.1/TraesCS3A02G488600.1/TraesCS1A02G416000.1/TraesCS3B02G536500.1/TraesCS1B02G446300.1/TraesCS1D02G423500.1/TraesCS3D02G484700.1/TraesCS5A02G510200.1/TraesCS5D02G469400.1/TraesCS7A02G373100.1/TraesCS3B02G146900.1/TraesCS3A02G103800.1/…	108	4.7759	BP
GO:0010073	meristem maintenance	45/32316	52/54649	1.731e-05	0.000262313	0.000179917	TraesCS7B02G240100.1/TraesCS7D02G336500.1/TraesCS1A02G444500.1/TraesCS1B02G479300.1/TraesCS1D02G452700.1/TraesCS3D02G434500.1/TraesCS6A02G263600.1/TraesCS3A02G441700.1/TraesCS3B02G475600.1/TraesCS2A02G414800.1/TraesCS2B02G434000.1/TraesCS2D02G412100.1/TraesCS2B02G534800.1/TraesCS2D02G507200.1/TraesCS5A02G427500.1/TraesCS5B02G429500.1/TraesCS5D02G435600.1/TraesCS6A02G223700.1/TraesCS6B02G257600.2/…	45	4.7617	BP
GO:0080134	regulation of response to stress	177/32316	246/54649	1.89561e-05	0.000285263	0.000195658	TraesCS2B02G424900.1/TraesCS7A02G111300.1/TraesCS4A02G106400.1/TraesCS7B02G009200.1/TraesCS4D02G198600.1/TraesCS7D02G106400.1/TraesCS7A02G371100.1/TraesCS7D02G351600.1/TraesCS4D02G027600.1/TraesCS7A02G435700.1/TraesCS7B02G335500.1/TraesCS7D02G426400.1/TraesCS2B02G407100.2/TraesCS3B02G310800.2/TraesCS3D02G276800.1/TraesCS2A02G343100.1/TraesCS2B02G340700.1/TraesCS2D02G321400.1/TraesCS7A02G267000.1/…	177	4.72225	BP
GO:0072594	establishment of protein localization to organelle	281/32316	407/54649	2.1359e-05	0.000319206	0.000218939	TraesCS1A02G413000.1/TraesCS3A02G252300.1/TraesCS3B02G234600.1/TraesCS7D02G512200.1/TraesCS7A02G279100.1/TraesCS7B02G181100.1/TraesCS7D02G278900.1/TraesCS3B02G332900.1/TraesCS2A02G457600.3/TraesCS5B02G299200.1/TraesCS2B02G480000.3/TraesCS7B02G174800.1/TraesCS5D02G306600.2/TraesCS7D02G277100.1/TraesCS2D02G101900.1/TraesCS6A02G306100.1/TraesCS6B02G334400.1/TraesCS6D02G285200.1/TraesCS5A02G357500.1/…	281	4.67042	BP
GO:0071407	cellular response to organic cyclic compound	72/32316	90/54649	2.15305e-05	0.000319566	0.000219186	TraesCS1A02G125000.1/TraesCS1B02G142300.1/TraesCS1D02G129000.2/TraesCS7A02G293300.3/TraesCS2A02G343100.1/TraesCS2B02G340700.1/TraesCS7D02G291200.3/TraesCS2D02G321400.1/TraesCS1A02G190200.2/TraesCS1B02G192300.3/TraesCS1D02G194300.1/TraesCS5A02G548800.2/TraesCS3B02G568500.1/TraesCS2A02G582500.1/TraesCS4A02G216100.1/TraesCS4B02G100100.1/TraesCS4D02G096400.2/TraesCS2D02G241300.2/TraesCS3A02G489000.1/…	72	4.66695	BP
GO:0009812	flavonoid metabolic process	25/32316	26/54649	2.20941e-05	0.000321329	0.000220395	TraesCS1A02G102400.2/TraesCS7A02G108400.1/TraesCS7B02G006400.1/TraesCS7D02G103300.1/TraesCS3B02G612000.1/TraesCS7B02G245500.1/TraesCS3A02G348600.1/TraesCS3D02G342200.2/TraesCS3B02G432000.1/TraesCS6A02G298400.1/TraesCS6D02G278200.1/TraesCS1A02G076100.1/TraesCS1D02G078500.1/TraesCS3A02G378800.1/TraesCS3B02G411500.3/TraesCS5A02G475600.1/TraesCS5B02G488900.1/TraesCS5D02G489000.1/TraesCS2A02G203700.1/…	25	4.65572	BP
GO:0016128	phytosteroid metabolic process	25/32316	26/54649	2.20941e-05	0.000321329	0.000220395	TraesCS3B02G536500.1/TraesCS7A02G373100.1/TraesCS3B02G146900.1/TraesCS3A02G103800.1/TraesCS2A02G331800.1/TraesCS3B02G586500.1/TraesCS3B02G121200.1/TraesCS3D02G106100.1/TraesCS2D02G014200.1/TraesCS2D02G398100.1/TraesCS2D02G331100.1/TraesCS2D02G398200.1/TraesCS2D02G002800.1/TraesCS7D02G026000.1/TraesCS5A02G454500.1/TraesCS5B02G464600.1/TraesCS5D02G465000.1/TraesCS5A02G020900.1/TraesCS7A02G557300.2/…	25	4.65572	BP
GO:0045143	homologous chromosome segregation	25/32316	26/54649	2.20941e-05	0.000321329	0.000220395	TraesCS6A02G089400.2/TraesCS5B02G131900.1/TraesCS5D02G141200.1/TraesCS7B02G201200.1/TraesCS7D02G296000.2/TraesCS5D02G401100.1/TraesCS1B02G328200.1/TraesCS1A02G420000.1/TraesCS1D02G427800.1/TraesCS2A02G171900.1/TraesCS4A02G269200.1/TraesCS4B02G045000.1/TraesCS4D02G044700.1/TraesCS2A02G340400.2/TraesCS2D02G318100.4/TraesCS7D02G132100.2/TraesCS6B02G220900.2/TraesCSU02G080300.2/TraesCS5D02G294100.1/T…	25	4.65572	BP
GO:0009617	response to bacterium	151/32316	207/54649	2.31678e-05	0.000334698	0.000229565	TraesCS2A02G303900.1/TraesCS2D02G302500.1/TraesCS2A02G033700.1/TraesCS2B02G047400.1/TraesCS2D02G033200.2/TraesCS7A02G111300.1/TraesCS4A02G106400.1/TraesCS7B02G009200.1/TraesCS4D02G198600.1/TraesCS7D02G106400.1/TraesCS2A02G285700.1/TraesCS2B02G302800.1/TraesCS4A02G394200.1/TraesCS7A02G249300.1/TraesCS3B02G537000.1/TraesCS3B02G536800.1/TraesCS3B02G119300.1/TraesCS3B02G334100.1/TraesCS2D02G579600.1/…	151	4.63511	BP
GO:0009132	nucleoside diphosphate metabolic process	191/32316	268/54649	2.37267e-05	0.000340502	0.000233545	TraesCS6A02G311800.1/TraesCS2D02G010700.1/TraesCS5A02G014500.1/TraesCS4A02G091900.1/TraesCS5A02G188100.1/TraesCS4A02G373800.1/TraesCS7A02G075600.1/TraesCS4A02G060000.1/TraesCS5A02G014400.2/TraesCS5B02G012100.3/TraesCS5B02G195500.1/TraesCS5B02G012300.2/TraesCS4B02G212500.1/TraesCS7D02G071200.1/TraesCS3D02G331500.1/TraesCS4D02G213500.1/TraesCS5D02G202900.1/TraesCS5D02G020100.1/TraesCS5D02G019800.1/…	191	4.62476	BP
GO:0006857	oligopeptide transport	85/32316	109/54649	2.53585e-05	0.000361525	0.000247965	TraesCS5A02G485000.1/TraesCS1A02G269500.1/TraesCS3A02G383200.1/TraesCS3A02G057000.1/TraesCS3A02G382900.1/TraesCS7A02G301700.1/TraesCS4A02G076200.3/TraesCS2A02G416800.1/TraesCS3A02G382800.1/TraesCS1A02G211000.1/TraesCS1A02G269400.1/TraesCS3A02G056400.1/TraesCS4A02G076100.3/TraesCS5A02G537100.1/TraesCS4A02G262700.1/TraesCS5A02G485300.1/TraesCS7A02G054100.1/TraesCS5A02G485200.1/TraesCS6A02G369900.1/…	85	4.59588	BP
GO:0019953	sexual reproduction	160/32316	221/54649	2.68518e-05	0.000377843	0.000259157	TraesCS4A02G414600.1/TraesCS4B02G315300.1/TraesCS1D02G306100.1/TraesCS2A02G095300.1/TraesCS2B02G110500.1/TraesCS2D02G093700.1/TraesCS2D02G412500.1/TraesCS1A02G212000.1/TraesCS6A02G249300.1/TraesCS1A02G212300.1/TraesCS6A02G249700.1/TraesCS5A02G073100.1/TraesCS6A02G032700.1/TraesCS3A02G480000.1/TraesCS5A02G537300.1/TraesCS2A02G105200.1/TraesCS3A02G479900.1/TraesCS3A02G488000.1/TraesCS1A02G212600.1/…	160	4.57103	BP
GO:0044703	multi-organism reproductive process	160/32316	221/54649	2.68518e-05	0.000377843	0.000259157	TraesCS4A02G414600.1/TraesCS4B02G315300.1/TraesCS1D02G306100.1/TraesCS2A02G095300.1/TraesCS2B02G110500.1/TraesCS2D02G093700.1/TraesCS2D02G412500.1/TraesCS1A02G212000.1/TraesCS6A02G249300.1/TraesCS1A02G212300.1/TraesCS6A02G249700.1/TraesCS5A02G073100.1/TraesCS6A02G032700.1/TraesCS3A02G480000.1/TraesCS5A02G537300.1/TraesCS2A02G105200.1/TraesCS3A02G479900.1/TraesCS3A02G488000.1/TraesCS1A02G212600.1/…	160	4.57103	BP
GO:0030245	cellulose catabolic process	49/32316	58/54649	2.95736e-05	0.000410808	0.000281767	TraesCS5A02G317400.1/TraesCS6A02G295300.1/TraesCS4A02G248200.1/TraesCS6A02G337300.1/TraesCS1A02G072300.1/TraesCS5A02G202600.1/TraesCS5A02G172100.1/TraesCS6A02G312400.1/TraesCS1A02G072100.1/TraesCS7A02G317700.1/TraesCS6A02G093200.1/TraesCS7A02G144700.1/TraesCS7A02G204500.1/TraesCS1A02G389300.1/TraesCS1B02G090700.1/TraesCS7B02G219100.1/TraesCS2B02G327200.1/TraesCS6B02G368000.1/TraesCS4B02G066700.1/…	49	4.5291	BP
GO:0051275	beta-glucan catabolic process	49/32316	58/54649	2.95736e-05	0.000410808	0.000281767	TraesCS5A02G317400.1/TraesCS6A02G295300.1/TraesCS4A02G248200.1/TraesCS6A02G337300.1/TraesCS1A02G072300.1/TraesCS5A02G202600.1/TraesCS5A02G172100.1/TraesCS6A02G312400.1/TraesCS1A02G072100.1/TraesCS7A02G317700.1/TraesCS6A02G093200.1/TraesCS7A02G144700.1/TraesCS7A02G204500.1/TraesCS1A02G389300.1/TraesCS1B02G090700.1/TraesCS7B02G219100.1/TraesCS2B02G327200.1/TraesCS6B02G368000.1/TraesCS4B02G066700.1/…	49	4.5291	BP
GO:1901698	response to nitrogen compound	73/32316	92/54649	3.21019e-05	0.000443087	0.000303908	TraesCS3D02G203000.4/TraesCS7A02G111300.1/TraesCS4A02G106400.1/TraesCS7B02G009200.1/TraesCS4D02G198600.1/TraesCS7D02G106400.1/TraesCS2D02G259300.3/TraesCS7B02G280400.1/TraesCS3B02G171300.1/TraesCS6A02G146900.1/TraesCS6B02G175100.2/TraesCS6D02G136200.1/TraesCS2A02G189700.1/TraesCS5A02G164400.1/TraesCS5B02G161900.1/TraesCS5D02G169300.1/TraesCS3A02G398000.1/TraesCS3B02G430000.2/TraesCS5A02G225500.1/…	73	4.49347	BP
GO:0006787	porphyrin-containing compound catabolic process	28/32316	30/54649	3.26692e-05	0.000445246	0.000305388	TraesCS3B02G469000.1/TraesCS3A02G433200.1/TraesCS3A02G151900.1/TraesCS3B02G179100.1/TraesCS3D02G159800.1/TraesCS4A02G411000.1/TraesCS4B02G311100.1/TraesCS2A02G533900.1/TraesCS7A02G375400.1/TraesCS4A02G186900.1/TraesCS2B02G564200.1/TraesCS7B02G277000.2/TraesCS4B02G131800.1/TraesCS4D02G126600.1/TraesCS2D02G536200.1/TraesCS7D02G371900.1/TraesCS7D02G550200.1/TraesCS3A02G101900.1/TraesCS6A02G002900.1/…	28	4.48586	BP
GO:0033015	tetrapyrrole catabolic process	28/32316	30/54649	3.26692e-05	0.000445246	0.000305388	TraesCS3B02G469000.1/TraesCS3A02G433200.1/TraesCS3A02G151900.1/TraesCS3B02G179100.1/TraesCS3D02G159800.1/TraesCS4A02G411000.1/TraesCS4B02G311100.1/TraesCS2A02G533900.1/TraesCS7A02G375400.1/TraesCS4A02G186900.1/TraesCS2B02G564200.1/TraesCS7B02G277000.2/TraesCS4B02G131800.1/TraesCS4D02G126600.1/TraesCS2D02G536200.1/TraesCS7D02G371900.1/TraesCS7D02G550200.1/TraesCS3A02G101900.1/TraesCS6A02G002900.1/…	28	4.48586	BP
GO:0046939	nucleotide phosphorylation	187/32316	263/54649	3.5838e-05	0.000481716	0.000330402	TraesCS6A02G311800.1/TraesCS2D02G010700.1/TraesCS5A02G014500.1/TraesCS4A02G091900.1/TraesCS5A02G188100.1/TraesCS4A02G373800.1/TraesCS7A02G075600.1/TraesCS4A02G060000.1/TraesCS5A02G014400.2/TraesCS5B02G012100.3/TraesCS5B02G195500.1/TraesCS5B02G012300.2/TraesCS4B02G212500.1/TraesCS7D02G071200.1/TraesCS3D02G331500.1/TraesCS4D02G213500.1/TraesCS5D02G202900.1/TraesCS5D02G020100.1/TraesCS5D02G019800.1/…	187	4.44566	BP
GO:0016102	diterpenoid biosynthetic process	24/32316	25/54649	3.6012e-05	0.000481716	0.000330402	TraesCS4B02G012100.1/TraesCS4D02G010200.1/TraesCS4A02G319100.1/TraesCS3B02G439900.1/TraesCS3B02G432800.1/TraesCS5D02G566200.1/TraesCS7B02G265800.1/TraesCS7D02G360700.1/TraesCS3D02G394000.1/TraesCS2A02G540400.1/TraesCS2B02G570900.1/TraesCS3A02G399800.1/TraesCS3A02G122600.1/TraesCS3B02G141800.1/TraesCS3D02G124500.1/TraesCS2B02G445500.1/TraesCS2D02G030100.1/TraesCS2D02G423300.4/TraesCS2D02G030200.1/…	24	4.44355	BP
GO:0060968	regulation of gene silencing	24/32316	25/54649	3.6012e-05	0.000481716	0.000330402	TraesCS5A02G389200.1/TraesCS5B02G394400.1/TraesCS2A02G397600.1/TraesCS7A02G386700.1/TraesCS7B02G289500.1/TraesCS7D02G383200.1/TraesCS2A02G141300.1/TraesCS2B02G166300.1/TraesCS5D02G451300.1/TraesCS2D02G395400.1/TraesCS6A02G034200.2/TraesCS5B02G203600.1/TraesCS5B02G448500.1/TraesCS6D02G278600.1/TraesCS6A02G067000.1/TraesCSU02G117200.1/TraesCS5B02G200200.1/TraesCS5D02G207800.1/TraesCS2D02G176600.1/T…	24	4.44355	BP
GO:0006165	nucleoside diphosphate phosphorylation	185/32316	260/54649	3.67508e-05	0.000488582	0.000335112	TraesCS6A02G311800.1/TraesCS2D02G010700.1/TraesCS5A02G014500.1/TraesCS4A02G091900.1/TraesCS5A02G188100.1/TraesCS4A02G373800.1/TraesCS7A02G075600.1/TraesCS4A02G060000.1/TraesCS5A02G014400.2/TraesCS5B02G012100.3/TraesCS5B02G195500.1/TraesCS5B02G012300.2/TraesCS4B02G212500.1/TraesCS7D02G071200.1/TraesCS3D02G331500.1/TraesCS4D02G213500.1/TraesCS5D02G202900.1/TraesCS5D02G020100.1/TraesCS5D02G019800.1/…	185	4.43473	BP
GO:0008283	cell population proliferation	43/32316	50/54649	3.74205e-05	0.000491457	0.000337083	TraesCS2A02G104500.1/TraesCS2D02G104200.1/TraesCS5A02G521700.1/TraesCS7A02G248700.1/TraesCS2A02G585700.1/TraesCS2D02G600800.1/TraesCSU02G072700.1/TraesCS5A02G161600.1/TraesCS5B02G159100.1/TraesCS2A02G320900.1/TraesCS2B02G361800.1/TraesCS2D02G341600.1/TraesCS1A02G264000.2/TraesCS1B02G274600.1/TraesCS1A02G396600.1/TraesCS1D02G404500.2/TraesCS1A02G419400.1/TraesCS5A02G336500.1/TraesCS5B02G335500.1/T…	43	4.42689	BP
GO:0070192	chromosome organization involved in meiotic cell cycle	43/32316	50/54649	3.74205e-05	0.000491457	0.000337083	TraesCS6A02G089400.2/TraesCS7A02G384800.1/TraesCS5B02G131900.1/TraesCS7B02G287700.1/TraesCS5D02G141200.1/TraesCS7D02G381300.1/TraesCS7B02G201200.1/TraesCS7D02G296000.2/TraesCS5D02G401100.1/TraesCS1B02G328200.1/TraesCS1A02G420000.1/TraesCS1D02G427800.1/TraesCS2A02G171900.1/TraesCS4A02G269200.1/TraesCS4B02G045000.1/TraesCS4D02G044700.1/TraesCS2A02G340400.2/TraesCS2D02G318100.4/TraesCS7D02G132100.2/…	43	4.42689	BP
GO:1901617	organic hydroxy compound biosynthetic process	135/32316	184/54649	3.84327e-05	0.000501708	0.000344115	TraesCS4A02G005000.2/TraesCS4B02G300000.1/TraesCSU02G029900.1/TraesCS4A02G216100.1/TraesCS4B02G100100.1/TraesCS4D02G096400.2/TraesCS1A02G102400.2/TraesCS4A02G042300.1/TraesCS4B02G263000.1/TraesCS6B02G191400.1/TraesCS4D02G263100.2/TraesCS5A02G442800.1/TraesCS3B02G585400.1/TraesCS5D02G450200.1/TraesCS3D02G525300.1/TraesCS3B02G046100.1/TraesCS3A02G488600.1/TraesCS1A02G416000.1/TraesCS3B02G536500.1/T…	135	4.4153	BP
GO:0031349	positive regulation of defense response	40/32316	46/54649	4.0618e-05	0.000527061	0.000361504	TraesCS7A02G111300.1/TraesCS7B02G009200.1/TraesCS7D02G106400.1/TraesCS2A02G343100.1/TraesCS2B02G340700.1/TraesCS2D02G321400.1/TraesCS4A02G216100.1/TraesCS4B02G100100.1/TraesCS4D02G096400.2/TraesCS3A02G398000.1/TraesCS3B02G430000.2/TraesCS2A02G501300.1/TraesCS2B02G529400.1/TraesCS2D02G501800.2/TraesCS3B02G537400.1/TraesCS3A02G145300.1/TraesCS1A02G425100.1/TraesCS1B02G459500.2/TraesCS3B02G172400.1/…	40	4.39128	BP
GO:0007389	pattern specification process	48/32316	57/54649	4.25429e-05	0.000548753	0.000376382	TraesCS2B02G519200.2/TraesCS2D02G491200.2/TraesCS7D02G067300.1/TraesCS2A02G447700.1/TraesCS2A02G320900.1/TraesCS2B02G361800.1/TraesCS2D02G341600.1/TraesCS7A02G349500.1/TraesCS7B02G233300.1/TraesCS7D02G329200.1/TraesCS5A02G427500.1/TraesCS5B02G429500.1/TraesCS5D02G435600.1/TraesCS1A02G184600.1/TraesCS1D02G192100.3/TraesCS2D02G205100.1/TraesCS1A02G264300.1/TraesCS6D02G240200.3/TraesCS1D02G264500.1/…	48	4.37117	BP
GO:0009743	response to carbohydrate	58/32316	71/54649	4.29746e-05	0.000551041	0.000377952	TraesCS7A02G292100.1/TraesCS7B02G197300.1/TraesCS7A02G492400.1/TraesCS7B02G398100.1/TraesCS7D02G478800.1/TraesCS4B02G012100.1/TraesCS4D02G010200.1/TraesCS7A02G198200.2/TraesCS4A02G216100.1/TraesCS4B02G100100.1/TraesCS4D02G096400.2/TraesCS5A02G495100.1/TraesCS4B02G323000.1/TraesCS4D02G319400.1/TraesCS2D02G241300.2/TraesCS3B02G469000.1/TraesCS3A02G433200.1/TraesCS5B02G152600.1/TraesCS3A02G276100.1/…	58	4.36679	BP
GO:0021700	developmental maturation	53/32316	64/54649	4.40914e-05	0.000562035	0.000385492	TraesCS4D02G027600.1/TraesCS4A02G283400.1/TraesCS7A02G158900.1/TraesCS5A02G164400.1/TraesCS5B02G161900.1/TraesCS5D02G169300.1/TraesCS7B02G140600.1/TraesCS7D02G249200.1/TraesCS5A02G300400.1/TraesCS5B02G300800.1/TraesCS5A02G309700.2/TraesCS5B02G310400.1/TraesCS5D02G316700.1/TraesCS1A02G251700.3/TraesCS1B02G262600.3/TraesCS1D02G251500.1/TraesCS3A02G122900.1/TraesCS3B02G142100.2/TraesCS3D02G124600.3/…	53	4.35565	BP
GO:0009228	thiamine biosynthetic process	19/32316	19/54649	4.61246e-05	0.000577758	0.000396276	TraesCS6A02G147000.1/TraesCS6B02G175200.1/TraesCS6D02G136300.1/TraesCS4A02G290400.1/TraesCS4B02G023800.1/TraesCS4D02G021400.1/TraesCS2D02G575800.1/TraesCS7A02G376800.1/TraesCS3B02G435500.1/TraesCS7B02G278200.1/TraesCS7D02G373100.2/TraesCS3B02G512800.1/TraesCS3D02G463300.1/TraesCS3D02G465600.1/TraesCS3A02G469000.1/TraesCS3A02G466700.1/TraesCS3B02G510900.1/TraesCSU02G172300.1/TraesCSU02G178700.1	19	4.33607	BP
GO:0042724	thiamine-containing compound biosynthetic process	19/32316	19/54649	4.61246e-05	0.000577758	0.000396276	TraesCS6A02G147000.1/TraesCS6B02G175200.1/TraesCS6D02G136300.1/TraesCS4A02G290400.1/TraesCS4B02G023800.1/TraesCS4D02G021400.1/TraesCS2D02G575800.1/TraesCS7A02G376800.1/TraesCS3B02G435500.1/TraesCS7B02G278200.1/TraesCS7D02G373100.2/TraesCS3B02G512800.1/TraesCS3D02G463300.1/TraesCS3D02G465600.1/TraesCS3A02G469000.1/TraesCS3A02G466700.1/TraesCS3B02G510900.1/TraesCSU02G172300.1/TraesCSU02G178700.1	19	4.33607	BP
GO:1900424	regulation of defense response to bacterium	19/32316	19/54649	4.61246e-05	0.000577758	0.000396276	TraesCS4A02G216100.1/TraesCS4B02G100100.1/TraesCS4D02G096400.2/TraesCS5A02G225500.1/TraesCS5D02G232700.1/TraesCS2A02G501300.1/TraesCS2B02G529400.1/TraesCS2D02G501800.2/TraesCS3A02G037700.1/TraesCS3B02G045900.1/TraesCS3D02G041800.1/TraesCS7B02G190400.1/TraesCS7D02G225200.1/TraesCS7A02G455900.1/TraesCS1A02G243700.1/TraesCS1B02G255100.1/TraesCS1D02G243700.1/TraesCS6B02G229700.1/TraesCS6D02G179200.1	19	4.33607	BP
GO:0048584	positive regulation of response to stimulus	132/32316	180/54649	4.84541e-05	0.000603448	0.000413897	TraesCS2B02G424900.1/TraesCS7A02G111300.1/TraesCS4A02G106400.1/TraesCS7B02G009200.1/TraesCS4D02G198600.1/TraesCS7D02G106400.1/TraesCS4D02G027600.1/TraesCS3B02G310800.2/TraesCS3D02G276800.1/TraesCS1D02G441400.1/TraesCS2A02G343100.1/TraesCS2B02G340700.1/TraesCS2D02G321400.1/TraesCS4A02G283400.1/TraesCS2A02G456100.1/TraesCS2B02G478100.1/TraesCS2D02G456400.1/TraesCS2D02G404200.1/TraesCS2D02G259300.3/…	132	4.31467	BP
GO:0006766	vitamin metabolic process	130/32316	177/54649	4.87883e-05	0.000604139	0.000414371	TraesCS6A02G147000.1/TraesCS6B02G175200.1/TraesCS6D02G136300.1/TraesCS4A02G290400.1/TraesCS4B02G023800.1/TraesCS4D02G021400.1/TraesCS4A02G246100.1/TraesCS2A02G493700.1/TraesCS2D02G575800.1/TraesCS7A02G267300.1/TraesCS7B02G164700.1/TraesCS7D02G267400.1/TraesCS2A02G268800.1/TraesCS1A02G045700.1/TraesCS5A02G056400.2/TraesCS5B02G060400.1/TraesCS5D02G067600.2/TraesCS5B02G132600.1/TraesCS5D02G140400.2/…	130	4.31168	BP
GO:0009845	seed germination	55/32316	67/54649	5.18698e-05	0.000638647	0.000438039	TraesCS2D02G170700.1/TraesCS4A02G294000.1/TraesCS4B02G019900.1/TraesCS2A02G182400.1/TraesCS2B02G208900.1/TraesCS2A02G585700.1/TraesCS2D02G600800.1/TraesCS2A02G581600.1/TraesCS2B02G605800.1/TraesCS2D02G598500.1/TraesCS3A02G422600.1/TraesCS5A02G173800.1/TraesCS3B02G457900.1/TraesCS5B02G171200.1/TraesCS5D02G178300.1/TraesCS3D02G417800.1/TraesCS3A02G223600.1/TraesCS3B02G253100.1/TraesCS3D02G229900.1/…	55	4.28509	BP
GO:0016129	phytosteroid biosynthetic process	23/32316	24/54649	5.86125e-05	0.00071759	0.000492185	TraesCS3B02G536500.1/TraesCS3A02G103800.1/TraesCS2A02G331800.1/TraesCS3B02G586500.1/TraesCS3B02G121200.1/TraesCS3D02G106100.1/TraesCS2D02G014200.1/TraesCS2D02G398100.1/TraesCS2D02G331100.1/TraesCS2D02G398200.1/TraesCS2D02G002800.1/TraesCS7D02G026000.1/TraesCS5A02G454500.1/TraesCS5B02G464600.1/TraesCS5D02G465000.1/TraesCS5A02G020900.1/TraesCS7A02G557300.2/TraesCS5B02G017900.1/TraesCS5B02G358800.1/…	23	4.23201	BP
GO:0007034	vacuolar transport	82/32316	106/54649	5.90978e-05	0.000719466	0.000493472	TraesCS3A02G252300.1/TraesCS3B02G234600.1/TraesCS7A02G279100.1/TraesCS7B02G181100.1/TraesCS7D02G278900.1/TraesCS5A02G548400.1/TraesCS7A02G380600.1/TraesCS5A02G144200.1/TraesCS4A02G174700.1/TraesCS6A02G210600.1/TraesCS1A02G005100.1/TraesCS1A02G153600.1/TraesCS1A02G005900.1/TraesCS5A02G171400.1/TraesCS3A02G081400.1/TraesCS7B02G282500.1/TraesCS6B02G239500.1/TraesCS4B02G382900.1/TraesCS1B02G171400.1/…	82	4.22843	BP
GO:0002833	positive regulation of response to biotic stimulus	39/32316	45/54649	6.01113e-05	0.000727716	0.00049913	TraesCS7A02G111300.1/TraesCS7B02G009200.1/TraesCS7D02G106400.1/TraesCS2A02G343100.1/TraesCS2B02G340700.1/TraesCS2D02G321400.1/TraesCS4A02G216100.1/TraesCS4B02G100100.1/TraesCS4D02G096400.2/TraesCS3A02G398000.1/TraesCS3B02G430000.2/TraesCS2A02G501300.1/TraesCS2B02G529400.1/TraesCS2D02G501800.2/TraesCS3B02G537400.1/TraesCS3A02G145300.1/TraesCS1A02G425100.1/TraesCS1B02G459500.2/TraesCS3B02G172400.1/…	39	4.22104	BP
GO:0006310	DNA recombination	199/32316	283/54649	6.06895e-05	0.000730634	0.000501132	TraesCS6A02G089400.2/TraesCS5A02G133000.1/TraesCS7A02G384800.1/TraesCS5B02G131900.1/TraesCS7B02G287700.1/TraesCS5D02G141200.1/TraesCS7D02G381300.1/TraesCS5B02G110300.1/TraesCS2D02G337000.1/TraesCS5D02G123800.1/TraesCS6A02G321200.1/TraesCS6B02G351900.1/TraesCS4A02G178600.5/TraesCS4A02G170100.1/TraesCS1A02G091400.2/TraesCS2A02G103300.1/TraesCS6A02G339900.1/TraesCS2A02G304900.1/TraesCS2B02G120600.1/…	199	4.21689	BP
GO:0009561	megagametogenesis	30/32316	33/54649	6.11213e-05	0.000731767	0.000501909	TraesCS7A02G051000.1/TraesCS2B02G179900.1/TraesCS2D02G160100.1/TraesCS2A02G095300.1/TraesCS2B02G110500.1/TraesCS2D02G093700.1/TraesCS3A02G334700.1/TraesCS3B02G365600.1/TraesCS3D02G328000.1/TraesCS5B02G359900.1/TraesCS2A02G321000.1/TraesCS2B02G361700.1/TraesCS2D02G341700.1/TraesCS1A02G163400.2/TraesCS1D02G160000.1/TraesCS1A02G388500.1/TraesCS1B02G415900.1/TraesCS1D02G396400.1/TraesCS6A02G210800.2/…	30	4.21381	BP
GO:0009846	pollen germination	33/32316	37/54649	6.46483e-05	0.00076974	0.000527955	TraesCS6A02G202800.1/TraesCS6B02G224900.2/TraesCS6D02G188300.1/TraesCS2A02G122600.1/TraesCS2B02G144900.1/TraesCS2D02G126100.1/TraesCS3A02G266600.1/TraesCS3D02G266800.1/TraesCS1A02G251700.3/TraesCS1B02G262600.3/TraesCS1D02G251500.1/TraesCS4A02G016400.1/TraesCS4B02G287800.1/TraesCS4D02G286500.1/TraesCS6A02G048100.2/TraesCS3D02G492200.1/TraesCSU02G107100.2/TraesCS4A02G264000.1/TraesCS4B02G050900.1/T…	33	4.18944	BP
GO:0006813	potassium ion transport	155/32316	216/54649	7.55262e-05	0.000875975	0.000600819	TraesCS3A02G245200.1/TraesCS3A02G132400.1/TraesCS3A02G294200.1/TraesCS7A02G200100.1/TraesCS7A02G200200.1/TraesCS6A02G160500.1/TraesCS1A02G267900.1/TraesCS2A02G312800.1/TraesCS7A02G199900.1/TraesCS3A02G233800.1/TraesCS2A02G321100.1/TraesCS3B02G265500.1/TraesCS3B02G274500.1/TraesCS7B02G106600.1/TraesCS2B02G329800.1/TraesCS3B02G328800.1/TraesCS1B02G278600.1/TraesCS3B02G167100.1/TraesCS6B02G190900.1/…	155	4.1219	BP
GO:0043648	dicarboxylic acid metabolic process	128/32316	175/54649	7.63626e-05	0.000875975	0.000600819	TraesCS5A02G407700.1/TraesCS1A02G412900.1/TraesCS3A02G234800.2/TraesCS5A02G014300.1/TraesCS5B02G012400.1/TraesCS3B02G265000.1/TraesCS5B02G412500.1/TraesCS1B02G443200.1/TraesCS1D02G420500.1/TraesCS5D02G417600.1/TraesCS5D02G019700.1/TraesCS3D02G236200.1/TraesCS1A02G155200.1/TraesCS5A02G549900.1/TraesCS7B02G197000.2/TraesCS1B02G172400.1/TraesCS1D02G153900.1/TraesCS7D02G283900.1/TraesCSU02G127700.1/T…	128	4.11712	BP
GO:0006096	glycolytic process	170/32316	239/54649	7.64002e-05	0.000875975	0.000600819	TraesCS6A02G311800.1/TraesCS2D02G010700.1/TraesCS5A02G014500.1/TraesCS4A02G091900.1/TraesCS5A02G188100.1/TraesCS4A02G373800.1/TraesCS7A02G075600.1/TraesCS4A02G060000.1/TraesCS5A02G014400.2/TraesCS5B02G012100.3/TraesCS5B02G195500.1/TraesCS5B02G012300.2/TraesCS4B02G212500.1/TraesCS7D02G071200.1/TraesCS3D02G331500.1/TraesCS4D02G213500.1/TraesCS5D02G202900.1/TraesCS5D02G020100.1/TraesCS5D02G019800.1/…	170	4.11691	BP
GO:0006757	ATP generation from ADP	170/32316	239/54649	7.64002e-05	0.000875975	0.000600819	TraesCS6A02G311800.1/TraesCS2D02G010700.1/TraesCS5A02G014500.1/TraesCS4A02G091900.1/TraesCS5A02G188100.1/TraesCS4A02G373800.1/TraesCS7A02G075600.1/TraesCS4A02G060000.1/TraesCS5A02G014400.2/TraesCS5B02G012100.3/TraesCS5B02G195500.1/TraesCS5B02G012300.2/TraesCS4B02G212500.1/TraesCS7D02G071200.1/TraesCS3D02G331500.1/TraesCS4D02G213500.1/TraesCS5D02G202900.1/TraesCS5D02G020100.1/TraesCS5D02G019800.1/…	170	4.11691	BP
GO:0009135	purine nucleoside diphosphate metabolic process	170/32316	239/54649	7.64002e-05	0.000875975	0.000600819	TraesCS6A02G311800.1/TraesCS2D02G010700.1/TraesCS5A02G014500.1/TraesCS4A02G091900.1/TraesCS5A02G188100.1/TraesCS4A02G373800.1/TraesCS7A02G075600.1/TraesCS4A02G060000.1/TraesCS5A02G014400.2/TraesCS5B02G012100.3/TraesCS5B02G195500.1/TraesCS5B02G012300.2/TraesCS4B02G212500.1/TraesCS7D02G071200.1/TraesCS3D02G331500.1/TraesCS4D02G213500.1/TraesCS5D02G202900.1/TraesCS5D02G020100.1/TraesCS5D02G019800.1/…	170	4.11691	BP
GO:0009179	purine ribonucleoside diphosphate metabolic process	170/32316	239/54649	7.64002e-05	0.000875975	0.000600819	TraesCS6A02G311800.1/TraesCS2D02G010700.1/TraesCS5A02G014500.1/TraesCS4A02G091900.1/TraesCS5A02G188100.1/TraesCS4A02G373800.1/TraesCS7A02G075600.1/TraesCS4A02G060000.1/TraesCS5A02G014400.2/TraesCS5B02G012100.3/TraesCS5B02G195500.1/TraesCS5B02G012300.2/TraesCS4B02G212500.1/TraesCS7D02G071200.1/TraesCS3D02G331500.1/TraesCS4D02G213500.1/TraesCS5D02G202900.1/TraesCS5D02G020100.1/TraesCS5D02G019800.1/…	170	4.11691	BP
GO:0046031	ADP metabolic process	170/32316	239/54649	7.64002e-05	0.000875975	0.000600819	TraesCS6A02G311800.1/TraesCS2D02G010700.1/TraesCS5A02G014500.1/TraesCS4A02G091900.1/TraesCS5A02G188100.1/TraesCS4A02G373800.1/TraesCS7A02G075600.1/TraesCS4A02G060000.1/TraesCS5A02G014400.2/TraesCS5B02G012100.3/TraesCS5B02G195500.1/TraesCS5B02G012300.2/TraesCS4B02G212500.1/TraesCS7D02G071200.1/TraesCS3D02G331500.1/TraesCS4D02G213500.1/TraesCS5D02G202900.1/TraesCS5D02G020100.1/TraesCS5D02G019800.1/…	170	4.11691	BP
GO:0044550	secondary metabolite biosynthetic process	81/32316	105/54649	7.79643e-05	0.00088055	0.000603957	TraesCS7A02G111300.1/TraesCS4A02G106400.1/TraesCS7B02G009200.1/TraesCS4D02G198600.1/TraesCS7D02G106400.1/TraesCS4A02G005000.2/TraesCS4B02G300000.1/TraesCS2D02G386000.1/TraesCS4A02G216100.1/TraesCS4B02G100100.1/TraesCS4D02G096400.2/TraesCS1A02G102400.2/TraesCS3B02G098600.1/TraesCS4A02G074800.1/TraesCS6A02G080600.1/TraesCS6D02G074300.1/TraesCS3B02G612000.1/TraesCS3A02G439800.1/TraesCS3B02G473800.1/…	81	4.1081	BP
GO:0032434	regulation of proteasomal ubiquitin-dependent protein catabolic process	18/32316	18/54649	7.80183e-05	0.00088055	0.000603957	TraesCS2D02G438800.1/TraesCS2D02G348000.2/TraesCS3B02G231100.1/TraesCS2D02G187100.1/TraesCS2D02G547300.1/TraesCS2D02G184500.1/TraesCS2D02G125100.1/TraesCS5A02G493700.1/TraesCS4B02G318500.1/TraesCS4D02G314900.1/TraesCS2D02G445100.1/TraesCS2D02G444900.1/TraesCS2D02G445500.1/TraesCS2D02G444400.1/TraesCS4A02G157000.1/TraesCS4B02G153400.1/TraesCS4D02G151000.1/TraesCS6B02G224000.1	18	4.1078	BP
GO:2000058	regulation of ubiquitin-dependent protein catabolic process	18/32316	18/54649	7.80183e-05	0.00088055	0.000603957	TraesCS2D02G438800.1/TraesCS2D02G348000.2/TraesCS3B02G231100.1/TraesCS2D02G187100.1/TraesCS2D02G547300.1/TraesCS2D02G184500.1/TraesCS2D02G125100.1/TraesCS5A02G493700.1/TraesCS4B02G318500.1/TraesCS4D02G314900.1/TraesCS2D02G445100.1/TraesCS2D02G444900.1/TraesCS2D02G445500.1/TraesCS2D02G444400.1/TraesCS4A02G157000.1/TraesCS4B02G153400.1/TraesCS4D02G151000.1/TraesCS6B02G224000.1	18	4.1078	BP
GO:0009092	homoserine metabolic process	26/32316	28/54649	8.18295e-05	0.00091878	0.000630179	TraesCS6D02G128900.1/TraesCS3B02G475900.2/TraesCS2A02G058800.1/TraesCS4A02G159700.2/TraesCS7A02G138600.1/TraesCS1A02G349500.1/TraesCS1A02G181000.1/TraesCS2B02G069900.1/TraesCS6B02G001700.1/TraesCS2B02G070100.1/TraesCS2B02G070600.1/TraesCS2B02G070200.1/TraesCS4B02G157700.1/TraesCS6B02G003900.1/TraesCS1B02G199600.1/TraesCS7B02G040800.1/TraesCS2D02G058100.1/TraesCS2D02G058000.1/TraesCS1D02G184500.1/…	26	4.08709	BP
GO:0009185	ribonucleoside diphosphate metabolic process	171/32316	241/54649	9.02513e-05	0.00100812	0.000691453	TraesCS6A02G311800.1/TraesCS2D02G010700.1/TraesCS5A02G014500.1/TraesCS4A02G091900.1/TraesCS5A02G188100.1/TraesCS4A02G373800.1/TraesCS7A02G075600.1/TraesCS4A02G060000.1/TraesCS5A02G014400.2/TraesCS5B02G012100.3/TraesCS5B02G195500.1/TraesCS5B02G012300.2/TraesCS4B02G212500.1/TraesCS7D02G071200.1/TraesCS3D02G331500.1/TraesCS4D02G213500.1/TraesCS5D02G202900.1/TraesCS5D02G020100.1/TraesCS5D02G019800.1/…	171	4.04455	BP
GO:0007030	Golgi organization	22/32316	23/54649	9.52483e-05	0.00105308	0.000722291	TraesCS7B02G392600.1/TraesCS2A02G012200.1/TraesCS2B02G008900.2/TraesCS2D02G012900.2/TraesCS2D02G327100.1/TraesCS7A02G470900.1/TraesCS7B02G372700.1/TraesCS7D02G458300.1/TraesCS2D02G161400.1/TraesCS2A02G507900.1/TraesCS2B02G536000.1/TraesCS2D02G508600.1/TraesCS7D02G262600.1/TraesCS4A02G335400.1/TraesCS5B02G549700.1/TraesCS5D02G536700.1/TraesCS5A02G095100.1/TraesCS3A02G275000.1/TraesCS3B02G308700.1/…	22	4.02114	BP
GO:0007129	homologous chromosome pairing at meiosis	22/32316	23/54649	9.52483e-05	0.00105308	0.000722291	TraesCS6A02G089400.2/TraesCS5B02G131900.1/TraesCS5D02G141200.1/TraesCS7B02G201200.1/TraesCS7D02G296000.2/TraesCS5D02G401100.1/TraesCS1B02G328200.1/TraesCS2A02G171900.1/TraesCS4A02G269200.1/TraesCS4B02G045000.1/TraesCS4D02G044700.1/TraesCS2A02G340400.2/TraesCS2D02G318100.4/TraesCS7D02G132100.2/TraesCS6B02G220900.2/TraesCSU02G080300.2/TraesCS5D02G294100.1/TraesCS2A02G324100.1/TraesCS6A02G335700.1/T…	22	4.02114	BP
GO:0006767	water-soluble vitamin metabolic process	123/32316	168/54649	9.71727e-05	0.0010689	0.000733144	TraesCS6A02G147000.1/TraesCS6B02G175200.1/TraesCS6D02G136300.1/TraesCS4A02G290400.1/TraesCS4B02G023800.1/TraesCS4D02G021400.1/TraesCS4A02G246100.1/TraesCS2A02G493700.1/TraesCS2D02G575800.1/TraesCS7A02G267300.1/TraesCS7B02G164700.1/TraesCS7D02G267400.1/TraesCS2A02G268800.1/TraesCS1A02G045700.1/TraesCS5A02G056400.2/TraesCS5B02G060400.1/TraesCS5D02G067600.2/TraesCS5B02G132600.1/TraesCS5D02G140400.2/…	123	4.01246	BP
GO:0042181	ketone biosynthetic process	45/32316	54/54649	0.000124374	0.00134759	0.000924295	TraesCS7A02G310100.1/TraesCS1B02G211300.1/TraesCS7B02G210000.1/TraesCS7D02G306700.1/TraesCS1D02G200200.1/TraesCS3A02G342900.1/TraesCS2A02G365400.1/TraesCS2D02G360200.1/TraesCS2A02G499500.1/TraesCS2D02G499600.1/TraesCS3A02G240600.1/TraesCS3B02G268700.1/TraesCS3D02G241000.1/TraesCS6D02G397900.1/TraesCS6A02G413300.1/TraesCS6B02G462500.1/TraesCS7A02G235000.1/TraesCS7B02G133200.1/TraesCS7D02G235000.2/…	45	3.90527	BP
GO:1901661	quinone metabolic process	45/32316	54/54649	0.000124374	0.00134759	0.000924295	TraesCS7A02G310100.1/TraesCS1B02G211300.1/TraesCS7B02G210000.1/TraesCS7D02G306700.1/TraesCS1D02G200200.1/TraesCS3A02G342900.1/TraesCS2A02G365400.1/TraesCS2D02G360200.1/TraesCS2A02G499500.1/TraesCS2D02G499600.1/TraesCS3A02G240600.1/TraesCS3B02G268700.1/TraesCS3D02G241000.1/TraesCS6D02G397900.1/TraesCS6A02G413300.1/TraesCS6B02G462500.1/TraesCS7A02G235000.1/TraesCS7B02G133200.1/TraesCS7D02G235000.2/…	45	3.90527	BP
GO:1901663	quinone biosynthetic process	45/32316	54/54649	0.000124374	0.00134759	0.000924295	TraesCS7A02G310100.1/TraesCS1B02G211300.1/TraesCS7B02G210000.1/TraesCS7D02G306700.1/TraesCS1D02G200200.1/TraesCS3A02G342900.1/TraesCS2A02G365400.1/TraesCS2D02G360200.1/TraesCS2A02G499500.1/TraesCS2D02G499600.1/TraesCS3A02G240600.1/TraesCS3B02G268700.1/TraesCS3D02G241000.1/TraesCS6D02G397900.1/TraesCS6A02G413300.1/TraesCS6B02G462500.1/TraesCS7A02G235000.1/TraesCS7B02G133200.1/TraesCS7D02G235000.2/…	45	3.90527	BP
GO:0009240	isopentenyl diphosphate biosynthetic process	25/32316	27/54649	0.000129058	0.00136423	0.000935709	TraesCS3A02G517800.1/TraesCS5A02G442800.1/TraesCS5B02G447300.1/TraesCS3B02G585400.1/TraesCS5D02G450200.1/TraesCS3D02G525300.1/TraesCS4A02G251600.1/TraesCS4B02G062800.1/TraesCS4D02G061800.1/TraesCS6B02G172400.1/TraesCS3A02G083700.1/TraesCS3B02G098700.1/TraesCS2A02G239200.2/TraesCS2B02G257300.1/TraesCS2D02G246100.1/TraesCS3B02G000700.1/TraesCS7D02G050900.1/TraesCSU02G056300.1/TraesCS3B02G437300.1/T…	25	3.88922	BP
GO:0019346	transsulfuration	25/32316	27/54649	0.000129058	0.00136423	0.000935709	TraesCS6D02G128900.1/TraesCS2A02G058800.1/TraesCS4A02G159700.2/TraesCS7A02G138600.1/TraesCS1A02G349500.1/TraesCS1A02G181000.1/TraesCS2B02G069900.1/TraesCS6B02G001700.1/TraesCS2B02G070100.1/TraesCS2B02G070600.1/TraesCS2B02G070200.1/TraesCS4B02G157700.1/TraesCS6B02G003900.1/TraesCS1B02G199600.1/TraesCS7B02G040800.1/TraesCS2D02G058100.1/TraesCS2D02G058000.1/TraesCS1D02G184500.1/TraesCS4D02G159500.2/…	25	3.88922	BP
GO:0031348	negative regulation of defense response	25/32316	27/54649	0.000129058	0.00136423	0.000935709	TraesCS3B02G310800.2/TraesCS3D02G276800.1/TraesCS1A02G149200.1/TraesCS1B02G167100.1/TraesCS1D02G146500.1/TraesCS4A02G216100.1/TraesCS4B02G100100.1/TraesCS4D02G096400.2/TraesCS5A02G225500.1/TraesCS5D02G232700.1/TraesCS1A02G425100.1/TraesCS1D02G434100.2/TraesCS2B02G279000.1/TraesCS2D02G260800.1/TraesCS3A02G149800.1/TraesCS3B02G176900.1/TraesCS3D02G157700.3/TraesCS3B02G236700.5/TraesCS1A02G279500.3/…	25	3.88922	BP
GO:0046490	isopentenyl diphosphate metabolic process	25/32316	27/54649	0.000129058	0.00136423	0.000935709	TraesCS3A02G517800.1/TraesCS5A02G442800.1/TraesCS5B02G447300.1/TraesCS3B02G585400.1/TraesCS5D02G450200.1/TraesCS3D02G525300.1/TraesCS4A02G251600.1/TraesCS4B02G062800.1/TraesCS4D02G061800.1/TraesCS6B02G172400.1/TraesCS3A02G083700.1/TraesCS3B02G098700.1/TraesCS2A02G239200.2/TraesCS2B02G257300.1/TraesCS2D02G246100.1/TraesCS3B02G000700.1/TraesCS7D02G050900.1/TraesCSU02G056300.1/TraesCS3B02G437300.1/T…	25	3.88922	BP
GO:0050667	homocysteine metabolic process	25/32316	27/54649	0.000129058	0.00136423	0.000935709	TraesCS6D02G128900.1/TraesCS2A02G058800.1/TraesCS4A02G159700.2/TraesCS7A02G138600.1/TraesCS1A02G349500.1/TraesCS1A02G181000.1/TraesCS2B02G069900.1/TraesCS6B02G001700.1/TraesCS2B02G070100.1/TraesCS2B02G070600.1/TraesCS2B02G070200.1/TraesCS4B02G157700.1/TraesCS6B02G003900.1/TraesCS1B02G199600.1/TraesCS7B02G040800.1/TraesCS2D02G058100.1/TraesCS2D02G058000.1/TraesCS1D02G184500.1/TraesCS4D02G159500.2/…	25	3.88922	BP
GO:0019682	glyceraldehyde-3-phosphate metabolic process	17/32316	17/54649	0.000131964	0.00138818	0.000952134	TraesCS5A02G324200.1/TraesCS3B02G087400.1/TraesCS5B02G324800.1/TraesCS5D02G331100.1/TraesCS4A02G251600.1/TraesCS4B02G062800.1/TraesCS4D02G061800.1/TraesCS6B02G172400.1/TraesCS3A02G083700.1/TraesCS3B02G098700.1/TraesCS2A02G239200.2/TraesCS2B02G257300.1/TraesCS2D02G246100.1/TraesCS3B02G000700.1/TraesCS7D02G050900.1/TraesCSU02G056300.1/TraesCS3B02G437300.1	17	3.87955	BP
GO:0009832	plant-type cell wall biogenesis	83/32316	109/54649	0.000143085	0.0014979	0.00102739	TraesCS3B02G299100.1/TraesCS5A02G071200.1/TraesCS5D02G083400.1/TraesCS5A02G161600.1/TraesCS5B02G159100.1/TraesCS7A02G349500.1/TraesCS7B02G233300.1/TraesCS7D02G329200.1/TraesCS7A02G192000.1/TraesCS7B02G097000.1/TraesCS7D02G193000.1/TraesCS5A02G222500.1/TraesCS3A02G289900.1/TraesCS1A02G149300.1/TraesCS6A02G077800.1/TraesCS3B02G110100.1/TraesCS3B02G034600.1/TraesCS3B02G324500.2/TraesCS5B02G517500.1/…	83	3.84441	BP
GO:0007265	Ras protein signal transduction	28/32316	31/54649	0.000145536	0.00150589	0.00103287	TraesCS3A02G098600.1/TraesCS3A02G245300.1/TraesCS4A02G294900.1/TraesCS5A02G361300.1/TraesCS3B02G114200.1/TraesCS3B02G274600.1/TraesCS4B02G018700.1/TraesCS5B02G363900.1/TraesCS4D02G016900.1/TraesCS5D02G370200.1/TraesCS3D02G246200.1/TraesCS3B02G236700.5/TraesCS3B02G454500.1/TraesCS4A02G067400.1/TraesCS6A02G168000.1/TraesCS2A02G202900.1/TraesCS7A02G398300.1/TraesCS4B02G224700.1/TraesCS6B02G195700.1/…	28	3.83703	BP
GO:1901616	organic hydroxy compound catabolic process	42/32316	50/54649	0.000145938	0.00150589	0.00103287	TraesCS7D02G004100.2/TraesCS6A02G159100.1/TraesCS6B02G192200.1/TraesCS6D02G153400.1/TraesCS5A02G324200.1/TraesCS3B02G087400.1/TraesCS5B02G324800.1/TraesCS5D02G331100.1/TraesCS7A02G357800.2/TraesCS7B02G269900.1/TraesCS7D02G364900.1/TraesCS6A02G233100.1/TraesCS5A02G119800.2/TraesCS6A02G373800.1/TraesCS4A02G400200.1/TraesCS7A02G101500.1/TraesCS2B02G233600.1/TraesCS5B02G121500.3/TraesCS6B02G411500.1/…	42	3.83583	BP
GO:0016049	cell growth	85/32316	112/54649	0.000146628	0.00150589	0.00103287	TraesCS2A02G182400.1/TraesCS2B02G208900.1/TraesCS6A02G263600.1/TraesCS3A02G369400.1/TraesCS6A02G225600.1/TraesCS5A02G025700.1/TraesCS5B02G025000.1/TraesCS6B02G256000.1/TraesCS5D02G033500.1/TraesCS6D02G210400.1/TraesCS3B02G299100.1/TraesCS5A02G164400.1/TraesCS5B02G161900.1/TraesCS5D02G169300.1/TraesCS4A02G319100.1/TraesCS3B02G439900.1/TraesCS3B02G432800.1/TraesCS5D02G566200.1/TraesCS1A02G184600.1/…	85	3.83378	BP
GO:0042430	indole-containing compound metabolic process	85/32316	112/54649	0.000146628	0.00150589	0.00103287	TraesCS7A02G111300.1/TraesCS4A02G106400.1/TraesCS7B02G009200.1/TraesCS4D02G198600.1/TraesCS7D02G106400.1/TraesCS7A02G392800.1/TraesCS7A02G308600.1/TraesCS7B02G294800.1/TraesCS7B02G208700.1/TraesCS7D02G305300.1/TraesCS7D02G388400.3/TraesCSU02G029900.1/TraesCS4A02G216100.1/TraesCS4B02G100100.1/TraesCS4D02G096400.2/TraesCS5A02G164400.1/TraesCS5B02G161900.1/TraesCS5D02G169300.1/TraesCS5A02G169500.1/T…	85	3.83378	BP
GO:0010675	regulation of cellular carbohydrate metabolic process	21/32316	22/54649	0.000154522	0.00157948	0.00108334	TraesCS2D02G155200.1/TraesCS1B02G343500.1/TraesCS1D02G332200.1/TraesCS2D02G000500.1/TraesCS2B02G154700.1/TraesCS3A02G083700.1/TraesCS3B02G098700.1/TraesCS2A02G239200.2/TraesCS2B02G257300.1/TraesCS2D02G246100.1/TraesCS1A02G324000.1/TraesCS1B02G337400.1/TraesCS1D02G325300.1/TraesCS1A02G170400.2/TraesCS1A02G105500.1/TraesCS1B02G131000.1/TraesCS1D02G109700.1/TraesCS7A02G162400.1/TraesCS7B02G067700.1/…	21	3.81101	BP
GO:0042742	defense response to bacterium	138/32316	192/54649	0.000160984	0.00163781	0.00112335	TraesCS2A02G303900.1/TraesCS2D02G302500.1/TraesCS2A02G033700.1/TraesCS2B02G047400.1/TraesCS2D02G033200.2/TraesCS7A02G111300.1/TraesCS4A02G106400.1/TraesCS7B02G009200.1/TraesCS4D02G198600.1/TraesCS7D02G106400.1/TraesCS2A02G285700.1/TraesCS2B02G302800.1/TraesCS4A02G394200.1/TraesCS7A02G249300.1/TraesCS3B02G537000.1/TraesCS3B02G536800.1/TraesCS3B02G119300.1/TraesCS3B02G334100.1/TraesCS2D02G579600.1/…	138	3.79322	BP
GO:0006400	tRNA modification	151/32316	212/54649	0.000167594	0.00169708	0.00116401	TraesCS7A02G231400.2/TraesCS7B02G129800.1/TraesCS7D02G231600.1/TraesCS2D02G229200.1/TraesCS5A02G061100.1/TraesCS3A02G163200.1/TraesCS5B02G071000.2/TraesCS4B02G077000.1/TraesCS3B02G194300.1/TraesCS3D02G169700.1/TraesCS5D02G072600.2/TraesCS2A02G320900.1/TraesCS2B02G361800.1/TraesCS2D02G341600.1/TraesCS2D02G258000.3/TraesCS2A02G273600.1/TraesCS2B02G291400.1/TraesCS2D02G272600.1/TraesCS3B02G498200.1/…	151	3.77574	BP
GO:0009110	vitamin biosynthetic process	118/32316	162/54649	0.000190643	0.00191841	0.00131581	TraesCS6A02G147000.1/TraesCS6B02G175200.1/TraesCS6D02G136300.1/TraesCS4A02G290400.1/TraesCS4B02G023800.1/TraesCS4D02G021400.1/TraesCS2D02G575800.1/TraesCS7A02G267300.1/TraesCS7B02G164700.1/TraesCS7D02G267400.1/TraesCS2A02G268800.1/TraesCS5A02G056400.2/TraesCS5B02G060400.1/TraesCS5D02G067600.2/TraesCS5B02G132600.1/TraesCS5D02G140400.2/TraesCS3B02G329400.2/TraesCS3D02G294900.3/TraesCS7A02G376800.1/…	118	3.71978	BP
GO:0015718	monocarboxylic acid transport	36/32316	42/54649	0.000191222	0.00191841	0.00131581	TraesCS4D02G092000.1/TraesCS4A02G216900.1/TraesCS4A02G087100.1/TraesCS4A02G270800.1/TraesCS7A02G457900.1/TraesCS2A02G471600.1/TraesCS4B02G217300.1/TraesCS2B02G494400.1/TraesCS7B02G358400.1/TraesCS4B02G043300.1/TraesCS4D02G040800.1/TraesCS7D02G446400.1/TraesCS4D02G217600.1/TraesCS2D02G471500.1/TraesCS6D02G404600.1/TraesCS3B02G532100.1/TraesCS3D02G480100.1/TraesCS3B02G242400.1/TraesCS7A02G015100.1/…	36	3.71846	BP
GO:1905392	plant organ morphogenesis	106/32316	144/54649	0.000201466	0.00201187	0.00137992	TraesCS4A02G414600.1/TraesCS4B02G315300.1/TraesCS7B02G240100.1/TraesCS7D02G336500.1/TraesCS1A02G138200.2/TraesCS1D02G134200.1/TraesCSU02G003200.1/TraesCS4A02G294000.1/TraesCS4B02G019900.1/TraesCS7D02G067300.1/TraesCS5A02G411500.2/TraesCS5B02G415100.1/TraesCS5D02G420300.1/TraesCS2A02G320900.1/TraesCS2B02G361800.1/TraesCS2D02G341600.1/TraesCS2B02G534800.1/TraesCS2D02G507200.1/TraesCS4A02G059200.1/T…	106	3.6958	BP
GO:0048589	developmental growth	148/32316	208/54649	0.000208974	0.00205855	0.00141193	TraesCS1A02G444500.1/TraesCS1B02G479300.1/TraesCS1D02G452700.1/TraesCS3D02G434500.1/TraesCS6A02G263600.1/TraesCS3A02G441700.1/TraesCS6A02G225600.1/TraesCS5A02G025700.1/TraesCS5B02G025000.1/TraesCS3B02G475600.1/TraesCS6B02G256000.1/TraesCS5D02G033500.1/TraesCS6D02G210400.1/TraesCS2A02G320900.1/TraesCS2B02G361800.1/TraesCS2D02G341600.1/TraesCS5A02G164400.1/TraesCS5B02G161900.1/TraesCS5D02G169300.1/…	148	3.67991	BP
GO:0006465	signal peptide processing	41/32316	49/54649	0.00020899	0.00205855	0.00141193	TraesCS5A02G300300.1/TraesCS4A02G413400.1/TraesCS5A02G411000.1/TraesCS2A02G001300.1/TraesCS3A02G424100.1/TraesCS5B02G300900.1/TraesCS2B02G022600.1/TraesCS4B02G314100.2/TraesCS4D02G311300.1/TraesCS2D02G001500.1/TraesCS5D02G307800.1/TraesCS5D02G419900.1/TraesCS3B02G545500.1/TraesCS5A02G455600.1/TraesCS1A02G233200.1/TraesCS6A02G334600.1/TraesCS6A02G333000.2/TraesCS5B02G463200.1/TraesCS6B02G363400.1/…	41	3.67987	BP
GO:0034285	response to disaccharide	41/32316	49/54649	0.00020899	0.00205855	0.00141193	TraesCS7A02G292100.1/TraesCS7B02G197300.1/TraesCS4B02G012100.1/TraesCS4D02G010200.1/TraesCS4A02G216100.1/TraesCS4B02G100100.1/TraesCS4D02G096400.2/TraesCS5A02G495100.1/TraesCS4B02G323000.1/TraesCS4D02G319400.1/TraesCS3B02G469000.1/TraesCS3A02G433200.1/TraesCS5B02G152600.1/TraesCS2A02G279200.1/TraesCS2B02G296700.1/TraesCS2D02G278200.1/TraesCS1A02G076100.1/TraesCS1D02G078500.1/TraesCS1A02G004200.1/…	41	3.67987	BP
GO:0002252	immune effector process	33/32316	38/54649	0.00021089	0.00206787	0.00141832	TraesCS7A02G111300.1/TraesCS7B02G009200.1/TraesCS7D02G106400.1/TraesCS7A02G371100.1/TraesCS7D02G351600.1/TraesCS1A02G149200.1/TraesCS1B02G167100.1/TraesCS1D02G146500.1/TraesCS2A02G414800.1/TraesCS5A02G165900.1/TraesCS2B02G434000.1/TraesCS2D02G412100.1/TraesCS6A02G293900.1/TraesCS4B02G276500.1/TraesCS3A02G398000.1/TraesCS3B02G430000.2/TraesCS3B02G537400.1/TraesCS3A02G145300.1/TraesCS1A02G425100.1/…	33	3.67594	BP
GO:0009850	auxin metabolic process	16/32316	16/54649	0.000223207	0.00211645	0.00145164	TraesCS3B02G283900.1/TraesCS3B02G232800.1/TraesCS2D02G074400.1/TraesCS6A02G225600.1/TraesCS6B02G256000.1/TraesCS6D02G210400.1/TraesCS5A02G164400.1/TraesCS5B02G161900.1/TraesCS5D02G169300.1/TraesCS2A02G562400.1/TraesCS3A02G122400.1/TraesCS3B02G141600.1/TraesCS3D02G124300.1/TraesCS2A02G327900.1/TraesCS3B02G142500.1/TraesCS2D02G335000.1	16	3.65129	BP
GO:0010029	regulation of seed germination	27/32316	30/54649	0.000223592	0.00211645	0.00145164	TraesCS2A02G581600.1/TraesCS2B02G605800.1/TraesCS2D02G598500.1/TraesCS5A02G173800.1/TraesCS5B02G171200.1/TraesCS5D02G178300.1/TraesCS3B02G469000.1/TraesCS3A02G433200.1/TraesCS7A02G443400.1/TraesCS7B02G342200.1/TraesCS7D02G432600.1/TraesCS5A02G135500.1/TraesCS5D02G142100.1/TraesCSU02G053600.2/TraesCS6A02G145300.2/TraesCS6B02G173500.2/TraesCS6D02G134300.1/TraesCS2D02G516600.1/TraesCS2D02G516500.1/T…	27	3.65054	BP
GO:0046578	regulation of Ras protein signal transduction	27/32316	30/54649	0.000223592	0.00211645	0.00145164	TraesCS3A02G098600.1/TraesCS3A02G245300.1/TraesCS4A02G294900.1/TraesCS5A02G361300.1/TraesCS3B02G114200.1/TraesCS3B02G274600.1/TraesCS4B02G018700.1/TraesCS5B02G363900.1/TraesCS4D02G016900.1/TraesCS5D02G370200.1/TraesCS3D02G246200.1/TraesCS3B02G236700.5/TraesCS4A02G067400.1/TraesCS6A02G168000.1/TraesCS2A02G202900.1/TraesCS7A02G398300.1/TraesCS4B02G224700.1/TraesCS6B02G195700.1/TraesCS7B02G299100.1/…	27	3.65054	BP
GO:0051056	regulation of small GTPase mediated signal transduction	27/32316	30/54649	0.000223592	0.00211645	0.00145164	TraesCS3A02G098600.1/TraesCS3A02G245300.1/TraesCS4A02G294900.1/TraesCS5A02G361300.1/TraesCS3B02G114200.1/TraesCS3B02G274600.1/TraesCS4B02G018700.1/TraesCS5B02G363900.1/TraesCS4D02G016900.1/TraesCS5D02G370200.1/TraesCS3D02G246200.1/TraesCS3B02G236700.5/TraesCS4A02G067400.1/TraesCS6A02G168000.1/TraesCS2A02G202900.1/TraesCS7A02G398300.1/TraesCS4B02G224700.1/TraesCS6B02G195700.1/TraesCS7B02G299100.1/…	27	3.65054	BP
GO:1900140	regulation of seedling development	27/32316	30/54649	0.000223592	0.00211645	0.00145164	TraesCS2A02G581600.1/TraesCS2B02G605800.1/TraesCS2D02G598500.1/TraesCS5A02G173800.1/TraesCS5B02G171200.1/TraesCS5D02G178300.1/TraesCS3B02G469000.1/TraesCS3A02G433200.1/TraesCS7A02G443400.1/TraesCS7B02G342200.1/TraesCS7D02G432600.1/TraesCS5A02G135500.1/TraesCS5D02G142100.1/TraesCSU02G053600.2/TraesCS6A02G145300.2/TraesCS6B02G173500.2/TraesCS6D02G134300.1/TraesCS2D02G516600.1/TraesCS2D02G516500.1/T…	27	3.65054	BP
GO:0009668	plastid membrane organization	30/32316	34/54649	0.000223658	0.00211645	0.00145164	TraesCS3B02G097800.1/TraesCS6A02G191400.2/TraesCS6B02G219700.1/TraesCS6A02G159200.1/TraesCS6B02G192100.1/TraesCS6D02G153300.1/TraesCS4D02G147100.2/TraesCSU02G197500.1/TraesCS4D02G173500.1/TraesCS5A02G429300.1/TraesCS1B02G071800.1/TraesCS1D02G055700.1/TraesCS4A02G133200.1/TraesCS4B02G171400.1/TraesCS3A02G047200.1/TraesCS3B02G035600.1/TraesCS3D02G032700.1/TraesCS7A02G287200.1/TraesCS7B02G185500.1/T…	30	3.65042	BP
GO:0009691	cytokinin biosynthetic process	30/32316	34/54649	0.000223658	0.00211645	0.00145164	TraesCS2B02G276300.2/TraesCS2D02G258000.3/TraesCS4A02G413200.1/TraesCS3A02G251500.1/TraesCS1A02G362500.1/TraesCS4A02G317900.1/TraesCS5A02G347400.1/TraesCS4A02G277200.1/TraesCS5A02G347500.1/TraesCS2A02G380600.1/TraesCS1A02G156100.1/TraesCS4B02G250400.1/TraesCS5B02G348300.1/TraesCS4B02G313800.1/TraesCS5B02G561400.1/TraesCS3B02G281000.1/TraesCS1B02G471300.1/TraesCS4B02G035700.1/TraesCS3B02G241600.1/…	30	3.65042	BP
GO:0010027	thylakoid membrane organization	30/32316	34/54649	0.000223658	0.00211645	0.00145164	TraesCS3B02G097800.1/TraesCS6A02G191400.2/TraesCS6B02G219700.1/TraesCS6A02G159200.1/TraesCS6B02G192100.1/TraesCS6D02G153300.1/TraesCS4D02G147100.2/TraesCSU02G197500.1/TraesCS4D02G173500.1/TraesCS5A02G429300.1/TraesCS1B02G071800.1/TraesCS1D02G055700.1/TraesCS4A02G133200.1/TraesCS4B02G171400.1/TraesCS3A02G047200.1/TraesCS3B02G035600.1/TraesCS3D02G032700.1/TraesCS7A02G287200.1/TraesCS7B02G185500.1/T…	30	3.65042	BP
GO:0006260	DNA replication	264/32316	389/54649	0.00022545	0.00212413	0.00145691	TraesCS7A02G384800.1/TraesCS7B02G287700.1/TraesCS7D02G381300.1/TraesCS1A02G227700.1/TraesCS1B02G242000.1/TraesCS1D02G229400.1/TraesCS3A02G380100.1/TraesCS3A02G380000.1/TraesCS3B02G412600.1/TraesCS3D02G373300.1/TraesCS3D02G373200.1/TraesCS2A02G364000.1/TraesCS6A02G373400.1/TraesCS6B02G411100.1/TraesCS6D02G357600.1/TraesCS2A02G103300.1/TraesCS2A02G304900.1/TraesCS2B02G120600.1/TraesCS2B02G321700.1/…	264	3.64695	BP
GO:0002097	tRNA wobble base modification	38/32316	45/54649	0.000243837	0.00227756	0.00156215	TraesCS7A02G231400.2/TraesCS7B02G129800.1/TraesCS7D02G231600.1/TraesCS2A02G320900.1/TraesCS2B02G361800.1/TraesCS2D02G341600.1/TraesCS3B02G498200.1/TraesCS7A02G131800.1/TraesCS7B02G032500.1/TraesCS7D02G131100.1/TraesCS4B02G291000.1/TraesCS5D02G094100.1/TraesCS6A02G303100.1/TraesCS5A02G068500.1/TraesCS5B02G074900.1/TraesCS5D02G080500.1/TraesCS5A02G214500.1/TraesCS5B02G209300.1/TraesCS5A02G483800.1/…	38	3.6129	BP
GO:0010374	stomatal complex development	38/32316	45/54649	0.000243837	0.00227756	0.00156215	TraesCS3A02G419900.1/TraesCS7A02G255900.1/TraesCS3B02G455300.2/TraesCS7B02G152400.1/TraesCS3D02G415500.1/TraesCS7D02G254300.1/TraesCS2D02G528900.1/TraesCS2A02G343000.1/TraesCS2B02G340600.1/TraesCS2B02G556200.1/TraesCS2D02G321300.1/TraesCS3B02G236700.5/TraesCS7A02G350900.1/TraesCS7B02G232000.1/TraesCS7D02G327900.1/TraesCS2D02G122800.1/TraesCS2A02G526100.1/TraesCS2A02G268100.1/TraesCS4A02G028300.1/…	38	3.6129	BP
GO:0009867	jasmonic acid mediated signaling pathway	43/32316	52/54649	0.000250197	0.00231724	0.00158937	TraesCS7A02G111300.1/TraesCS7B02G009200.1/TraesCS7D02G106400.1/TraesCS4A02G294000.1/TraesCS4B02G019900.1/TraesCS3A02G367500.1/TraesCS3B02G399200.1/TraesCS1B02G288100.1/TraesCS1D02G278400.1/TraesCS3D02G360400.2/TraesCS2B02G534800.1/TraesCS2D02G507200.1/TraesCS2D02G285300.1/TraesCS4A02G216100.1/TraesCS4B02G100100.1/TraesCS4D02G096400.2/TraesCS1A02G102400.2/TraesCS7A02G333800.1/TraesCS7D02G341400.1/…	43	3.60172	BP
GO:0000463	maturation of LSU-rRNA from tricistronic rRNA transcript (SSU-rRNA, 5.8S rRNA, LSU-rRNA)	20/32316	21/54649	0.000250224	0.00231724	0.00158937	TraesCS2A02G278600.1/TraesCS2D02G277700.1/TraesCS6B02G017700.1/TraesCS2A02G432600.1/TraesCS5A02G452400.1/TraesCS7A02G266000.1/TraesCS7B02G166400.1/TraesCS2B02G453900.1/TraesCS2D02G430500.1/TraesCS7D02G268700.1/TraesCS5D02G462800.1/TraesCS2A02G177700.1/TraesCS2B02G204800.1/TraesCS2D02G185900.1/TraesCS4A02G276400.1/TraesCS4B02G037300.1/TraesCS4D02G034600.1/TraesCS5D02G370000.1/TraesCS5A02G360900.2/…	20	3.60167	BP
GO:0071395	cellular response to jasmonic acid stimulus	45/32316	55/54649	0.000291412	0.00268719	0.00184311	TraesCS7A02G111300.1/TraesCS7B02G009200.1/TraesCS7D02G106400.1/TraesCS4A02G294000.1/TraesCS4B02G019900.1/TraesCS3A02G367500.1/TraesCS3B02G399200.1/TraesCS1B02G288100.1/TraesCS1D02G278400.1/TraesCS3D02G360400.2/TraesCS5A02G548800.2/TraesCS3B02G568500.1/TraesCS2B02G534800.1/TraesCS2D02G507200.1/TraesCS2D02G285300.1/TraesCS4A02G216100.1/TraesCS4B02G100100.1/TraesCS4D02G096400.2/TraesCS1A02G102400.2/…	45	3.53549	BP
GO:0045489	pectin biosynthetic process	40/32316	48/54649	0.000298239	0.00273849	0.0018783	TraesCS2A02G527600.1/TraesCS5A02G143800.1/TraesCS1A02G370800.2/TraesCS7A02G192000.1/TraesCS7A02G239100.1/TraesCS4A02G131800.1/TraesCS7A02G187200.1/TraesCS7A02G550200.1/TraesCS3A02G284100.1/TraesCS5A02G256400.1/TraesCS4A02G054900.1/TraesCS6A02G307100.1/TraesCS7B02G092500.1/TraesCS4B02G172800.1/TraesCS4B02G029400.1/TraesCS7B02G097000.1/TraesCS3B02G318100.1/TraesCS5B02G142900.1/TraesCS4B02G160500.1/…	40	3.52544	BP
GO:0006109	regulation of carbohydrate metabolic process	23/32316	25/54649	0.000318519	0.00290013	0.00198916	TraesCS2D02G155200.1/TraesCS1B02G343500.1/TraesCS1D02G332200.1/TraesCS2D02G000500.1/TraesCS2B02G389500.1/TraesCS2D02G368700.1/TraesCS2B02G154700.1/TraesCS3A02G083700.1/TraesCS3B02G098700.1/TraesCS2A02G239200.2/TraesCS2B02G257300.1/TraesCS2D02G246100.1/TraesCS1A02G324000.1/TraesCS1B02G337400.1/TraesCS1D02G325300.1/TraesCS1A02G170400.2/TraesCS1A02G105500.1/TraesCS1B02G131000.1/TraesCS1D02G109700.1/…	23	3.49686	BP
GO:0040034	regulation of development, heterochronic	23/32316	25/54649	0.000318519	0.00290013	0.00198916	TraesCS4B02G012100.1/TraesCS4D02G010200.1/TraesCS2A02G414800.1/TraesCS2B02G434000.1/TraesCS2D02G412100.1/TraesCS1A02G198400.1/TraesCS1B02G213300.1/TraesCS1D02G202100.1/TraesCS1A02G418200.1/TraesCS1B02G448200.1/TraesCS1D02G425900.1/TraesCS1A02G365700.1/TraesCS1B02G383300.1/TraesCS1D02G371100.1/TraesCS7B02G013100.1/TraesCS7D02G111600.1/TraesCS6A02G032600.2/TraesCS6B02G045800.1/TraesCS6D02G037400.1/…	23	3.49686	BP
GO:0034976	response to endoplasmic reticulum stress	54/32316	68/54649	0.000326777	0.00296287	0.00203219	TraesCS4A02G294000.1/TraesCS4B02G019900.1/TraesCS6A02G374700.1/TraesCS7B02G280400.1/TraesCS3B02G171300.1/TraesCS4A02G042300.1/TraesCS4A02G214200.2/TraesCS7A02G123900.1/TraesCS4B02G101800.3/TraesCS2B02G321000.1/TraesCS3B02G532200.1/TraesCS4D02G098400.1/TraesCS2D02G302900.1/TraesCS2D02G305000.1/TraesCS4A02G326100.1/TraesCS3B02G263000.1/TraesCS3D02G237200.2/TraesCS3B02G432000.1/TraesCS2D02G546500.2/…	54	3.48575	BP
GO:0062012	regulation of small molecule metabolic process	47/32316	58/54649	0.000331866	0.00299648	0.00205524	TraesCS2D02G155200.1/TraesCS2A02G349200.3/TraesCS2B02G367600.4/TraesCS2D02G347600.2/TraesCS4A02G002000.2/TraesCS4D02G301600.1/TraesCS4A02G216100.1/TraesCS4B02G100100.1/TraesCS4D02G096400.2/TraesCS3A02G122400.1/TraesCS3B02G141600.1/TraesCS3D02G124300.1/TraesCS2B02G592500.1/TraesCS2D02G562900.1/TraesCS4A02G117500.3/TraesCS4B02G186900.3/TraesCS2D02G310200.3/TraesCS3A02G037700.1/TraesCS3B02G045900.1/…	47	3.47904	BP
GO:0006862	nucleotide transport	29/32316	33/54649	0.000336065	0.00302179	0.00207261	TraesCS4A02G091000.1/TraesCS4B02G213700.1/TraesCS3A02G048500.1/TraesCS3B02G230200.1/TraesCS3B02G050500.1/TraesCS3D02G030800.1/TraesCS7A02G209800.1/TraesCS1A02G434300.1/TraesCS6A02G282200.1/TraesCS1A02G360400.1/TraesCS3B02G211500.1/TraesCS7B02G116600.1/TraesCS1B02G376900.1/TraesCS6B02G310600.1/TraesCS3B02G033100.1/TraesCS6D02G262700.1/TraesCS7D02G211700.2/TraesCS1D02G364800.1/TraesCS6B02G231800.3/…	29	3.47358	BP
GO:0006782	protoporphyrinogen IX biosynthetic process	26/32316	29/54649	0.00034242	0.00304108	0.00208584	TraesCS6A02G143300.1/TraesCS2A02G347900.1/TraesCS5A02G045700.2/TraesCS5B02G049800.1/TraesCS2B02G366300.1/TraesCS5D02G055700.1/TraesCS2D02G346200.1/TraesCS4A02G136400.1/TraesCS3A02G224800.1/TraesCS3B02G254400.1/TraesCS4B02G168300.1/TraesCS4D02G170800.1/TraesCS3D02G228800.1/TraesCS4D02G300900.2/TraesCS7A02G125600.1/TraesCS1A02G173100.2/TraesCS1A02G057200.1/TraesCS1B02G075200.1/TraesCS7B02G024500.2/…	26	3.46544	BP
GO:0046417	chorismate metabolic process	26/32316	29/54649	0.00034242	0.00304108	0.00208584	TraesCS2A02G163600.1/TraesCS1B02G229700.1/TraesCS2B02G189300.1/TraesCS2D02G170400.1/TraesCS1D02G218300.1/TraesCS7A02G422100.3/TraesCS7A02G071200.1/TraesCS7D02G066600.1/TraesCSU02G063500.1/TraesCS6A02G147400.1/TraesCS7A02G253300.1/TraesCS3A02G301800.2/TraesCS7B02G149600.1/TraesCS6B02G175700.1/TraesCS3B02G334900.1/TraesCS3D02G300200.1/TraesCS6D02G136700.1/TraesCS7D02G251900.1/TraesCS4A02G083400.2/T…	26	3.46544	BP
GO:0046501	protoporphyrinogen IX metabolic process	26/32316	29/54649	0.00034242	0.00304108	0.00208584	TraesCS6A02G143300.1/TraesCS2A02G347900.1/TraesCS5A02G045700.2/TraesCS5B02G049800.1/TraesCS2B02G366300.1/TraesCS5D02G055700.1/TraesCS2D02G346200.1/TraesCS4A02G136400.1/TraesCS3A02G224800.1/TraesCS3B02G254400.1/TraesCS4B02G168300.1/TraesCS4D02G170800.1/TraesCS3D02G228800.1/TraesCS4D02G300900.2/TraesCS7A02G125600.1/TraesCS1A02G173100.2/TraesCS1A02G057200.1/TraesCS1B02G075200.1/TraesCS7B02G024500.2/…	26	3.46544	BP
GO:0080135	regulation of cellular response to stress	56/32316	71/54649	0.00035311	0.00312322	0.00214217	TraesCS7A02G111300.1/TraesCS4A02G106400.1/TraesCS7B02G009200.1/TraesCS4D02G198600.1/TraesCS7D02G106400.1/TraesCS7A02G161000.1/TraesCS6A02G340300.2/TraesCS5A02G212500.1/TraesCS5B02G211200.1/TraesCS6B02G371500.1/TraesCS7B02G066000.2/TraesCS6D02G320800.1/TraesCS5D02G219500.1/TraesCS7B02G473400.1/TraesCSU02G105300.1/TraesCS3B02G263000.1/TraesCS3D02G237200.2/TraesCS3A02G149800.1/TraesCS3B02G176900.1/T…	56	3.45209	BP
GO:0042364	water-soluble vitamin biosynthetic process	111/32316	153/54649	0.000376177	0.00329884	0.00226263	TraesCS6A02G147000.1/TraesCS6B02G175200.1/TraesCS6D02G136300.1/TraesCS4A02G290400.1/TraesCS4B02G023800.1/TraesCS4D02G021400.1/TraesCS2D02G575800.1/TraesCS7A02G267300.1/TraesCS7B02G164700.1/TraesCS7D02G267400.1/TraesCS2A02G268800.1/TraesCS5A02G056400.2/TraesCS5B02G060400.1/TraesCS5D02G067600.2/TraesCS5B02G132600.1/TraesCS5D02G140400.2/TraesCS3B02G329400.2/TraesCS3D02G294900.3/TraesCS7A02G376800.1/…	111	3.42461	BP
GO:0055046	microgametogenesis	15/32316	15/54649	0.000377532	0.00329884	0.00226263	TraesCS2D02G412500.1/TraesCS7B02G419500.1/TraesCS2A02G414200.1/TraesCS2D02G411500.1/TraesCS5A02G054400.1/TraesCS5B02G062000.3/TraesCS5D02G065700.1/TraesCS2A02G404000.1/TraesCS2D02G401000.1/TraesCS3B02G473200.1/TraesCS3D02G432100.1/TraesCS5A02G233600.1/TraesCS5B02G232100.1/TraesCS5D02G240500.1/TraesCS5D02G320100.1	15	3.42305	BP
GO:0062014	negative regulation of small molecule metabolic process	15/32316	15/54649	0.000377532	0.00329884	0.00226263	TraesCS4A02G002000.2/TraesCS4D02G301600.1/TraesCS3A02G122400.1/TraesCS3B02G141600.1/TraesCS3D02G124300.1/TraesCS7A02G116200.1/TraesCS7B02G012400.1/TraesCS7D02G110400.1/TraesCS2A02G239200.2/TraesCS2B02G257300.1/TraesCS2D02G246100.1/TraesCS2D02G142000.2/TraesCS1A02G105500.1/TraesCS1B02G131000.1/TraesCS1D02G109700.1	15	3.42305	BP
GO:0006814	sodium ion transport	34/32316	40/54649	0.0004066	0.00352748	0.00241945	TraesCS5B02G246600.1/TraesCS2A02G121000.1/TraesCS1A02G102300.1/TraesCS5A02G176100.3/TraesCS7A02G228400.1/TraesCS7A02G242300.1/TraesCS5A02G260700.1/TraesCS4A02G145300.1/TraesCS7B02G191300.1/TraesCS7B02G149100.1/TraesCS1B02G112700.1/TraesCS5B02G259100.2/TraesCS2B02G141900.1/TraesCS5B02G173800.1/TraesCS5D02G180800.1/TraesCS4D02G147600.1/TraesCS7D02G241200.1/TraesCS1D02G093900.1/TraesCS7D02G226200.1/…	34	3.39083	BP
GO:0016441	posttranscriptional gene silencing	44/32316	54/54649	0.000406955	0.00352748	0.00241945	TraesCS7A02G292100.1/TraesCS7B02G197300.1/TraesCS5A02G389200.1/TraesCS5B02G394400.1/TraesCS5A02G325600.1/TraesCS2A02G414800.1/TraesCS5A02G165900.1/TraesCS2B02G434000.1/TraesCS2D02G412100.1/TraesCS4B02G276500.1/TraesCS4A02G165700.1/TraesCS4D02G145700.1/TraesCS7A02G333800.1/TraesCS7D02G341400.1/TraesCS4B02G144300.1/TraesCS2A02G084200.1/TraesCS2D02G082200.3/TraesCS2A02G141300.1/TraesCS2B02G166300.1/…	44	3.39045	BP
GO:0016108	tetraterpenoid metabolic process	39/32316	47/54649	0.000424054	0.00361781	0.00248141	TraesCS2D02G279300.1/TraesCS1A02G071700.1/TraesCS1B02G090300.1/TraesCS1D02G074300.1/TraesCS6A02G197700.1/TraesCS6B02G218700.1/TraesCS6D02G183000.1/TraesCS4A02G311300.1/TraesCS4B02G003000.1/TraesCS4D02G003100.1/TraesCS2A02G239200.2/TraesCS2B02G257300.1/TraesCS2D02G246100.1/TraesCS5A02G020900.1/TraesCS7A02G557300.2/TraesCS5B02G017900.1/TraesCS7B02G482000.1/TraesCS5D02G026000.1/TraesCS7D02G553300.1/…	39	3.37258	BP
GO:0016116	carotenoid metabolic process	39/32316	47/54649	0.000424054	0.00361781	0.00248141	TraesCS2D02G279300.1/TraesCS1A02G071700.1/TraesCS1B02G090300.1/TraesCS1D02G074300.1/TraesCS6A02G197700.1/TraesCS6B02G218700.1/TraesCS6D02G183000.1/TraesCS4A02G311300.1/TraesCS4B02G003000.1/TraesCS4D02G003100.1/TraesCS2A02G239200.2/TraesCS2B02G257300.1/TraesCS2D02G246100.1/TraesCS5A02G020900.1/TraesCS7A02G557300.2/TraesCS5B02G017900.1/TraesCS7B02G482000.1/TraesCS5D02G026000.1/TraesCS7D02G553300.1/…	39	3.37258	BP
GO:0072665	protein localization to vacuole	39/32316	47/54649	0.000424054	0.00361781	0.00248141	TraesCS3A02G252300.1/TraesCS3B02G234600.1/TraesCS7A02G279100.1/TraesCS7B02G181100.1/TraesCS7D02G278900.1/TraesCS6A02G306100.1/TraesCS6B02G334400.1/TraesCS6D02G285200.1/TraesCS6A02G362600.1/TraesCS3A02G535700.1/TraesCS3B02G608200.1/TraesCS6B02G396200.1/TraesCS6D02G345900.1/TraesCS3D02G541200.1/TraesCS3B02G368700.1/TraesCS3A02G266600.1/TraesCS3D02G266800.1/TraesCS3B02G023100.1/TraesCS3B02G349400.1/…	39	3.37258	BP
GO:0072666	establishment of protein localization to vacuole	39/32316	47/54649	0.000424054	0.00361781	0.00248141	TraesCS3A02G252300.1/TraesCS3B02G234600.1/TraesCS7A02G279100.1/TraesCS7B02G181100.1/TraesCS7D02G278900.1/TraesCS6A02G306100.1/TraesCS6B02G334400.1/TraesCS6D02G285200.1/TraesCS6A02G362600.1/TraesCS3A02G535700.1/TraesCS3B02G608200.1/TraesCS6B02G396200.1/TraesCS6D02G345900.1/TraesCS3D02G541200.1/TraesCS3B02G368700.1/TraesCS3A02G266600.1/TraesCS3D02G266800.1/TraesCS3B02G023100.1/TraesCS3B02G349400.1/…	39	3.37258	BP
GO:0061024	membrane organization	153/32316	218/54649	0.00046446	0.003947	0.0027072	TraesCS7A02G051000.1/TraesCS3A02G252300.1/TraesCS3B02G234600.1/TraesCS4B02G142700.1/TraesCS5B02G143300.1/TraesCS2D02G101900.1/TraesCS2B02G263700.1/TraesCS2D02G224100.1/TraesCS5B02G359900.1/TraesCS5A02G309700.2/TraesCS5B02G310400.1/TraesCS5D02G316700.1/TraesCS3A02G193800.1/TraesCS5D02G101300.1/TraesCS2D02G212400.1/TraesCS5D02G501200.1/TraesCS2D02G012900.2/TraesCS3B02G097800.1/TraesCS1A02G379800.1/…	153	3.33305	BP
GO:0050801	ion homeostasis	145/32316	206/54649	0.000525436	0.00444774	0.00305064	TraesCS4A02G005000.2/TraesCS2A02G502400.1/TraesCS4B02G300000.1/TraesCS2B02G530500.1/TraesCS2D02G031100.1/TraesCS4A02G059200.1/TraesCS4B02G234800.1/TraesCS7A02G206400.1/TraesCS7B02G113600.2/TraesCS7D02G209200.1/TraesCS7A02G517900.1/TraesCS5A02G152400.1/TraesCS4A02G180700.2/TraesCS5B02G151000.1/TraesCS4B02G137200.1/TraesCS4D02G131700.1/TraesCS5D02G157600.1/TraesCS6A02G223700.1/TraesCS6B02G257600.2/…	145	3.27948	BP
GO:0046148	pigment biosynthetic process	132/32316	186/54649	0.000532186	0.00448734	0.00307781	TraesCS1A02G102400.2/TraesCS3A02G506200.1/TraesCS3B02G574300.1/TraesCS3D02G514100.1/TraesCS5A02G177800.1/TraesCS1A02G135700.1/TraesCS5B02G175100.1/TraesCS1B02G150400.3/TraesCS5D02G182100.1/TraesCS1D02G131200.2/TraesCS7A02G108400.1/TraesCS7B02G006400.1/TraesCS7D02G103300.1/TraesCS6A02G143300.1/TraesCS5A02G466100.1/TraesCS7A02G480700.1/TraesCS7B02G382800.3/TraesCS5B02G477800.1/TraesCS5D02G478900.1/…	132	3.27394	BP
GO:0002098	tRNA wobble uridine modification	33/32316	39/54649	0.00058957	0.00487633	0.00334461	TraesCS2A02G320900.1/TraesCS2B02G361800.1/TraesCS2D02G341600.1/TraesCS7A02G131800.1/TraesCS7B02G032500.1/TraesCS7D02G131100.1/TraesCS4B02G291000.1/TraesCS5D02G094100.1/TraesCS6A02G303100.1/TraesCS5A02G068500.1/TraesCS5B02G074900.1/TraesCS5D02G080500.1/TraesCS5A02G214500.1/TraesCS5B02G209300.1/TraesCS5A02G483800.1/TraesCS5B02G497100.1/TraesCS5D02G497400.1/TraesCS3A02G503200.1/TraesCS3B02G566600.1/…	33	3.22946	BP
GO:0034605	cellular response to heat	33/32316	39/54649	0.00058957	0.00487633	0.00334461	TraesCS2A02G033700.1/TraesCS5A02G260600.3/TraesCS2B02G047400.1/TraesCS7B02G149200.1/TraesCS5B02G258900.2/TraesCS7D02G241100.1/TraesCS7B02G473400.1/TraesCSU02G105300.1/TraesCS3B02G308100.1/TraesCS1B02G352400.1/TraesCS3D02G273600.1/TraesCS2D02G285800.1/TraesCSU02G102400.1/TraesCS3A02G280800.1/TraesCS2A02G089300.1/TraesCS4A02G027700.1/TraesCS1A02G375600.2/TraesCS2B02G105100.1/TraesCS7B02G272500.1/Tr…	33	3.22946	BP
GO:0035384	thioester biosynthetic process	33/32316	39/54649	0.00058957	0.00487633	0.00334461	TraesCS2A02G010100.1/TraesCS6A02G311800.1/TraesCS7A02G238900.1/TraesCS6B02G342000.1/TraesCS2B02G012500.1/TraesCS2D02G010700.1/TraesCS7D02G199900.1/TraesCS6D02G291100.1/TraesCS3A02G484800.1/TraesCS2A02G069400.1/TraesCS2B02G082500.1/TraesCS3D02G479900.1/TraesCS2D02G068100.1/TraesCS2A02G290900.2/TraesCS6A02G390600.1/TraesCS2B02G307300.1/TraesCS6B02G431000.2/TraesCS2D02G288800.1/TraesCS6D02G376900.2/…	33	3.22946	BP
GO:0043650	dicarboxylic acid biosynthetic process	33/32316	39/54649	0.00058957	0.00487633	0.00334461	TraesCS2A02G163600.1/TraesCS1B02G229700.1/TraesCS2B02G189300.1/TraesCS2D02G170400.1/TraesCS1D02G218300.1/TraesCS3A02G266300.1/TraesCS2A02G130600.1/TraesCS3B02G299800.1/TraesCS2B02G152900.1/TraesCS3D02G266400.1/TraesCS2D02G132900.1/TraesCS7A02G071200.1/TraesCS7D02G066600.1/TraesCSU02G063500.1/TraesCS4A02G083400.2/TraesCS4B02G220800.1/TraesCS4D02G221100.1/TraesCS2B02G539900.1/TraesCS2D02G395600.1/T…	33	3.22946	BP
GO:0071616	acyl-CoA biosynthetic process	33/32316	39/54649	0.00058957	0.00487633	0.00334461	TraesCS2A02G010100.1/TraesCS6A02G311800.1/TraesCS7A02G238900.1/TraesCS6B02G342000.1/TraesCS2B02G012500.1/TraesCS2D02G010700.1/TraesCS7D02G199900.1/TraesCS6D02G291100.1/TraesCS3A02G484800.1/TraesCS2A02G069400.1/TraesCS2B02G082500.1/TraesCS3D02G479900.1/TraesCS2D02G068100.1/TraesCS2A02G290900.2/TraesCS6A02G390600.1/TraesCS2B02G307300.1/TraesCS6B02G431000.2/TraesCS2D02G288800.1/TraesCS6D02G376900.2/…	33	3.22946	BP
GO:0009744	response to sucrose	38/32316	46/54649	0.000600657	0.00494914	0.00339455	TraesCS7A02G292100.1/TraesCS7B02G197300.1/TraesCS4B02G012100.1/TraesCS4D02G010200.1/TraesCS5A02G495100.1/TraesCS4B02G323000.1/TraesCS4D02G319400.1/TraesCS3B02G469000.1/TraesCS3A02G433200.1/TraesCS5B02G152600.1/TraesCS2A02G279200.1/TraesCS2B02G296700.1/TraesCS2D02G278200.1/TraesCS1A02G076100.1/TraesCS1D02G078500.1/TraesCS1A02G004200.1/TraesCS1A02G219400.1/TraesCS7D02G032700.1/TraesCS6A02G090300.1/…	38	3.22137	BP
GO:1903046	meiotic cell cycle process	118/32316	165/54649	0.00063636	0.00501103	0.00343699	TraesCS4A02G414600.1/TraesCS4B02G315300.1/TraesCS1D02G306100.1/TraesCS6A02G089400.2/TraesCS2A02G095300.1/TraesCS2B02G110500.1/TraesCS2D02G093700.1/TraesCS5A02G133000.1/TraesCS7A02G384800.1/TraesCS5B02G131900.1/TraesCS7B02G287700.1/TraesCS5D02G141200.1/TraesCS7D02G381300.1/TraesCS5B02G110300.1/TraesCS2D02G337000.1/TraesCS5D02G123800.1/TraesCS1B02G124800.1/TraesCS5A02G162700.1/TraesCS5B02G160100.1/…	118	3.1963	BP
GO:0006591	ornithine metabolic process	14/32316	14/54649	0.000638551	0.00501103	0.00343699	TraesCS5A02G375000.1/TraesCS5B02G376900.1/TraesCS5D02G384500.1/TraesCS6A02G272200.1/TraesCS6B02G299700.1/TraesCS6D02G252300.1/TraesCS4A02G119700.1/TraesCS4B02G185000.1/TraesCS4D02G186300.1/TraesCS6A02G263900.1/TraesCS6B02G290900.1/TraesCS6D02G251000.1/TraesCS5B02G299700.1/TraesCS5D02G307100.1	14	3.1948	BP
GO:0016103	diterpenoid catabolic process	14/32316	14/54649	0.000638551	0.00501103	0.00343699	TraesCS3B02G166100.1/TraesCS3D02G293800.1/TraesCS1A02G303100.1/TraesCS1B02G347600.1/TraesCS1D02G336900.1/TraesCS3A02G294000.1/TraesCS3B02G328700.1/TraesCS1A02G392500.1/TraesCS1A02G126400.1/TraesCS1D02G127000.1/TraesCS3D02G149600.1/TraesCS7D02G439200.1/TraesCS1A02G106200.1/TraesCS7B02G349700.1	14	3.1948	BP
GO:0016115	terpenoid catabolic process	14/32316	14/54649	0.000638551	0.00501103	0.00343699	TraesCS3B02G166100.1/TraesCS3D02G293800.1/TraesCS1A02G303100.1/TraesCS1B02G347600.1/TraesCS1D02G336900.1/TraesCS3A02G294000.1/TraesCS3B02G328700.1/TraesCS1A02G392500.1/TraesCS1A02G126400.1/TraesCS1D02G127000.1/TraesCS3D02G149600.1/TraesCS7D02G439200.1/TraesCS1A02G106200.1/TraesCS7B02G349700.1	14	3.1948	BP
GO:0019827	stem cell population maintenance	14/32316	14/54649	0.000638551	0.00501103	0.00343699	TraesCS7B02G240100.1/TraesCS7D02G336500.1/TraesCS6A02G263600.1/TraesCS2A02G414800.1/TraesCS7B02G256500.1/TraesCS2B02G434000.1/TraesCS7D02G351700.1/TraesCS2D02G412100.1/TraesCS7A02G116200.1/TraesCS7B02G012400.1/TraesCS7D02G110400.1/TraesCS6A02G372300.1/TraesCS6D02G356400.1/TraesCS2D02G362700.1	14	3.1948	BP
GO:0045487	gibberellin catabolic process	14/32316	14/54649	0.000638551	0.00501103	0.00343699	TraesCS3B02G166100.1/TraesCS3D02G293800.1/TraesCS1A02G303100.1/TraesCS1B02G347600.1/TraesCS1D02G336900.1/TraesCS3A02G294000.1/TraesCS3B02G328700.1/TraesCS1A02G392500.1/TraesCS1A02G126400.1/TraesCS1D02G127000.1/TraesCS3D02G149600.1/TraesCS7D02G439200.1/TraesCS1A02G106200.1/TraesCS7B02G349700.1	14	3.1948	BP
GO:0070417	cellular response to cold	14/32316	14/54649	0.000638551	0.00501103	0.00343699	TraesCS2D02G303500.1/TraesCS3B02G469000.1/TraesCS3A02G433200.1/TraesCS1B02G322100.1/TraesCS7A02G376200.1/TraesCS7B02G277700.1/TraesCSU02G094800.1/TraesCS7B02G478000.1/TraesCS5B02G505400.1/TraesCS5D02G506200.1/TraesCS7D02G372600.1/TraesCS2A02G438900.1/TraesCS2B02G458500.1/TraesCS2D02G435300.1	14	3.1948	BP
GO:0071248	cellular response to metal ion	14/32316	14/54649	0.000638551	0.00501103	0.00343699	TraesCS4B02G012100.1/TraesCS4D02G010200.1/TraesCS6A02G321200.1/TraesCS6B02G351900.1/TraesCS3A02G398000.1/TraesCS3B02G430000.2/TraesCS7D02G359300.1/TraesCS6A02G290600.1/TraesCS6B02G320900.1/TraesCS6D02G271900.1/TraesCS7D02G197800.1/TraesCS4D02G104900.1/TraesCS1A02G275200.1/TraesCS1B02G284400.1	14	3.1948	BP
GO:0097502	mannosylation	14/32316	14/54649	0.000638551	0.00501103	0.00343699	TraesCS2D02G450000.2/TraesCS3B02G110100.1/TraesCS3B02G034600.1/TraesCS2D02G301000.1/TraesCS2D02G216800.1/TraesCS7D02G294300.1/TraesCS2D02G217100.1/TraesCS2D02G217200.1/TraesCS3B02G105200.1/TraesCS2D02G390100.2/TraesCS3B02G540800.1/TraesCS2D02G163000.2/TraesCSU02G046600.1/TraesCS2D02G460300.1	14	3.1948	BP
GO:0098727	maintenance of cell number	14/32316	14/54649	0.000638551	0.00501103	0.00343699	TraesCS7B02G240100.1/TraesCS7D02G336500.1/TraesCS6A02G263600.1/TraesCS2A02G414800.1/TraesCS7B02G256500.1/TraesCS2B02G434000.1/TraesCS7D02G351700.1/TraesCS2D02G412100.1/TraesCS7A02G116200.1/TraesCS7B02G012400.1/TraesCS7D02G110400.1/TraesCS6A02G372300.1/TraesCS6D02G356400.1/TraesCS2D02G362700.1	14	3.1948	BP
GO:1900426	positive regulation of defense response to bacterium	14/32316	14/54649	0.000638551	0.00501103	0.00343699	TraesCS4A02G216100.1/TraesCS4B02G100100.1/TraesCS4D02G096400.2/TraesCS2A02G501300.1/TraesCS2B02G529400.1/TraesCS2D02G501800.2/TraesCS3A02G037700.1/TraesCS3B02G045900.1/TraesCS3D02G041800.1/TraesCS7B02G190400.1/TraesCS7D02G225200.1/TraesCS7A02G455900.1/TraesCS6B02G229700.1/TraesCS6D02G179200.1	14	3.1948	BP
GO:0009686	gibberellin biosynthetic process	18/32316	19/54649	0.000652104	0.00501103	0.00343699	TraesCS4B02G012100.1/TraesCS4D02G010200.1/TraesCS4A02G319100.1/TraesCS3B02G439900.1/TraesCS3B02G432800.1/TraesCS5D02G566200.1/TraesCS7B02G265800.1/TraesCS7D02G360700.1/TraesCS3D02G394000.1/TraesCS2A02G540400.1/TraesCS2B02G570900.1/TraesCS3A02G399800.1/TraesCS3A02G122600.1/TraesCS3B02G141800.1/TraesCS3D02G124500.1/TraesCS2B02G445500.1/TraesCS2D02G029600.1/TraesCSU02G008700.1	18	3.18568	BP
GO:0009788	negative regulation of abscisic acid-activated signaling pathway	18/32316	19/54649	0.000652104	0.00501103	0.00343699	TraesCS1D02G449700.1/TraesCS1A02G441200.1/TraesCS1B02G475700.1/TraesCS4A02G294000.1/TraesCS4B02G019900.1/TraesCS3A02G347500.1/TraesCS3B02G379200.1/TraesCS3D02G341100.1/TraesCS4D02G154200.1/TraesCS5A02G216000.1/TraesCS5B02G214500.2/TraesCS5D02G223800.1/TraesCS7A02G518300.1/TraesCS7B02G434400.1/TraesCS4B02G318500.1/TraesCS7A02G162400.1/TraesCS7B02G067700.1/TraesCS7D02G164100.2	18	3.18568	BP
GO:0009813	flavonoid biosynthetic process	18/32316	19/54649	0.000652104	0.00501103	0.00343699	TraesCS1A02G102400.2/TraesCS7A02G108400.1/TraesCS7B02G006400.1/TraesCS7D02G103300.1/TraesCS3B02G612000.1/TraesCS7B02G245500.1/TraesCS3A02G348600.1/TraesCS3D02G342200.2/TraesCS6A02G298400.1/TraesCS6D02G278200.1/TraesCS1A02G076100.1/TraesCS1D02G078500.1/TraesCS3A02G378800.1/TraesCS3B02G411500.3/TraesCS5A02G475600.1/TraesCS5B02G488900.1/TraesCS5D02G489000.1/TraesCS2D02G269800.8	18	3.18568	BP
GO:0015908	fatty acid transport	18/32316	19/54649	0.000652104	0.00501103	0.00343699	TraesCS4A02G087100.1/TraesCS4A02G270800.1/TraesCS7A02G457900.1/TraesCS2A02G471600.1/TraesCS4B02G217300.1/TraesCS2B02G494400.1/TraesCS7B02G358400.1/TraesCS4B02G043300.1/TraesCS4D02G040800.1/TraesCS7D02G446400.1/TraesCS4D02G217600.1/TraesCS2D02G471500.1/TraesCS6D02G404600.1/TraesCS3A02G222400.1/TraesCS3B02G252800.1/TraesCS3D02G230200.1/TraesCS2B02G154600.1/TraesCS2D02G134100.1	18	3.18568	BP
GO:0015996	chlorophyll catabolic process	18/32316	19/54649	0.000652104	0.00501103	0.00343699	TraesCS3B02G469000.1/TraesCS3A02G433200.1/TraesCS3A02G151900.1/TraesCS3B02G179100.1/TraesCS3D02G159800.1/TraesCS4A02G411000.1/TraesCS4B02G311100.1/TraesCS3A02G101900.1/TraesCS6A02G002900.1/TraesCS6A02G146000.1/TraesCS5A02G355700.1/TraesCS6B02G008100.1/TraesCS3B02G119400.1/TraesCS6B02G174300.1/TraesCS6B02G422500.1/TraesCS3D02G103900.1/TraesCS6D02G135300.1/TraesCS5D02G364100.1	18	3.18568	BP
GO:0046149	pigment catabolic process	18/32316	19/54649	0.000652104	0.00501103	0.00343699	TraesCS3B02G469000.1/TraesCS3A02G433200.1/TraesCS3A02G151900.1/TraesCS3B02G179100.1/TraesCS3D02G159800.1/TraesCS4A02G411000.1/TraesCS4B02G311100.1/TraesCS3A02G101900.1/TraesCS6A02G002900.1/TraesCS6A02G146000.1/TraesCS5A02G355700.1/TraesCS6B02G008100.1/TraesCS3B02G119400.1/TraesCS6B02G174300.1/TraesCS6B02G422500.1/TraesCS3D02G103900.1/TraesCS6D02G135300.1/TraesCS5D02G364100.1	18	3.18568	BP
GO:1901420	negative regulation of response to alcohol	18/32316	19/54649	0.000652104	0.00501103	0.00343699	TraesCS1D02G449700.1/TraesCS1A02G441200.1/TraesCS1B02G475700.1/TraesCS4A02G294000.1/TraesCS4B02G019900.1/TraesCS3A02G347500.1/TraesCS3B02G379200.1/TraesCS3D02G341100.1/TraesCS4D02G154200.1/TraesCS5A02G216000.1/TraesCS5B02G214500.2/TraesCS5D02G223800.1/TraesCS7A02G518300.1/TraesCS7B02G434400.1/TraesCS4B02G318500.1/TraesCS7A02G162400.1/TraesCS7B02G067700.1/TraesCS7D02G164100.2	18	3.18568	BP
GO:1905958	negative regulation of cellular response to alcohol	18/32316	19/54649	0.000652104	0.00501103	0.00343699	TraesCS1D02G449700.1/TraesCS1A02G441200.1/TraesCS1B02G475700.1/TraesCS4A02G294000.1/TraesCS4B02G019900.1/TraesCS3A02G347500.1/TraesCS3B02G379200.1/TraesCS3D02G341100.1/TraesCS4D02G154200.1/TraesCS5A02G216000.1/TraesCS5B02G214500.2/TraesCS5D02G223800.1/TraesCS7A02G518300.1/TraesCS7B02G434400.1/TraesCS4B02G318500.1/TraesCS7A02G162400.1/TraesCS7B02G067700.1/TraesCS7D02G164100.2	18	3.18568	BP
GO:0010224	response to UV-B	35/32316	42/54649	0.000719964	0.00551294	0.00378125	TraesCS7A02G292100.1/TraesCS7B02G197300.1/TraesCS7A02G111300.1/TraesCS4A02G106400.1/TraesCS7B02G009200.1/TraesCS4D02G198600.1/TraesCS7D02G106400.1/TraesCS4A02G117500.3/TraesCS4B02G186900.3/TraesCS2A02G306400.3/TraesCS6A02G153100.1/TraesCS6B02G180900.1/TraesCS2B02G323100.1/TraesCS6D02G142500.1/TraesCS2D02G304900.2/TraesCS3A02G037700.1/TraesCS3B02G045900.1/TraesCS3D02G041800.1/TraesCS2A02G117400.4/…	35	3.14269	BP
GO:0016485	protein processing	102/32316	141/54649	0.000752638	0.00574284	0.00393894	TraesCS6A02G112700.1/TraesCS7A02G343500.1/TraesCS6B02G141500.1/TraesCS7B02G239600.2/TraesCS7D02G336100.1/TraesCS6D02G102500.1/TraesCS2A02G386700.1/TraesCS2B02G404300.1/TraesCS2D02G383500.1/TraesCS2D02G383400.1/TraesCS3A02G516600.1/TraesCS3D02G524300.1/TraesCS5B02G322000.2/TraesCS5D02G328300.2/TraesCS4B02G373200.1/TraesCS4D02G364000.1/TraesCS2D02G340200.1/TraesCS2D02G340100.1/TraesCS3A02G502200.1/…	102	3.12341	BP
GO:0016246	RNA interference	21/32316	23/54649	0.000776899	0.00584562	0.00400943	TraesCS5A02G389200.1/TraesCS5B02G394400.1/TraesCS2A02G414800.1/TraesCS5A02G165900.1/TraesCS2B02G434000.1/TraesCS2D02G412100.1/TraesCS2A02G141300.1/TraesCS2B02G166300.1/TraesCS5A02G552700.1/TraesCSU02G124900.1/TraesCS5A02G178200.2/TraesCS2D02G362700.1/TraesCS1B02G123600.1/TraesCS3B02G543300.1/TraesCS6D02G278600.1/TraesCS6A02G067000.1/TraesCSU02G117200.1/TraesCS7A02G231500.1/TraesCS7B02G129900.1/Tr…	21	3.10964	BP
GO:0018342	protein prenylation	21/32316	23/54649	0.000776899	0.00584562	0.00400943	TraesCS5A02G298800.1/TraesCS5B02G298400.1/TraesCS5B02G298200.1/TraesCS5D02G305700.1/TraesCS7A02G248400.1/TraesCS3A02G075000.1/TraesCS3A02G278500.1/TraesCS3B02G088900.1/TraesCS7B02G143100.1/TraesCS3B02G312700.1/TraesCS3D02G074800.2/TraesCS3D02G278800.1/TraesCS7D02G247200.1/TraesCS3A02G185700.1/TraesCS3B02G215300.1/TraesCS3D02G189700.1/TraesCS4A02G179100.1/TraesCS7A02G462800.1/TraesCS7B02G363600.1/…	21	3.10964	BP
GO:0072530	purine-containing compound transmembrane transport	21/32316	23/54649	0.000776899	0.00584562	0.00400943	TraesCS2D02G452400.1/TraesCS2D02G452200.1/TraesCS2D02G452300.1/TraesCS3A02G048500.1/TraesCS3B02G050500.1/TraesCS3D02G030800.1/TraesCS7A02G209800.1/TraesCS1A02G434300.1/TraesCS6A02G282200.1/TraesCS1A02G360400.1/TraesCS7B02G116600.1/TraesCS1B02G376900.1/TraesCS6B02G310600.1/TraesCS3B02G033100.1/TraesCS6D02G262700.1/TraesCS7D02G211700.2/TraesCS1D02G364800.1/TraesCS6B02G231800.3/TraesCS2D02G452100.1/…	21	3.10964	BP
GO:0097354	prenylation	21/32316	23/54649	0.000776899	0.00584562	0.00400943	TraesCS5A02G298800.1/TraesCS5B02G298400.1/TraesCS5B02G298200.1/TraesCS5D02G305700.1/TraesCS7A02G248400.1/TraesCS3A02G075000.1/TraesCS3A02G278500.1/TraesCS3B02G088900.1/TraesCS7B02G143100.1/TraesCS3B02G312700.1/TraesCS3D02G074800.2/TraesCS3D02G278800.1/TraesCS7D02G247200.1/TraesCS3A02G185700.1/TraesCS3B02G215300.1/TraesCS3D02G189700.1/TraesCS4A02G179100.1/TraesCS7A02G462800.1/TraesCS7B02G363600.1/…	21	3.10964	BP
GO:1902275	regulation of chromatin organization	24/32316	27/54649	0.000794777	0.00595945	0.00408751	TraesCS5A02G389200.1/TraesCS1D02G143000.1/TraesCS2A02G397600.1/TraesCS7A02G386700.1/TraesCS7B02G289500.1/TraesCS7D02G383200.1/TraesCS5D02G451300.1/TraesCS2D02G395400.1/TraesCS4D02G165700.3/TraesCS5A02G390300.2/TraesCS5B02G395200.1/TraesCS5D02G400100.2/TraesCS2D02G142000.2/TraesCS5B02G203600.1/TraesCS5B02G448500.1/TraesCS2D02G176600.1/TraesCS7D02G277600.1/TraesCS6A02G167900.1/TraesCS6B02G195600.2/…	24	3.09975	BP
GO:0046364	monosaccharide biosynthetic process	32/32316	38/54649	0.000851459	0.00636245	0.00436392	TraesCS3A02G377600.1/TraesCS3A02G367000.1/TraesCS3B02G410400.1/TraesCS3B02G398300.1/TraesCS3B02G087400.1/TraesCS5A02G056400.2/TraesCS5B02G060400.1/TraesCS5D02G067600.2/TraesCS5B02G132600.1/TraesCS5D02G140400.2/TraesCS1A02G040600.1/TraesCS1B02G053600.1/TraesCS1D02G041200.1/TraesCS6B02G187500.2/TraesCS1D02G313800.2/TraesCS4A02G093100.1/TraesCS5A02G247200.1/TraesCS5B02G244300.1/TraesCS5D02G253700.1/…	32	3.06984	BP
GO:0006084	acetyl-CoA metabolic process	46/32316	58/54649	0.00094706	0.00705251	0.00483722	TraesCS2A02G010100.1/TraesCS6A02G311800.1/TraesCS7A02G238900.1/TraesCS6B02G342000.1/TraesCS2B02G012500.1/TraesCS2D02G010700.1/TraesCS7D02G199900.1/TraesCS6D02G291100.1/TraesCS2A02G290900.2/TraesCS6A02G390600.1/TraesCS2B02G307300.1/TraesCS6B02G431000.2/TraesCS2D02G288800.1/TraesCS6D02G376900.2/TraesCS3A02G517800.1/TraesCS5A02G442800.1/TraesCS5B02G447300.1/TraesCS3B02G585400.1/TraesCS5D02G450200.1/…	46	3.02362	BP
GO:0006637	acyl-CoA metabolic process	61/32316	80/54649	0.000995227	0.00733557	0.00503137	TraesCS2A02G010100.1/TraesCS6A02G311800.1/TraesCS7A02G238900.1/TraesCS6B02G342000.1/TraesCS2B02G012500.1/TraesCS2D02G010700.1/TraesCS7D02G199900.1/TraesCS6D02G291100.1/TraesCS3A02G484800.1/TraesCS2A02G069400.1/TraesCS2B02G082500.1/TraesCS3D02G479900.1/TraesCS2D02G068100.1/TraesCS2A02G290900.2/TraesCS6A02G390600.1/TraesCS2B02G307300.1/TraesCS6B02G431000.2/TraesCS2D02G288800.1/TraesCS6D02G376900.2/…	61	3.00208	BP
GO:0009642	response to light intensity	61/32316	80/54649	0.000995227	0.00733557	0.00503137	TraesCS4D02G243000.1/TraesCS7A02G292100.1/TraesCS7B02G197300.1/TraesCS7B02G473400.1/TraesCSU02G105300.1/TraesCS4A02G059200.1/TraesCS4B02G234800.1/TraesCS4A02G042300.1/TraesCS3A02G338600.3/TraesCS3B02G370200.3/TraesCS3D02G332100.1/TraesCS2A02G331800.1/TraesCS2D02G331100.1/TraesCS6D02G322300.1/TraesCS7A02G227100.1/TraesCS6A02G223700.1/TraesCS6B02G257600.2/TraesCS6A02G334800.1/TraesCS6B02G365200.1/T…	61	3.00208	BP
GO:0035383	thioester metabolic process	61/32316	80/54649	0.000995227	0.00733557	0.00503137	TraesCS2A02G010100.1/TraesCS6A02G311800.1/TraesCS7A02G238900.1/TraesCS6B02G342000.1/TraesCS2B02G012500.1/TraesCS2D02G010700.1/TraesCS7D02G199900.1/TraesCS6D02G291100.1/TraesCS3A02G484800.1/TraesCS2A02G069400.1/TraesCS2B02G082500.1/TraesCS3D02G479900.1/TraesCS2D02G068100.1/TraesCS2A02G290900.2/TraesCS6A02G390600.1/TraesCS2B02G307300.1/TraesCS6B02G431000.2/TraesCS2D02G288800.1/TraesCS6D02G376900.2/…	61	3.00208	BP
GO:0009751	response to salicylic acid	48/32316	61/54649	0.00101812	0.00747884	0.00512964	TraesCS5A02G548800.2/TraesCS3B02G568500.1/TraesCS7B02G473400.1/TraesCSU02G105300.1/TraesCS6A02G146900.1/TraesCS6B02G175100.2/TraesCS6D02G136200.1/TraesCS4A02G216100.1/TraesCS4B02G100100.1/TraesCS4D02G096400.2/TraesCS2A02G335100.1/TraesCS2B02G348400.1/TraesCS2D02G329400.1/TraesCS2D02G241300.2/TraesCS5A02G225500.1/TraesCS5D02G232700.1/TraesCS3A02G400400.1/TraesCS3B02G433400.1/TraesCS4A02G124900.1/T…	48	2.9922	BP
GO:0009723	response to ethylene	65/32316	86/54649	0.00103756	0.00759591	0.00520993	TraesCS7A02G111300.1/TraesCS7B02G009200.1/TraesCS7D02G106400.1/TraesCS4A02G294000.1/TraesCS4B02G019900.1/TraesCS7A02G492400.1/TraesCS7B02G398100.1/TraesCS7D02G478800.1/TraesCS4B02G012100.1/TraesCS4D02G010200.1/TraesCS5A02G548800.2/TraesCS3B02G568500.1/TraesCS5A02G325600.1/TraesCS6A02G146900.1/TraesCS6B02G175100.2/TraesCS6D02G136200.1/TraesCS4A02G216100.1/TraesCS4B02G100100.1/TraesCS4D02G096400.2/…	65	2.98399	BP
GO:0055088	lipid homeostasis	17/32316	18/54649	0.00104904	0.00765407	0.00524982	TraesCS7A02G206400.1/TraesCS7B02G113600.2/TraesCS7D02G209200.1/TraesCS7A02G373100.1/TraesCS3B02G146900.1/TraesCS3B02G586500.1/TraesCS2D02G014200.1/TraesCS2D02G398100.1/TraesCS2D02G331100.1/TraesCS2D02G398200.1/TraesCS2D02G002800.1/TraesCS7D02G026000.1/TraesCS3B02G164200.1/TraesCS2B02G420500.1/TraesCS3B02G372000.1/TraesCS3B02G413600.1/TraesCS2D02G373600.1	17	2.97921	BP
GO:0009789	positive regulation of abscisic acid-activated signaling pathway	13/32316	13/54649	0.00108002	0.00769783	0.00527984	TraesCS3B02G310800.2/TraesCS3D02G276800.1/TraesCS3A02G378700.1/TraesCS7A02G170600.1/TraesCS3B02G411300.1/TraesCS7B02G075600.1/TraesCS7D02G171300.1/TraesCS3D02G371900.1/TraesCS4A02G117500.3/TraesCS4B02G186900.3/TraesCS5A02G337100.2/TraesCS4D02G209300.1/TraesCS4B02G208600.2	13	2.96657	BP
GO:0010193	response to ozone	13/32316	13/54649	0.00108002	0.00769783	0.00527984	TraesCS7A02G292100.1/TraesCS7B02G197300.1/TraesCS7D02G405500.1/TraesCS1A02G425100.1/TraesCS1D02G434100.2/TraesCS3A02G149800.1/TraesCS3B02G176900.1/TraesCS3D02G157700.3/TraesCS2A02G145900.1/TraesCS2B02G171300.1/TraesCS2D02G150500.1/TraesCS2B02G252200.1/TraesCS2D02G234100.1	13	2.96657	BP
GO:0019288	isopentenyl diphosphate biosynthetic process, methylerythritol 4-phosphate pathway	13/32316	13/54649	0.00108002	0.00769783	0.00527984	TraesCS4A02G251600.1/TraesCS4B02G062800.1/TraesCS4D02G061800.1/TraesCS6B02G172400.1/TraesCS3A02G083700.1/TraesCS3B02G098700.1/TraesCS2A02G239200.2/TraesCS2B02G257300.1/TraesCS2D02G246100.1/TraesCS3B02G000700.1/TraesCS7D02G050900.1/TraesCSU02G056300.1/TraesCS3B02G437300.1	13	2.96657	BP
GO:0080110	sporopollenin biosynthetic process	13/32316	13/54649	0.00108002	0.00769783	0.00527984	TraesCS2D02G272200.1/TraesCS7A02G309300.1/TraesCS7A02G250100.1/TraesCS5A02G271200.1/TraesCS7B02G141100.1/TraesCS5B02G271500.1/TraesCS7D02G248800.1/TraesCS5D02G278800.1/TraesCS5A02G002900.1/TraesCS5B02G003100.1/TraesCS5D02G003600.1/TraesCS4A02G019400.1/TraesCS4D02G283400.1	13	2.96657	BP
GO:1901421	positive regulation of response to alcohol	13/32316	13/54649	0.00108002	0.00769783	0.00527984	TraesCS3B02G310800.2/TraesCS3D02G276800.1/TraesCS3A02G378700.1/TraesCS7A02G170600.1/TraesCS3B02G411300.1/TraesCS7B02G075600.1/TraesCS7D02G171300.1/TraesCS3D02G371900.1/TraesCS4A02G117500.3/TraesCS4B02G186900.3/TraesCS5A02G337100.2/TraesCS4D02G209300.1/TraesCS4B02G208600.2	13	2.96657	BP
GO:1905959	positive regulation of cellular response to alcohol	13/32316	13/54649	0.00108002	0.00769783	0.00527984	TraesCS3B02G310800.2/TraesCS3D02G276800.1/TraesCS3A02G378700.1/TraesCS7A02G170600.1/TraesCS3B02G411300.1/TraesCS7B02G075600.1/TraesCS7D02G171300.1/TraesCS3D02G371900.1/TraesCS4A02G117500.3/TraesCS4B02G186900.3/TraesCS5A02G337100.2/TraesCS4D02G209300.1/TraesCS4B02G208600.2	13	2.96657	BP
GO:1902531	regulation of intracellular signal transduction	50/32316	64/54649	0.00108206	0.00769783	0.00527984	TraesCS1D02G441400.1/TraesCS2D02G259300.3/TraesCS4A02G288600.1/TraesCS4D02G023600.1/TraesCS4A02G216100.1/TraesCS4B02G100100.1/TraesCS4D02G096400.2/TraesCS6A02G329400.1/TraesCS6A02G399400.2/TraesCS6A02G285800.1/TraesCS6B02G314600.1/TraesCS6B02G439600.1/TraesCS6D02G383600.1/TraesCS6D02G266200.1/TraesCS3A02G098600.1/TraesCS3A02G245300.1/TraesCS4A02G294900.1/TraesCS5A02G361300.1/TraesCS3B02G114200.1/…	50	2.96575	BP
GO:0035194	post-transcriptional gene silencing by RNA	41/32316	51/54649	0.00108345	0.00769783	0.00527984	TraesCS7A02G292100.1/TraesCS7B02G197300.1/TraesCS5A02G389200.1/TraesCS5B02G394400.1/TraesCS5A02G325600.1/TraesCS2A02G414800.1/TraesCS5A02G165900.1/TraesCS2B02G434000.1/TraesCS2D02G412100.1/TraesCS4B02G276500.1/TraesCS7A02G333800.1/TraesCS7D02G341400.1/TraesCS2A02G084200.1/TraesCS2D02G082200.3/TraesCS2A02G141300.1/TraesCS2B02G166300.1/TraesCS5A02G552700.1/TraesCSU02G124900.1/TraesCS6A02G034200.2/T…	41	2.96519	BP
GO:0071367	cellular response to brassinosteroid stimulus	52/32316	67/54649	0.00113886	0.00806506	0.00553172	TraesCS1A02G125000.1/TraesCS1B02G142300.1/TraesCS1D02G129000.2/TraesCS7A02G293300.3/TraesCS2A02G343100.1/TraesCS2B02G340700.1/TraesCS7D02G291200.3/TraesCS2D02G321400.1/TraesCS1A02G190200.2/TraesCS1B02G192300.3/TraesCS1D02G194300.1/TraesCS2A02G582500.1/TraesCS5A02G030300.2/TraesCS5A02G373900.1/TraesCS1A02G088000.2/TraesCS1B02G107000.3/TraesCS5B02G029100.1/TraesCS5B02G375800.1/TraesCS1D02G089300.2/…	52	2.94353	BP
GO:0006778	porphyrin-containing compound metabolic process	126/32316	179/54649	0.00117081	0.00824624	0.00565598	TraesCS2D02G279300.1/TraesCS3A02G506200.1/TraesCS3B02G574300.1/TraesCS3D02G514100.1/TraesCS5A02G177800.1/TraesCS1A02G135700.1/TraesCS5B02G175100.1/TraesCS1B02G150400.3/TraesCS5D02G182100.1/TraesCS1D02G131200.2/TraesCS7A02G108400.1/TraesCS7B02G006400.1/TraesCS7D02G103300.1/TraesCS3B02G469000.1/TraesCS3A02G433200.1/TraesCS6A02G143300.1/TraesCS6B02G171600.1/TraesCS5A02G466100.1/TraesCS7A02G480700.1/…	126	2.93151	BP
GO:0009069	serine family amino acid metabolic process	98/32316	136/54649	0.00117205	0.00824624	0.00565598	TraesCS6A02G163500.1/TraesCS6A02G312200.1/TraesCS6B02G186400.1/TraesCS6B02G342400.1/TraesCS6D02G291600.2/TraesCS6D02G128900.1/TraesCS2A02G508900.1/TraesCS3B02G475900.2/TraesCS1A02G218700.1/TraesCS3A02G385600.1/TraesCS4A02G246100.1/TraesCS2A02G493700.1/TraesCS2B02G521700.1/TraesCS3B02G417800.1/TraesCS1B02G232200.2/TraesCS3D02G378700.1/TraesCS1D02G220400.1/TraesCS3A02G146800.1/TraesCS7A02G496500.1/…	98	2.93105	BP
GO:0046164	alcohol catabolic process	36/32316	44/54649	0.00119069	0.00832327	0.00570882	TraesCS5A02G324200.1/TraesCS3B02G087400.1/TraesCS5B02G324800.1/TraesCS5D02G331100.1/TraesCS7A02G357800.2/TraesCS7B02G269900.1/TraesCS7D02G364900.1/TraesCS6A02G233100.1/TraesCS5A02G119800.2/TraesCS6A02G373800.1/TraesCS4A02G400200.1/TraesCS7A02G101500.1/TraesCS2B02G233600.1/TraesCS5B02G121500.3/TraesCS6B02G411500.1/TraesCS6B02G260100.1/TraesCS6D02G216000.1/TraesCS6D02G358000.1/TraesCS5D02G126800.3/…	36	2.9242	BP
GO:0047484	regulation of response to osmotic stress	36/32316	44/54649	0.00119069	0.00832327	0.00570882	TraesCS2B02G424900.1/TraesCS4A02G106400.1/TraesCS4D02G198600.1/TraesCS2B02G407100.2/TraesCS7A02G267000.1/TraesCS2A02G456100.1/TraesCS7B02G165200.1/TraesCS2B02G478100.1/TraesCS2D02G456400.1/TraesCS2D02G404200.1/TraesCS7D02G267700.1/TraesCS2A02G296100.1/TraesCS5A02G173800.1/TraesCS5B02G171200.1/TraesCS2B02G312500.1/TraesCS5D02G178300.1/TraesCS2D02G294000.1/TraesCS3A02G406000.1/TraesCS4A02G219700.1/…	36	2.9242	BP
GO:0018105	peptidyl-serine phosphorylation	23/32316	26/54649	0.00120396	0.00833149	0.00571446	TraesCS5B02G243700.1/TraesCS3B02G415800.1/TraesCS2B02G248700.2/TraesCS2D02G229100.2/TraesCS3B02G384000.1/TraesCS2D02G207400.1/TraesCS2D02G245700.1/TraesCS1A02G330500.4/TraesCS3B02G126500.1/TraesCS2A02G349200.3/TraesCS5A02G389200.1/TraesCS3A02G224900.1/TraesCS3B02G383800.1/TraesCS2B02G367600.4/TraesCS3B02G281100.2/TraesCS4D02G044600.1/TraesCS2D02G456400.1/TraesCS2D02G347600.2/TraesCS2D02G404200.1/…	23	2.91939	BP
GO:0032011	ARF protein signal transduction	23/32316	26/54649	0.00120396	0.00833149	0.00571446	TraesCS3A02G098600.1/TraesCS3A02G245300.1/TraesCS4A02G294900.1/TraesCS5A02G361300.1/TraesCS3B02G114200.1/TraesCS3B02G274600.1/TraesCS4B02G018700.1/TraesCS5B02G363900.1/TraesCS4D02G016900.1/TraesCS5D02G370200.1/TraesCS3D02G246200.1/TraesCS4A02G067400.1/TraesCS6A02G168000.1/TraesCS2A02G202900.1/TraesCS7A02G398300.1/TraesCS4B02G224700.1/TraesCS6B02G195700.1/TraesCS7B02G299100.1/TraesCS2B02G230000.1/…	23	2.91939	BP
GO:0032012	regulation of ARF protein signal transduction	23/32316	26/54649	0.00120396	0.00833149	0.00571446	TraesCS3A02G098600.1/TraesCS3A02G245300.1/TraesCS4A02G294900.1/TraesCS5A02G361300.1/TraesCS3B02G114200.1/TraesCS3B02G274600.1/TraesCS4B02G018700.1/TraesCS5B02G363900.1/TraesCS4D02G016900.1/TraesCS5D02G370200.1/TraesCS3D02G246200.1/TraesCS4A02G067400.1/TraesCS6A02G168000.1/TraesCS2A02G202900.1/TraesCS7A02G398300.1/TraesCS4B02G224700.1/TraesCS6B02G195700.1/TraesCS7B02G299100.1/TraesCS2B02G230000.1/…	23	2.91939	BP
GO:0009937	regulation of gibberellic acid mediated signaling pathway	20/32316	22/54649	0.00120724	0.00833149	0.00571446	TraesCS5A02G161600.1/TraesCS5B02G159100.1/TraesCS6A02G146900.1/TraesCS6B02G175100.2/TraesCS2D02G269200.1/TraesCS6D02G136200.1/TraesCS3A02G347500.1/TraesCS3B02G379200.1/TraesCS3D02G341100.1/TraesCS1A02G255100.1/TraesCS1B02G265900.1/TraesCS1D02G254500.1/TraesCS5A02G384500.1/TraesCS5B02G389300.1/TraesCS5D02G394100.1/TraesCS7A02G162400.1/TraesCS7B02G067700.1/TraesCS7D02G164100.2/TraesCS6A02G107700.1/…	20	2.91821	BP
GO:0072657	protein localization to membrane	111/32316	156/54649	0.00121752	0.00837573	0.0057448	TraesCS2D02G101900.1/TraesCS3B02G518400.1/TraesCS3B02G518000.1/TraesCS3B02G518300.1/TraesCS3B02G517500.1/TraesCS5A02G309700.2/TraesCS5B02G310400.1/TraesCS5D02G316700.1/TraesCS2D02G272000.2/TraesCS5D02G501200.1/TraesCS3D02G431100.1/TraesCS2D02G554900.2/TraesCS2D02G403000.2/TraesCS2D02G191000.1/TraesCS2D02G201800.2/TraesCS2D02G455700.1/TraesCS3A02G402600.1/TraesCS3B02G436000.1/TraesCS3D02G397600.1/…	111	2.91453	BP
GO:0030244	cellulose biosynthetic process	109/32316	153/54649	0.00124992	0.00854439	0.00586048	TraesCS4A02G092500.1/TraesCS4B02G211800.1/TraesCS4D02G212600.1/TraesCS4A02G456300.1/TraesCS5A02G222500.1/TraesCS2A02G122600.1/TraesCS5A02G459400.2/TraesCS3A02G094600.2/TraesCS2A02G210700.1/TraesCS3A02G001600.1/TraesCS5A02G090500.1/TraesCS3A02G289900.1/TraesCS4A02G355000.4/TraesCS2A02G210000.1/TraesCS1A02G116200.2/TraesCS7A02G298600.1/TraesCS6A02G121900.1/TraesCS2A02G302300.2/TraesCS1A02G196100.1/…	109	2.90312	BP
GO:0090150	establishment of protein localization to membrane	109/32316	153/54649	0.00124992	0.00854439	0.00586048	TraesCS2D02G101900.1/TraesCS3B02G518400.1/TraesCS3B02G518000.1/TraesCS3B02G518300.1/TraesCS3B02G517500.1/TraesCS5A02G309700.2/TraesCS5B02G310400.1/TraesCS5D02G316700.1/TraesCS2D02G272000.2/TraesCS5D02G501200.1/TraesCS3D02G431100.1/TraesCS2D02G554900.2/TraesCS2D02G403000.2/TraesCS2D02G191000.1/TraesCS2D02G201800.2/TraesCS2D02G455700.1/TraesCS3A02G402600.1/TraesCS3B02G436000.1/TraesCS3D02G397600.1/…	109	2.90312	BP
GO:0006694	steroid biosynthetic process	80/32316	109/54649	0.00134459	0.00916267	0.00628455	TraesCS5A02G442800.1/TraesCS3B02G585400.1/TraesCS5D02G450200.1/TraesCS3D02G525300.1/TraesCS3B02G046100.1/TraesCS3A02G488600.1/TraesCS1A02G416000.1/TraesCS3B02G536500.1/TraesCS1B02G446300.1/TraesCS1D02G423500.1/TraesCS3D02G484700.1/TraesCS5A02G510200.1/TraesCS5D02G469400.1/TraesCS3A02G103800.1/TraesCS2A02G331800.1/TraesCS3B02G586500.1/TraesCS3B02G121200.1/TraesCS3D02G106100.1/TraesCS2D02G014200.1/…	80	2.87141	BP
GO:0006541	glutamine metabolic process	68/32316	91/54649	0.00136499	0.00927254	0.00635991	TraesCS3B02G238600.1/TraesCS2D02G132900.1/TraesCS2A02G336500.1/TraesCS2B02G345400.1/TraesCS3B02G042300.1/TraesCS2D02G468300.1/TraesCS3D02G038900.1/TraesCS2D02G326400.1/TraesCS7A02G422100.3/TraesCS4A02G266900.1/TraesCS6A02G298100.2/TraesCS4A02G063800.1/TraesCS2A02G500400.1/TraesCS4B02G047400.1/TraesCS2B02G528300.1/TraesCS6B02G327500.1/TraesCS4B02G240900.1/TraesCS4D02G240700.1/TraesCS4D02G047400.1/…	68	2.86487	BP
GO:0072528	pyrimidine-containing compound biosynthetic process	125/32316	178/54649	0.00140897	0.00954138	0.0065443	TraesCS2A02G036500.1/TraesCS7A02G163500.1/TraesCS2A02G161300.1/TraesCS3A02G137600.1/TraesCS7B02G069300.1/TraesCS2B02G187300.1/TraesCS2B02G049600.1/TraesCS3B02G155300.1/TraesCS7D02G165600.1/TraesCS2D02G035600.1/TraesCS3D02G138500.1/TraesCS3B02G238600.1/TraesCS6A02G147000.1/TraesCS6B02G175200.1/TraesCS6D02G136300.1/TraesCS4A02G290400.1/TraesCS4B02G023800.1/TraesCS4D02G021400.1/TraesCS2D02G575800.1/…	125	2.8511	BP
GO:0048588	developmental cell growth	33/32316	40/54649	0.00145215	0.00980313	0.00672383	TraesCS5A02G164400.1/TraesCS5B02G161900.1/TraesCS5D02G169300.1/TraesCS5A02G309700.2/TraesCS5B02G310400.1/TraesCS5D02G316700.1/TraesCS3A02G122900.1/TraesCS3B02G142100.2/TraesCS3D02G124600.3/TraesCS2A02G109700.1/TraesCS2B02G127700.1/TraesCS2D02G109900.1/TraesCS6A02G385900.1/TraesCS6D02G370600.1/TraesCS4A02G110600.1/TraesCS4B02G193500.2/TraesCS4D02G194500.1/TraesCS4A02G084500.1/TraesCS4B02G219700.1/…	33	2.83799	BP
GO:0071805	potassium ion transmembrane transport	110/32316	155/54649	0.0014815	0.0099702	0.00683843	TraesCS3A02G233800.1/TraesCS3B02G274500.1/TraesCS3B02G328800.1/TraesCS3B02G167100.1/TraesCS2D02G311300.1/TraesCS1A02G102300.1/TraesCS7B02G191300.1/TraesCS7D02G226200.1/TraesCS5A02G178800.1/TraesCS5B02G176500.1/TraesCS5B02G396400.1/TraesCS5D02G183300.1/TraesCS5D02G401200.1/TraesCS3D02G257700.2/TraesCS7A02G071000.3/TraesCS7A02G209900.1/TraesCS2A02G225600.1/TraesCS3A02G446700.1/TraesCS5A02G366100.1/…	110	2.8293	BP
GO:0006839	mitochondrial transport	108/32316	152/54649	0.00152291	0.0102172	0.00700781	TraesCS3B02G332900.1/TraesCS2D02G101900.1/TraesCS2A02G374700.1/TraesCS2B02G391700.1/TraesCS2D02G371100.1/TraesCS6A02G318800.1/TraesCS6D02G298000.1/TraesCS3A02G516600.1/TraesCS3D02G524300.1/TraesCS5D02G501200.1/TraesCS3A02G048500.1/TraesCS4A02G179400.1/TraesCS3A02G199800.1/TraesCS1B02G206900.1/TraesCS4B02G139600.1/TraesCS3B02G231700.3/TraesCS3B02G050500.1/TraesCS3D02G030800.1/TraesCS3D02G204800.2/…	108	2.81733	BP
GO:0071695	anatomical structure maturation	42/32316	53/54649	0.00161939	0.0108309	0.00742877	TraesCS7A02G158900.1/TraesCS5A02G164400.1/TraesCS5B02G161900.1/TraesCS5D02G169300.1/TraesCS7B02G140600.1/TraesCS7D02G249200.1/TraesCS5A02G300400.1/TraesCS5B02G300800.1/TraesCS5A02G309700.2/TraesCS5B02G310400.1/TraesCS5D02G316700.1/TraesCS3A02G122900.1/TraesCS3B02G142100.2/TraesCS3D02G124600.3/TraesCS2A02G109700.1/TraesCS2B02G127700.1/TraesCS2D02G109900.1/TraesCS5B02G404800.1/TraesCS5D02G409900.1/…	42	2.79065	BP
GO:0046174	polyol catabolic process	35/32316	43/54649	0.00166573	0.0110725	0.00759449	TraesCS5A02G324200.1/TraesCS3B02G087400.1/TraesCS5B02G324800.1/TraesCS5D02G331100.1/TraesCS7A02G357800.2/TraesCS7B02G269900.1/TraesCS7D02G364900.1/TraesCS6A02G233100.1/TraesCS5A02G119800.2/TraesCS6A02G373800.1/TraesCS4A02G400200.1/TraesCS7A02G101500.1/TraesCS2B02G233600.1/TraesCS5B02G121500.3/TraesCS6B02G411500.1/TraesCS6B02G260100.1/TraesCS6D02G216000.1/TraesCS6D02G358000.1/TraesCS5D02G126800.3/…	35	2.77839	BP
GO:1901000	regulation of response to salt stress	35/32316	43/54649	0.00166573	0.0110725	0.00759449	TraesCS2B02G424900.1/TraesCS4A02G106400.1/TraesCS4D02G198600.1/TraesCS2B02G407100.2/TraesCS7A02G267000.1/TraesCS2A02G456100.1/TraesCS7B02G165200.1/TraesCS2B02G478100.1/TraesCS2D02G456400.1/TraesCS2D02G404200.1/TraesCS7D02G267700.1/TraesCS2A02G296100.1/TraesCS5A02G173800.1/TraesCS5B02G171200.1/TraesCS2B02G312500.1/TraesCS5D02G178300.1/TraesCS2D02G294000.1/TraesCS3A02G406000.1/TraesCS4A02G219700.1/…	35	2.77839	BP
GO:0006551	leucine metabolic process	16/32316	17/54649	0.00168309	0.0110812	0.00760045	TraesCS5A02G131300.1/TraesCS5B02G133500.1/TraesCS5D02G139800.1/TraesCS1A02G066800.2/TraesCS1B02G085100.1/TraesCS2A02G577600.1/TraesCS3B02G006100.1/TraesCS2B02G609800.1/TraesCS2D02G589000.1/TraesCS3D02G007500.1/TraesCSU02G040000.1/TraesCS7A02G462900.2/TraesCS7B02G363700.2/TraesCS7D02G450800.1/TraesCS1B02G203500.1/TraesCS1D02G162200.1	16	2.77389	BP
GO:0010229	inflorescence development	16/32316	17/54649	0.00168309	0.0110812	0.00760045	TraesCS7A02G111300.1/TraesCS4A02G106400.1/TraesCS7B02G009200.1/TraesCS4D02G198600.1/TraesCS7D02G106400.1/TraesCS5A02G427500.1/TraesCS5B02G429500.1/TraesCS5D02G435600.1/TraesCS5A02G117500.1/TraesCS5B02G115100.1/TraesCS5D02G118200.1/TraesCS7B02G013100.1/TraesCS7D02G111600.1/TraesCS2A02G154500.1/TraesCS2B02G179700.1/TraesCS2D02G160000.1	16	2.77389	BP
GO:1901679	nucleotide transmembrane transport	16/32316	17/54649	0.00168309	0.0110812	0.00760045	TraesCS3A02G048500.1/TraesCS3B02G230200.1/TraesCS3B02G050500.1/TraesCS3D02G030800.1/TraesCS7A02G209800.1/TraesCS1A02G434300.1/TraesCS6A02G282200.1/TraesCS1A02G360400.1/TraesCS7B02G116600.1/TraesCS1B02G376900.1/TraesCS6B02G310600.1/TraesCS3B02G033100.1/TraesCS6D02G262700.1/TraesCS7D02G211700.2/TraesCS1D02G364800.1/TraesCS6B02G231800.3	16	2.77389	BP
GO:0048468	cell development	59/32316	78/54649	0.00168749	0.0110812	0.00760045	TraesCS7A02G051000.1/TraesCS3A02G369400.1/TraesCS3B02G299100.1/TraesCS5A02G164400.1/TraesCS5B02G161900.1/TraesCS5D02G169300.1/TraesCS2B02G351000.1/TraesCS2D02G331700.1/TraesCS5A02G300400.1/TraesCS5B02G300800.1/TraesCS5A02G309700.2/TraesCS5B02G310400.1/TraesCS5D02G316700.1/TraesCS2A02G487500.1/TraesCS6D02G005600.1/TraesCS3A02G122900.1/TraesCS3B02G142100.2/TraesCS3D02G124600.3/TraesCS2A02G109700.1/…	59	2.77276	BP
GO:0006568	tryptophan metabolic process	71/32316	96/54649	0.00174218	0.0113073	0.0077555	TraesCS7A02G392800.1/TraesCS7A02G308600.1/TraesCS7B02G294800.1/TraesCS7B02G208700.1/TraesCS7D02G305300.1/TraesCS7D02G388400.3/TraesCSU02G029900.1/TraesCS5A02G169500.1/TraesCS7A02G512300.1/TraesCS7B02G423900.1/TraesCS5B02G166300.1/TraesCS2B02G348500.1/TraesCS7D02G501700.1/TraesCS5D02G173900.1/TraesCS2D02G329500.1/TraesCS2D02G326400.1/TraesCS1A02G428400.1/TraesCS5A02G441300.1/TraesCS4A02G097400.1/T…	71	2.75891	BP
GO:0006586	indolalkylamine metabolic process	71/32316	96/54649	0.00174218	0.0113073	0.0077555	TraesCS7A02G392800.1/TraesCS7A02G308600.1/TraesCS7B02G294800.1/TraesCS7B02G208700.1/TraesCS7D02G305300.1/TraesCS7D02G388400.3/TraesCSU02G029900.1/TraesCS5A02G169500.1/TraesCS7A02G512300.1/TraesCS7B02G423900.1/TraesCS5B02G166300.1/TraesCS2B02G348500.1/TraesCS7D02G501700.1/TraesCS5D02G173900.1/TraesCS2D02G329500.1/TraesCS2D02G326400.1/TraesCS1A02G428400.1/TraesCS5A02G441300.1/TraesCS4A02G097400.1/T…	71	2.75891	BP
GO:0006885	regulation of pH	30/32316	36/54649	0.00175319	0.0113073	0.0077555	TraesCS4A02G005000.2/TraesCS2A02G502400.1/TraesCS4B02G300000.1/TraesCS2B02G530500.1/TraesCS2A02G121000.1/TraesCS1A02G102300.1/TraesCS5A02G176100.3/TraesCS7A02G228400.1/TraesCS7A02G242300.1/TraesCS5A02G260700.1/TraesCS4A02G145300.1/TraesCS7B02G191300.1/TraesCS7B02G149100.1/TraesCS1B02G112700.1/TraesCS5B02G259100.2/TraesCS2B02G141900.1/TraesCS5B02G173800.1/TraesCS5D02G180800.1/TraesCS4D02G147600.1/…	30	2.75617	BP
GO:0140013	meiotic nuclear division	96/32316	134/54649	0.00177586	0.0113073	0.0077555	TraesCS4A02G414600.1/TraesCS4B02G315300.1/TraesCS1D02G306100.1/TraesCS6A02G089400.2/TraesCS2A02G095300.1/TraesCS2B02G110500.1/TraesCS2D02G093700.1/TraesCS5A02G133000.1/TraesCS7A02G384800.1/TraesCS5B02G131900.1/TraesCS7B02G287700.1/TraesCS5D02G141200.1/TraesCS7D02G381300.1/TraesCS5B02G110300.1/TraesCS2D02G337000.1/TraesCS5D02G123800.1/TraesCS5A02G162700.1/TraesCS5B02G160100.1/TraesCS5D02G167700.1/…	96	2.75059	BP
GO:0006997	nucleus organization	22/32316	25/54649	0.00181621	0.0113073	0.0077555	TraesCS7A02G051000.1/TraesCS5B02G359900.1/TraesCS2D02G327100.1/TraesCS1A02G388500.1/TraesCS1B02G415900.1/TraesCS1D02G396400.1/TraesCS6A02G210800.2/TraesCS6D02G193900.1/TraesCS1A02G076000.1/TraesCS1B02G094700.1/TraesCS1D02G078400.2/TraesCS3B02G214100.1/TraesCS5A02G203800.1/TraesCS5B02G202500.1/TraesCS3B02G308400.1/TraesCS3B02G158900.1/TraesCS2D02G245100.1/TraesCS6B02G303400.1/TraesCS6D02G256200.1/…	22	2.74083	BP
GO:0010020	chloroplast fission	22/32316	25/54649	0.00181621	0.0113073	0.0077555	TraesCS7D02G014700.1/TraesCS5A02G356200.1/TraesCS5B02G358700.1/TraesCS5B02G120600.1/TraesCS2A02G455800.1/TraesCS2B02G477800.1/TraesCS2D02G456100.1/TraesCS2A02G488400.1/TraesCS2B02G516000.1/TraesCS2D02G292200.1/TraesCS2D02G488700.1/TraesCS2A02G266200.1/TraesCS2B02G275900.2/TraesCS2D02G257600.1/TraesCS4A02G156900.1/TraesCS3A02G149100.1/TraesCS7A02G343700.1/TraesCS7B02G239400.1/TraesCS3B02G176400.1/…	22	2.74083	BP
GO:0043572	plastid fission	22/32316	25/54649	0.00181621	0.0113073	0.0077555	TraesCS7D02G014700.1/TraesCS5A02G356200.1/TraesCS5B02G358700.1/TraesCS5B02G120600.1/TraesCS2A02G455800.1/TraesCS2B02G477800.1/TraesCS2D02G456100.1/TraesCS2A02G488400.1/TraesCS2B02G516000.1/TraesCS2D02G292200.1/TraesCS2D02G488700.1/TraesCS2A02G266200.1/TraesCS2B02G275900.2/TraesCS2D02G257600.1/TraesCS4A02G156900.1/TraesCS3A02G149100.1/TraesCS7A02G343700.1/TraesCS7B02G239400.1/TraesCS3B02G176400.1/…	22	2.74083	BP
GO:0009911	positive regulation of flower development	12/32316	12/54649	0.00182668	0.0113073	0.0077555	TraesCS4B02G157500.1/TraesCS6A02G223700.1/TraesCS6B02G257600.2/TraesCS4A02G295700.1/TraesCS4B02G018200.1/TraesCS4D02G016400.1/TraesCS5A02G247200.1/TraesCS5B02G244300.1/TraesCS5D02G253700.1/TraesCS5D02G184100.1/TraesCS5B02G302000.1/TraesCS5D02G308700.2	12	2.73834	BP
GO:0010413	glucuronoxylan metabolic process	12/32316	12/54649	0.00182668	0.0113073	0.0077555	TraesCS3B02G474900.1/TraesCS3B02G474000.1/TraesCS3B02G474200.1/TraesCS2A02G040300.1/TraesCS4A02G107400.3/TraesCS4B02G197000.1/TraesCS3B02G304000.2/TraesCS3B02G152600.1/TraesCS2D02G080400.1/TraesCS4D02G197300.1/TraesCS2D02G038900.1/TraesCS2D02G080500.1	12	2.73834	BP
GO:0010417	glucuronoxylan biosynthetic process	12/32316	12/54649	0.00182668	0.0113073	0.0077555	TraesCS3B02G474900.1/TraesCS3B02G474000.1/TraesCS3B02G474200.1/TraesCS2A02G040300.1/TraesCS4A02G107400.3/TraesCS4B02G197000.1/TraesCS3B02G304000.2/TraesCS3B02G152600.1/TraesCS2D02G080400.1/TraesCS4D02G197300.1/TraesCS2D02G038900.1/TraesCS2D02G080500.1	12	2.73834	BP
GO:0015766	disaccharide transport	12/32316	12/54649	0.00182668	0.0113073	0.0077555	TraesCS1A02G134100.1/TraesCS4A02G016400.1/TraesCS5B02G000100.1/TraesCS2B02G533300.1/TraesCS4B02G287800.1/TraesCS5D02G001200.1/TraesCS4D02G286500.1/TraesCS2D02G505700.1/TraesCS1D02G135900.1/TraesCSU02G136300.1/TraesCS1A02G223300.2/TraesCS1B02G236600.1	12	2.73834	BP
GO:0015770	sucrose transport	12/32316	12/54649	0.00182668	0.0113073	0.0077555	TraesCS1A02G134100.1/TraesCS4A02G016400.1/TraesCS5B02G000100.1/TraesCS2B02G533300.1/TraesCS4B02G287800.1/TraesCS5D02G001200.1/TraesCS4D02G286500.1/TraesCS2D02G505700.1/TraesCS1D02G135900.1/TraesCSU02G136300.1/TraesCS1A02G223300.2/TraesCS1B02G236600.1	12	2.73834	BP
GO:0015772	oligosaccharide transport	12/32316	12/54649	0.00182668	0.0113073	0.0077555	TraesCS1A02G134100.1/TraesCS4A02G016400.1/TraesCS5B02G000100.1/TraesCS2B02G533300.1/TraesCS4B02G287800.1/TraesCS5D02G001200.1/TraesCS4D02G286500.1/TraesCS2D02G505700.1/TraesCS1D02G135900.1/TraesCSU02G136300.1/TraesCS1A02G223300.2/TraesCS1B02G236600.1	12	2.73834	BP
GO:0032436	positive regulation of proteasomal ubiquitin-dependent protein catabolic process	12/32316	12/54649	0.00182668	0.0113073	0.0077555	TraesCS2D02G438800.1/TraesCS2D02G348000.2/TraesCS3B02G231100.1/TraesCS2D02G187100.1/TraesCS2D02G547300.1/TraesCS2D02G184500.1/TraesCS2D02G125100.1/TraesCS4B02G318500.1/TraesCS2D02G445100.1/TraesCS2D02G444900.1/TraesCS2D02G445500.1/TraesCS2D02G444400.1	12	2.73834	BP
GO:0043162	ubiquitin-dependent protein catabolic process via the multivesicular body sorting pathway	12/32316	12/54649	0.00182668	0.0113073	0.0077555	TraesCS3B02G368700.1/TraesCS3B02G349400.1/TraesCS3D02G314200.1/TraesCS3B02G267000.1/TraesCS3B02G601200.1/TraesCS5A02G316100.1/TraesCS5B02G420800.1/TraesCS5B02G316600.1/TraesCS5D02G322300.1/TraesCS7A02G120000.1/TraesCS7B02G018300.1/TraesCS7D02G118100.1	12	2.73834	BP
GO:0051026	chiasma assembly	12/32316	12/54649	0.00182668	0.0113073	0.0077555	TraesCS5B02G131900.1/TraesCS5D02G141200.1/TraesCS7B02G201200.1/TraesCS7D02G296000.2/TraesCS5D02G401100.1/TraesCS1B02G328200.1/TraesCS4A02G269200.1/TraesCS4B02G045000.1/TraesCS4D02G044700.1/TraesCS6B02G220900.2/TraesCSU02G080300.2/TraesCS6A02G335700.1	12	2.73834	BP
GO:0051701	interaction with host	12/32316	12/54649	0.00182668	0.0113073	0.0077555	TraesCS2A02G414800.1/TraesCS2B02G434000.1/TraesCS2D02G412100.1/TraesCS6A02G321200.1/TraesCS6B02G351900.1/TraesCS4B02G276500.1/TraesCS5A02G424400.1/TraesCS5B02G426500.1/TraesCS5D02G432900.1/TraesCS2D02G362700.1/TraesCS4A02G156900.1/TraesCS3B02G543300.1	12	2.73834	BP
GO:0055081	anion homeostasis	12/32316	12/54649	0.00182668	0.0113073	0.0077555	TraesCS7A02G206400.1/TraesCS7B02G113600.2/TraesCS7D02G209200.1/TraesCS7A02G517900.1/TraesCS1A02G388400.1/TraesCS1B02G415800.1/TraesCS7A02G143800.1/TraesCS7B02G045900.1/TraesCS6B02G282100.1/TraesCS7D02G145500.1/TraesCS2D02G408700.1/TraesCS3B02G413600.1	12	2.73834	BP
GO:0071322	cellular response to carbohydrate stimulus	12/32316	12/54649	0.00182668	0.0113073	0.0077555	TraesCS7A02G292100.1/TraesCS7B02G197300.1/TraesCS4A02G216100.1/TraesCS4B02G100100.1/TraesCS4D02G096400.2/TraesCS2D02G241300.2/TraesCS3B02G469000.1/TraesCS3A02G433200.1/TraesCS7A02G522900.1/TraesCS7D02G512100.1/TraesCS1A02G002000.1/TraesCS1D02G004000.1	12	2.73834	BP
GO:2000060	positive regulation of ubiquitin-dependent protein catabolic process	12/32316	12/54649	0.00182668	0.0113073	0.0077555	TraesCS2D02G438800.1/TraesCS2D02G348000.2/TraesCS3B02G231100.1/TraesCS2D02G187100.1/TraesCS2D02G547300.1/TraesCS2D02G184500.1/TraesCS2D02G125100.1/TraesCS4B02G318500.1/TraesCS2D02G445100.1/TraesCS2D02G444900.1/TraesCS2D02G445500.1/TraesCS2D02G444400.1	12	2.73834	BP
GO:0072527	pyrimidine-containing compound metabolic process	129/32316	185/54649	0.0018315	0.0113073	0.0077555	TraesCS2A02G036500.1/TraesCS7A02G163500.1/TraesCS2A02G161300.1/TraesCS3A02G137600.1/TraesCS7B02G069300.1/TraesCS2B02G187300.1/TraesCS2B02G049600.1/TraesCS3B02G155300.1/TraesCS7D02G165600.1/TraesCS2D02G035600.1/TraesCS3D02G138500.1/TraesCS3B02G238600.1/TraesCS6A02G147000.1/TraesCS6B02G175200.1/TraesCS6D02G136300.1/TraesCS4A02G290400.1/TraesCS4B02G023800.1/TraesCS4D02G021400.1/TraesCS2D02G575800.1/…	129	2.73719	BP
GO:0003002	regionalization	37/32316	46/54649	0.00186201	0.0113764	0.00780293	TraesCS2B02G519200.2/TraesCS2D02G491200.2/TraesCS7D02G067300.1/TraesCS7A02G349500.1/TraesCS7B02G233300.1/TraesCS7D02G329200.1/TraesCS5A02G427500.1/TraesCS5B02G429500.1/TraesCS5D02G435600.1/TraesCS2D02G205100.1/TraesCS1A02G264300.1/TraesCS6D02G240200.3/TraesCS1D02G264500.1/TraesCS3D02G137800.2/TraesCS2D02G362700.1/TraesCS3B02G159100.2/TraesCS3D02G141500.2/TraesCS5B02G201900.1/TraesCS5D02G209600.1/…	37	2.73002	BP
GO:0030422	production of siRNA involved in RNA interference	19/32316	21/54649	0.00186895	0.0113764	0.00780293	TraesCS2A02G414800.1/TraesCS5A02G165900.1/TraesCS2B02G434000.1/TraesCS2D02G412100.1/TraesCS2A02G141300.1/TraesCS2B02G166300.1/TraesCS5A02G552700.1/TraesCSU02G124900.1/TraesCS5A02G178200.2/TraesCS2D02G362700.1/TraesCS1B02G123600.1/TraesCS3B02G543300.1/TraesCS6D02G278600.1/TraesCS6A02G067000.1/TraesCSU02G117200.1/TraesCS7A02G231500.1/TraesCS7B02G129900.1/TraesCS7D02G231700.1/TraesCS3B02G365700.1	19	2.7284	BP
GO:0048506	regulation of timing of meristematic phase transition	19/32316	21/54649	0.00186895	0.0113764	0.00780293	TraesCS4B02G012100.1/TraesCS4D02G010200.1/TraesCS1A02G198400.1/TraesCS1B02G213300.1/TraesCS1D02G202100.1/TraesCS1A02G418200.1/TraesCS1B02G448200.1/TraesCS1D02G425900.1/TraesCS1A02G365700.1/TraesCS1B02G383300.1/TraesCS1D02G371100.1/TraesCS7B02G013100.1/TraesCS7D02G111600.1/TraesCS6A02G032600.2/TraesCS6B02G045800.1/TraesCS6D02G037400.1/TraesCS6A02G167900.1/TraesCS6B02G195600.2/TraesCS6D02G156900.2	19	2.7284	BP
GO:0048510	regulation of timing of transition from vegetative to reproductive phase	19/32316	21/54649	0.00186895	0.0113764	0.00780293	TraesCS4B02G012100.1/TraesCS4D02G010200.1/TraesCS1A02G198400.1/TraesCS1B02G213300.1/TraesCS1D02G202100.1/TraesCS1A02G418200.1/TraesCS1B02G448200.1/TraesCS1D02G425900.1/TraesCS1A02G365700.1/TraesCS1B02G383300.1/TraesCS1D02G371100.1/TraesCS7B02G013100.1/TraesCS7D02G111600.1/TraesCS6A02G032600.2/TraesCS6B02G045800.1/TraesCS6D02G037400.1/TraesCS6A02G167900.1/TraesCS6B02G195600.2/TraesCS6D02G156900.2	19	2.7284	BP
GO:2000022	regulation of jasmonic acid mediated signaling pathway	19/32316	21/54649	0.00186895	0.0113764	0.00780293	TraesCS3A02G367500.1/TraesCS3B02G399200.1/TraesCS1B02G288100.1/TraesCS1D02G278400.1/TraesCS3D02G360400.2/TraesCS2B02G534800.1/TraesCS2D02G507200.1/TraesCS2D02G285300.1/TraesCS4A02G216100.1/TraesCS4B02G100100.1/TraesCS4D02G096400.2/TraesCS2D02G251700.1/TraesCS3A02G489000.1/TraesCS3A02G105400.1/TraesCS3B02G337700.1/TraesCS3D02G302900.1/TraesCS7A02G373500.1/TraesCS7B02G253500.1/TraesCS1A02G170400.2	19	2.7284	BP
GO:0005984	disaccharide metabolic process	127/32316	182/54649	0.00189497	0.0115025	0.00788942	TraesCS4A02G140000.1/TraesCS4A02G225100.1/TraesCS3A02G425500.1/TraesCS4A02G446700.1/TraesCS2A02G168200.1/TraesCS7A02G557600.1/TraesCS3A02G015500.1/TraesCS7A02G158900.1/TraesCS4A02G492600.1/TraesCS2A02G406700.1/TraesCS3B02G461800.1/TraesCS7B02G482200.1/TraesCS4B02G167500.1/TraesCS2B02G194200.1/TraesCS2B02G424300.1/TraesCS4B02G091100.1/TraesCS7B02G063400.1/TraesCS6B02G466600.1/TraesCS7D02G036600.2/…	127	2.7224	BP
GO:0010243	response to organonitrogen compound	50/32316	65/54649	0.00200056	0.0121095	0.00830575	TraesCS7A02G111300.1/TraesCS4A02G106400.1/TraesCS7B02G009200.1/TraesCS4D02G198600.1/TraesCS7D02G106400.1/TraesCS2D02G259300.3/TraesCS7B02G280400.1/TraesCS3B02G171300.1/TraesCS6A02G146900.1/TraesCS6B02G175100.2/TraesCS6D02G136200.1/TraesCS2A02G189700.1/TraesCS5A02G164400.1/TraesCS5B02G161900.1/TraesCS5D02G169300.1/TraesCS5A02G225500.1/TraesCS5D02G232700.1/TraesCS6A02G334800.1/TraesCS6B02G365200.1/…	50	2.69885	BP
GO:0010053	root epidermal cell differentiation	32/32316	39/54649	0.00204866	0.0123318	0.00845822	TraesCS5A02G164400.1/TraesCS5B02G161900.1/TraesCS5D02G169300.1/TraesCS5A02G300400.1/TraesCS5B02G300800.1/TraesCS5A02G309700.2/TraesCS5B02G310400.1/TraesCS5D02G316700.1/TraesCS3A02G122900.1/TraesCS3B02G142100.2/TraesCS3D02G124600.3/TraesCS2A02G109700.1/TraesCS2B02G127700.1/TraesCS2D02G109900.1/TraesCS5B02G404800.1/TraesCS5D02G409900.1/TraesCS3A02G305300.1/TraesCS3B02G331200.1/TraesCS1A02G066300.1/…	32	2.68853	BP
GO:0010054	trichoblast differentiation	32/32316	39/54649	0.00204866	0.0123318	0.00845822	TraesCS5A02G164400.1/TraesCS5B02G161900.1/TraesCS5D02G169300.1/TraesCS5A02G300400.1/TraesCS5B02G300800.1/TraesCS5A02G309700.2/TraesCS5B02G310400.1/TraesCS5D02G316700.1/TraesCS3A02G122900.1/TraesCS3B02G142100.2/TraesCS3D02G124600.3/TraesCS2A02G109700.1/TraesCS2B02G127700.1/TraesCS2D02G109900.1/TraesCS5B02G404800.1/TraesCS5D02G409900.1/TraesCS3A02G305300.1/TraesCS3B02G331200.1/TraesCS1A02G066300.1/…	32	2.68853	BP
GO:0009311	oligosaccharide metabolic process	148/32316	215/54649	0.00205661	0.0123454	0.00846751	TraesCS4A02G140000.1/TraesCS4A02G225100.1/TraesCS3A02G425500.1/TraesCS4A02G446700.1/TraesCS2A02G168200.1/TraesCS7A02G557600.1/TraesCS3A02G015500.1/TraesCS7A02G158900.1/TraesCS4A02G492600.1/TraesCS2A02G406700.1/TraesCS3B02G461800.1/TraesCS7B02G482200.1/TraesCS4B02G167500.1/TraesCS2B02G194200.1/TraesCS2B02G424300.1/TraesCS4B02G091100.1/TraesCS7B02G063400.1/TraesCS6B02G466600.1/TraesCS7D02G036600.2/…	148	2.68685	BP
GO:0016226	iron-sulfur cluster assembly	54/32316	71/54649	0.00211459	0.0125893	0.00863481	TraesCS3D02G280300.1/TraesCS3B02G314200.1/TraesCS7A02G446500.1/TraesCS7A02G446400.2/TraesCS7B02G346200.1/TraesCS7B02G346100.1/TraesCS7D02G435500.1/TraesCS7D02G435400.1/TraesCS6B02G243300.1/TraesCS3B02G322800.2/TraesCS2B02G362800.1/TraesCS6D02G195900.2/TraesCS4A02G371400.1/TraesCS2D02G443400.1/TraesCS5A02G186000.1/TraesCS4A02G124700.1/TraesCS7A02G429400.1/TraesCS1A02G097200.1/TraesCS4A02G218200.2/…	54	2.67477	BP
GO:0031163	metallo-sulfur cluster assembly	54/32316	71/54649	0.00211459	0.0125893	0.00863481	TraesCS3D02G280300.1/TraesCS3B02G314200.1/TraesCS7A02G446500.1/TraesCS7A02G446400.2/TraesCS7B02G346200.1/TraesCS7B02G346100.1/TraesCS7D02G435500.1/TraesCS7D02G435400.1/TraesCS6B02G243300.1/TraesCS3B02G322800.2/TraesCS2B02G362800.1/TraesCS6D02G195900.2/TraesCS4A02G371400.1/TraesCS2D02G443400.1/TraesCS5A02G186000.1/TraesCS4A02G124700.1/TraesCS7A02G429400.1/TraesCS1A02G097200.1/TraesCS4A02G218200.2/…	54	2.67477	BP
GO:0009161	ribonucleoside monophosphate metabolic process	78/32316	107/54649	0.00211467	0.0125893	0.00863481	TraesCS6A02G088200.2/TraesCS7A02G402500.1/TraesCS6B02G110600.1/TraesCS7B02G302600.1/TraesCS7D02G396300.1/TraesCSU02G018200.1/TraesCS2D02G035600.1/TraesCS3B02G238600.1/TraesCS2B02G377500.1/TraesCS5D02G078700.1/TraesCS2D02G356900.1/TraesCS3B02G329400.2/TraesCS4A02G124000.1/TraesCS4B02G180400.1/TraesCS4D02G181900.1/TraesCS2A02G286500.1/TraesCS1A02G152900.1/TraesCS1A02G360300.1/TraesCS1B02G376800.1/T…	78	2.67476	BP
GO:0006914	autophagy	76/32316	104/54649	0.00214285	0.0126873	0.00870206	TraesCS5A02G515900.1/TraesCS4B02G347200.1/TraesCS4D02G342200.1/TraesCS3B02G171300.1/TraesCS3A02G266600.1/TraesCS3B02G300100.2/TraesCS3D02G266800.1/TraesCS6A02G335800.1/TraesCS6B02G366600.1/TraesCS7B02G070300.1/TraesCS6D02G315600.1/TraesCS3A02G220600.2/TraesCS3B02G250900.2/TraesCS3D02G231900.1/TraesCS6A02G149000.2/TraesCS6B02G177000.1/TraesCS6D02G138400.2/TraesCS2A02G387200.2/TraesCS6A02G238900.1/…	76	2.66901	BP
GO:0061919	process utilizing autophagic mechanism	76/32316	104/54649	0.00214285	0.0126873	0.00870206	TraesCS5A02G515900.1/TraesCS4B02G347200.1/TraesCS4D02G342200.1/TraesCS3B02G171300.1/TraesCS3A02G266600.1/TraesCS3B02G300100.2/TraesCS3D02G266800.1/TraesCS6A02G335800.1/TraesCS6B02G366600.1/TraesCS7B02G070300.1/TraesCS6D02G315600.1/TraesCS3A02G220600.2/TraesCS3B02G250900.2/TraesCS3D02G231900.1/TraesCS6A02G149000.2/TraesCS6B02G177000.1/TraesCS6D02G138400.2/TraesCS2A02G387200.2/TraesCS6A02G238900.1/…	76	2.66901	BP
GO:0042168	heme metabolic process	56/32316	74/54649	0.00215506	0.0126963	0.00870823	TraesCS5A02G177800.1/TraesCS1A02G135700.1/TraesCS5B02G175100.1/TraesCS1B02G150400.3/TraesCS5D02G182100.1/TraesCS1D02G131200.2/TraesCS6A02G143300.1/TraesCS2A02G347900.1/TraesCS5A02G045700.2/TraesCS5B02G049800.1/TraesCS2B02G366300.1/TraesCS5D02G055700.1/TraesCS2D02G346200.1/TraesCS7A02G239000.1/TraesCS7B02G134700.1/TraesCS7D02G236800.1/TraesCS4A02G136400.1/TraesCS3A02G224800.1/TraesCS3B02G254400.1/…	56	2.66654	BP
GO:0006626	protein targeting to mitochondrion	74/32316	101/54649	0.00216781	0.0126963	0.00870823	TraesCS3B02G332900.1/TraesCS2D02G101900.1/TraesCS2A02G374700.1/TraesCS2B02G391700.1/TraesCS2D02G371100.1/TraesCS6A02G318800.1/TraesCS6D02G298000.1/TraesCS3A02G516600.1/TraesCS3D02G524300.1/TraesCS5D02G501200.1/TraesCS5A02G300300.1/TraesCS4A02G413400.1/TraesCS5A02G411000.1/TraesCS2A02G001300.1/TraesCS3A02G424100.1/TraesCS5B02G300900.1/TraesCS2B02G022600.1/TraesCS4B02G314100.2/TraesCS4D02G311300.1/…	74	2.66398	BP
GO:0070585	protein localization to mitochondrion	74/32316	101/54649	0.00216781	0.0126963	0.00870823	TraesCS3B02G332900.1/TraesCS2D02G101900.1/TraesCS2A02G374700.1/TraesCS2B02G391700.1/TraesCS2D02G371100.1/TraesCS6A02G318800.1/TraesCS6D02G298000.1/TraesCS3A02G516600.1/TraesCS3D02G524300.1/TraesCS5D02G501200.1/TraesCS5A02G300300.1/TraesCS4A02G413400.1/TraesCS5A02G411000.1/TraesCS2A02G001300.1/TraesCS3A02G424100.1/TraesCS5B02G300900.1/TraesCS2B02G022600.1/TraesCS4B02G314100.2/TraesCS4D02G311300.1/…	74	2.66398	BP
GO:0072655	establishment of protein localization to mitochondrion	74/32316	101/54649	0.00216781	0.0126963	0.00870823	TraesCS3B02G332900.1/TraesCS2D02G101900.1/TraesCS2A02G374700.1/TraesCS2B02G391700.1/TraesCS2D02G371100.1/TraesCS6A02G318800.1/TraesCS6D02G298000.1/TraesCS3A02G516600.1/TraesCS3D02G524300.1/TraesCS5D02G501200.1/TraesCS5A02G300300.1/TraesCS4A02G413400.1/TraesCS5A02G411000.1/TraesCS2A02G001300.1/TraesCS3A02G424100.1/TraesCS5B02G300900.1/TraesCS2B02G022600.1/TraesCS4B02G314100.2/TraesCS4D02G311300.1/…	74	2.66398	BP
GO:0009312	oligosaccharide biosynthetic process	95/32316	133/54649	0.00217742	0.0127182	0.00872327	TraesCS3A02G425500.1/TraesCS3A02G015500.1/TraesCS3B02G461800.1/TraesCS4D02G088200.1/TraesCS3D02G420300.1/TraesCSU02G044500.2/TraesCS1A02G255100.1/TraesCS1B02G265900.1/TraesCS1D02G254500.1/TraesCS3A02G377600.1/TraesCS3A02G367000.1/TraesCS3B02G410400.1/TraesCS3B02G398300.1/TraesCS3D02G359900.2/TraesCS5A02G116500.1/TraesCS1A02G339300.1/TraesCS4A02G062900.1/TraesCS3A02G289300.1/TraesCS1A02G338200.1/T…	95	2.66206	BP
GO:0006081	cellular aldehyde metabolic process	70/32316	95/54649	0.00220613	0.0128311	0.00880067	TraesCS6A02G240000.1/TraesCS5A02G113200.1/TraesCS2A02G388900.1/TraesCS4A02G219900.1/TraesCS6A02G239600.1/TraesCS2B02G406900.1/TraesCS5B02G120100.1/TraesCS6B02G284600.1/TraesCS4B02G098300.1/TraesCS6B02G284900.1/TraesCS6D02G222300.1/TraesCS4D02G094500.1/TraesCS2D02G386700.1/TraesCS5D02G127300.2/TraesCS6D02G222000.1/TraesCSU02G066700.2/TraesCS2A02G268800.1/TraesCS3A02G478800.2/TraesCS3B02G522300.3/T…	70	2.65637	BP
GO:0009741	response to brassinosteroid	62/32316	83/54649	0.00222043	0.0128311	0.00880067	TraesCS1A02G125000.1/TraesCS1B02G142300.1/TraesCS1D02G129000.2/TraesCS7A02G293300.3/TraesCS2A02G343100.1/TraesCS2B02G340700.1/TraesCS7D02G291200.3/TraesCS2D02G321400.1/TraesCS1A02G190200.2/TraesCS6A02G225600.1/TraesCS1B02G192300.3/TraesCS6B02G256000.1/TraesCS6D02G210400.1/TraesCS1D02G194300.1/TraesCS2A02G582500.1/TraesCS5A02G030300.2/TraesCS5A02G373900.1/TraesCS1A02G088000.2/TraesCS1B02G107000.3/…	62	2.65356	BP
GO:0009753	response to jasmonic acid	62/32316	83/54649	0.00222043	0.0128311	0.00880067	TraesCS7A02G111300.1/TraesCS7B02G009200.1/TraesCS7D02G106400.1/TraesCS4A02G294000.1/TraesCS4B02G019900.1/TraesCS3A02G367500.1/TraesCS3B02G399200.1/TraesCS1B02G288100.1/TraesCS1D02G278400.1/TraesCS3D02G360400.2/TraesCS7A02G435700.1/TraesCS7B02G335500.1/TraesCS7D02G426400.1/TraesCS5A02G548800.2/TraesCS3B02G568500.1/TraesCS4A02G244500.1/TraesCS4D02G069300.2/TraesCS2B02G534800.1/TraesCS2D02G507200.1/…	62	2.65356	BP
GO:0018215	protein phosphopantetheinylation	62/32316	83/54649	0.00222043	0.0128311	0.00880067	TraesCS2D02G391100.1/TraesCS2D02G539700.1/TraesCS2D02G274800.1/TraesCS2A02G127200.3/TraesCS2D02G129600.2/TraesCS3A02G183700.1/TraesCS1A02G097700.1/TraesCS4A02G214200.2/TraesCS2A02G306500.1/TraesCS5A02G234400.1/TraesCS7A02G123900.1/TraesCS4B02G101800.3/TraesCS5B02G232900.1/TraesCS2B02G321000.1/TraesCS3B02G532200.1/TraesCS6D02G005200.1/TraesCS4D02G098400.1/TraesCS2D02G302900.1/TraesCS2D02G305000.1/…	62	2.65356	BP
GO:0009314	response to radiation	318/32316	486/54649	0.00245079	0.0141246	0.0096879	TraesCS4D02G243000.1/TraesCS7A02G292100.1/TraesCS7B02G197300.1/TraesCS5A02G129700.1/TraesCS5B02G128400.1/TraesCS5D02G137200.1/TraesCS5A02G400900.1/TraesCS5B02G405700.1/TraesCS5D02G411100.1/TraesCS1B02G205800.2/TraesCS1D02G194700.1/TraesCS1A02G138200.2/TraesCS1D02G134200.1/TraesCSU02G003200.1/TraesCS7A02G111300.1/TraesCS4A02G106400.1/TraesCS7B02G009200.1/TraesCS4D02G198600.1/TraesCS7D02G106400.1/T…	318	2.61069	BP
GO:0010087	phloem or xylem histogenesis	29/32316	35/54649	0.0024984	0.0142851	0.00979794	TraesCS6B02G039900.1/TraesCS6D02G031600.1/TraesCS3B02G469000.1/TraesCS3A02G433200.1/TraesCS3D02G137800.2/TraesCS1A02G419400.1/TraesCS4A02G075000.1/TraesCS4B02G230900.1/TraesCS4D02G232400.1/TraesCS4A02G398300.1/TraesCS7D02G094300.1/TraesCS3B02G159100.2/TraesCS3D02G141500.2/TraesCS4D02G341000.1/TraesCS7A02G231500.1/TraesCS7B02G129900.1/TraesCS7D02G231700.1/TraesCS6A02G274000.1/TraesCS6B02G301500.1/…	29	2.60234	BP
GO:0031396	regulation of protein ubiquitination	29/32316	35/54649	0.0024984	0.0142851	0.00979794	TraesCS7A02G284300.2/TraesCS2A02G255800.1/TraesCS2D02G266900.1/TraesCS6A02G085400.1/TraesCS5A02G272600.1/TraesCS3A02G527600.1/TraesCS2A02G440000.2/TraesCS5A02G197800.2/TraesCS6A02G268900.1/TraesCS2B02G461400.1/TraesCS4B02G346200.2/TraesCS5B02G185900.1/TraesCS6B02G296200.1/TraesCS3B02G595600.1/TraesCS5B02G272800.1/TraesCS1B02G166800.1/TraesCS7B02G353500.1/TraesCS6D02G246000.1/TraesCS2D02G438800.1/…	29	2.60234	BP
GO:1903320	regulation of protein modification by small protein conjugation or removal	29/32316	35/54649	0.0024984	0.0142851	0.00979794	TraesCS7A02G284300.2/TraesCS2A02G255800.1/TraesCS2D02G266900.1/TraesCS6A02G085400.1/TraesCS5A02G272600.1/TraesCS3A02G527600.1/TraesCS2A02G440000.2/TraesCS5A02G197800.2/TraesCS6A02G268900.1/TraesCS2B02G461400.1/TraesCS4B02G346200.2/TraesCS5B02G185900.1/TraesCS6B02G296200.1/TraesCS3B02G595600.1/TraesCS5B02G272800.1/TraesCS1B02G166800.1/TraesCS7B02G353500.1/TraesCS6D02G246000.1/TraesCS2D02G438800.1/…	29	2.60234	BP
GO:0009742	brassinosteroid mediated signaling pathway	49/32316	64/54649	0.00263585	0.0146964	0.0100801	TraesCS1A02G125000.1/TraesCS1B02G142300.1/TraesCS1D02G129000.2/TraesCS7A02G293300.3/TraesCS2A02G343100.1/TraesCS2B02G340700.1/TraesCS7D02G291200.3/TraesCS2D02G321400.1/TraesCS1A02G190200.2/TraesCS1B02G192300.3/TraesCS1D02G194300.1/TraesCS2A02G582500.1/TraesCS5A02G030300.2/TraesCS5A02G373900.1/TraesCS1A02G088000.2/TraesCS1B02G107000.3/TraesCS5B02G029100.1/TraesCS5B02G375800.1/TraesCS1D02G089300.2/…	49	2.57908	BP
GO:0043401	steroid hormone mediated signaling pathway	49/32316	64/54649	0.00263585	0.0146964	0.0100801	TraesCS1A02G125000.1/TraesCS1B02G142300.1/TraesCS1D02G129000.2/TraesCS7A02G293300.3/TraesCS2A02G343100.1/TraesCS2B02G340700.1/TraesCS7D02G291200.3/TraesCS2D02G321400.1/TraesCS1A02G190200.2/TraesCS1B02G192300.3/TraesCS1D02G194300.1/TraesCS2A02G582500.1/TraesCS5A02G030300.2/TraesCS5A02G373900.1/TraesCS1A02G088000.2/TraesCS1B02G107000.3/TraesCS5B02G029100.1/TraesCS5B02G375800.1/TraesCS1D02G089300.2/…	49	2.57908	BP
GO:0048545	response to steroid hormone	49/32316	64/54649	0.00263585	0.0146964	0.0100801	TraesCS1A02G125000.1/TraesCS1B02G142300.1/TraesCS1D02G129000.2/TraesCS7A02G293300.3/TraesCS2A02G343100.1/TraesCS2B02G340700.1/TraesCS7D02G291200.3/TraesCS2D02G321400.1/TraesCS1A02G190200.2/TraesCS1B02G192300.3/TraesCS1D02G194300.1/TraesCS2A02G582500.1/TraesCS5A02G030300.2/TraesCS5A02G373900.1/TraesCS1A02G088000.2/TraesCS1B02G107000.3/TraesCS5B02G029100.1/TraesCS5B02G375800.1/TraesCS1D02G089300.2/…	49	2.57908	BP
GO:0071383	cellular response to steroid hormone stimulus	49/32316	64/54649	0.00263585	0.0146964	0.0100801	TraesCS1A02G125000.1/TraesCS1B02G142300.1/TraesCS1D02G129000.2/TraesCS7A02G293300.3/TraesCS2A02G343100.1/TraesCS2B02G340700.1/TraesCS7D02G291200.3/TraesCS2D02G321400.1/TraesCS1A02G190200.2/TraesCS1B02G192300.3/TraesCS1D02G194300.1/TraesCS2A02G582500.1/TraesCS5A02G030300.2/TraesCS5A02G373900.1/TraesCS1A02G088000.2/TraesCS1B02G107000.3/TraesCS5B02G029100.1/TraesCS5B02G375800.1/TraesCS1D02G089300.2/…	49	2.57908	BP
GO:0009156	ribonucleoside monophosphate biosynthetic process	77/32316	106/54649	0.00263995	0.0146964	0.0100801	TraesCS6A02G088200.2/TraesCS7A02G402500.1/TraesCS6B02G110600.1/TraesCS7B02G302600.1/TraesCS7D02G396300.1/TraesCSU02G018200.1/TraesCS3B02G238600.1/TraesCS2B02G377500.1/TraesCS5D02G078700.1/TraesCS2D02G356900.1/TraesCS3B02G329400.2/TraesCS4A02G124000.1/TraesCS4B02G180400.1/TraesCS4D02G181900.1/TraesCS2A02G286500.1/TraesCS1A02G152900.1/TraesCS1A02G360300.1/TraesCS1B02G376800.1/TraesCS1B02G170300.1/T…	77	2.5784	BP
GO:0006935	chemotaxis	15/32316	16/54649	0.00269242	0.0146964	0.0100801	TraesCS7A02G111300.1/TraesCS4A02G106400.1/TraesCS7B02G009200.1/TraesCS4D02G198600.1/TraesCS7D02G106400.1/TraesCS6D02G086600.1/TraesCS5A02G402300.1/TraesCS5B02G407200.1/TraesCS5D02G412400.1/TraesCS4B02G049400.1/TraesCS4D02G049700.1/TraesCS3A02G214800.1/TraesCS3B02G246500.1/TraesCS3D02G218200.1/TraesCSU02G079500.1	15	2.56986	BP
GO:0009423	chorismate biosynthetic process	15/32316	16/54649	0.00269242	0.0146964	0.0100801	TraesCS2A02G163600.1/TraesCS1B02G229700.1/TraesCS2B02G189300.1/TraesCS2D02G170400.1/TraesCS1D02G218300.1/TraesCS7A02G071200.1/TraesCS7D02G066600.1/TraesCSU02G063500.1/TraesCS4A02G083400.2/TraesCS4B02G220800.1/TraesCS4D02G221100.1/TraesCS5A02G330700.1/TraesCS5B02G331100.1/TraesCS5D02G336400.1/TraesCS3B02G229000.1	15	2.56986	BP
GO:0009559	embryo sac central cell differentiation	15/32316	16/54649	0.00269242	0.0146964	0.0100801	TraesCS7A02G051000.1/TraesCS5B02G359900.1/TraesCS1A02G388500.1/TraesCS1B02G415900.1/TraesCS1D02G396400.1/TraesCS6A02G210800.2/TraesCS6D02G193900.1/TraesCS1A02G076000.1/TraesCS1B02G094700.1/TraesCS1D02G078400.2/TraesCS5A02G203800.1/TraesCS5B02G202500.1/TraesCS2A02G131800.1/TraesCS2B02G154400.1/TraesCS2D02G133900.1	15	2.56986	BP
GO:0010183	pollen tube guidance	15/32316	16/54649	0.00269242	0.0146964	0.0100801	TraesCS7A02G111300.1/TraesCS4A02G106400.1/TraesCS7B02G009200.1/TraesCS4D02G198600.1/TraesCS7D02G106400.1/TraesCS6D02G086600.1/TraesCS5A02G402300.1/TraesCS5B02G407200.1/TraesCS5D02G412400.1/TraesCS4B02G049400.1/TraesCS4D02G049700.1/TraesCS3A02G214800.1/TraesCS3B02G246500.1/TraesCS3D02G218200.1/TraesCSU02G079500.1	15	2.56986	BP
GO:0015909	long-chain fatty acid transport	15/32316	16/54649	0.00269242	0.0146964	0.0100801	TraesCS4A02G087100.1/TraesCS4A02G270800.1/TraesCS7A02G457900.1/TraesCS2A02G471600.1/TraesCS4B02G217300.1/TraesCS2B02G494400.1/TraesCS7B02G358400.1/TraesCS4B02G043300.1/TraesCS4D02G040800.1/TraesCS7D02G446400.1/TraesCS4D02G217600.1/TraesCS2D02G471500.1/TraesCS6D02G404600.1/TraesCS2B02G154600.1/TraesCS2D02G134100.1	15	2.56986	BP
GO:0030638	polyketide metabolic process	15/32316	16/54649	0.00269242	0.0146964	0.0100801	TraesCS5A02G002900.1/TraesCS2A02G025700.1/TraesCS2B02G038700.1/TraesCS5B02G003100.1/TraesCS2D02G022700.1/TraesCS2D02G015700.1/TraesCS2D02G051300.1/TraesCS5D02G488600.1/TraesCS5D02G003600.1/TraesCS1D02G157500.1/TraesCS2D02G030600.1/TraesCS2D02G016200.1/TraesCS2D02G016100.1/TraesCS3A02G166500.1/TraesCS3B02G199600.1	15	2.56986	BP
GO:0032309	icosanoid secretion	15/32316	16/54649	0.00269242	0.0146964	0.0100801	TraesCS4A02G087100.1/TraesCS4A02G270800.1/TraesCS7A02G457900.1/TraesCS2A02G471600.1/TraesCS4B02G217300.1/TraesCS2B02G494400.1/TraesCS7B02G358400.1/TraesCS4B02G043300.1/TraesCS4D02G040800.1/TraesCS7D02G446400.1/TraesCS4D02G217600.1/TraesCS2D02G471500.1/TraesCS6D02G404600.1/TraesCS2B02G154600.1/TraesCS2D02G134100.1	15	2.56986	BP
GO:0042330	taxis	15/32316	16/54649	0.00269242	0.0146964	0.0100801	TraesCS7A02G111300.1/TraesCS4A02G106400.1/TraesCS7B02G009200.1/TraesCS4D02G198600.1/TraesCS7D02G106400.1/TraesCS6D02G086600.1/TraesCS5A02G402300.1/TraesCS5B02G407200.1/TraesCS5D02G412400.1/TraesCS4B02G049400.1/TraesCS4D02G049700.1/TraesCS3A02G214800.1/TraesCS3B02G246500.1/TraesCS3D02G218200.1/TraesCSU02G079500.1	15	2.56986	BP
GO:0050482	arachidonic acid secretion	15/32316	16/54649	0.00269242	0.0146964	0.0100801	TraesCS4A02G087100.1/TraesCS4A02G270800.1/TraesCS7A02G457900.1/TraesCS2A02G471600.1/TraesCS4B02G217300.1/TraesCS2B02G494400.1/TraesCS7B02G358400.1/TraesCS4B02G043300.1/TraesCS4D02G040800.1/TraesCS7D02G446400.1/TraesCS4D02G217600.1/TraesCS2D02G471500.1/TraesCS6D02G404600.1/TraesCS2B02G154600.1/TraesCS2D02G134100.1	15	2.56986	BP
GO:0050918	positive chemotaxis	15/32316	16/54649	0.00269242	0.0146964	0.0100801	TraesCS7A02G111300.1/TraesCS4A02G106400.1/TraesCS7B02G009200.1/TraesCS4D02G198600.1/TraesCS7D02G106400.1/TraesCS6D02G086600.1/TraesCS5A02G402300.1/TraesCS5B02G407200.1/TraesCS5D02G412400.1/TraesCS4B02G049400.1/TraesCS4D02G049700.1/TraesCS3A02G214800.1/TraesCS3B02G246500.1/TraesCS3D02G218200.1/TraesCSU02G079500.1	15	2.56986	BP
GO:0071715	icosanoid transport	15/32316	16/54649	0.00269242	0.0146964	0.0100801	TraesCS4A02G087100.1/TraesCS4A02G270800.1/TraesCS7A02G457900.1/TraesCS2A02G471600.1/TraesCS4B02G217300.1/TraesCS2B02G494400.1/TraesCS7B02G358400.1/TraesCS4B02G043300.1/TraesCS4D02G040800.1/TraesCS7D02G446400.1/TraesCS4D02G217600.1/TraesCS2D02G471500.1/TraesCS6D02G404600.1/TraesCS2B02G154600.1/TraesCS2D02G134100.1	15	2.56986	BP
GO:1901571	fatty acid derivative transport	15/32316	16/54649	0.00269242	0.0146964	0.0100801	TraesCS4A02G087100.1/TraesCS4A02G270800.1/TraesCS7A02G457900.1/TraesCS2A02G471600.1/TraesCS4B02G217300.1/TraesCS2B02G494400.1/TraesCS7B02G358400.1/TraesCS4B02G043300.1/TraesCS4D02G040800.1/TraesCS7D02G446400.1/TraesCS4D02G217600.1/TraesCS2D02G471500.1/TraesCS6D02G404600.1/TraesCS2B02G154600.1/TraesCS2D02G134100.1	15	2.56986	BP
GO:1903963	arachidonate transport	15/32316	16/54649	0.00269242	0.0146964	0.0100801	TraesCS4A02G087100.1/TraesCS4A02G270800.1/TraesCS7A02G457900.1/TraesCS2A02G471600.1/TraesCS4B02G217300.1/TraesCS2B02G494400.1/TraesCS7B02G358400.1/TraesCS4B02G043300.1/TraesCS4D02G040800.1/TraesCS7D02G446400.1/TraesCS4D02G217600.1/TraesCS2D02G471500.1/TraesCS6D02G404600.1/TraesCS2B02G154600.1/TraesCS2D02G134100.1	15	2.56986	BP
GO:0070482	response to oxygen levels	21/32316	24/54649	0.0027275	0.0148505	0.0101857	TraesCS7A02G492400.1/TraesCS7B02G398100.1/TraesCS7D02G478800.1/TraesCS4B02G012100.1/TraesCS4D02G010200.1/TraesCS6A02G371100.1/TraesCS6B02G408100.1/TraesCS2B02G346000.1/TraesCS6D02G355000.2/TraesCS2D02G326900.1/TraesCS2A02G109800.1/TraesCS2B02G127800.1/TraesCS2D02G110000.1/TraesCS4A02G216100.1/TraesCS4B02G100100.1/TraesCS4D02G096400.2/TraesCS7A02G369100.1/TraesCS7D02G354100.1/TraesCS4A02G117500.3/…	21	2.56424	BP
GO:0090627	plant epidermal cell differentiation	38/32316	48/54649	0.00277916	0.0150939	0.0103527	TraesCS5A02G164400.1/TraesCS5B02G161900.1/TraesCS5D02G169300.1/TraesCS5A02G300400.1/TraesCS5B02G300800.1/TraesCS5A02G309700.2/TraesCS5B02G310400.1/TraesCS5D02G316700.1/TraesCS3A02G122900.1/TraesCS3B02G142100.2/TraesCS3D02G124600.3/TraesCS2A02G109700.1/TraesCS2B02G127700.1/TraesCS2D02G109900.1/TraesCS5B02G404800.1/TraesCS5D02G409900.1/TraesCS2D02G321300.1/TraesCS3A02G305300.1/TraesCS3B02G331200.1/…	38	2.55609	BP
GO:0048646	anatomical structure formation involved in morphogenesis	90/32316	126/54649	0.00280608	0.0152019	0.0104268	TraesCS4A02G414600.1/TraesCS4B02G315300.1/TraesCS7A02G051000.1/TraesCS2A02G095300.1/TraesCS2B02G110500.1/TraesCS2D02G093700.1/TraesCS5A02G411500.2/TraesCS6A02G266700.1/TraesCS5B02G415100.1/TraesCS6B02G294100.1/TraesCS6D02G248000.1/TraesCS2D02G272200.1/TraesCS5D02G420300.1/TraesCS2A02G320900.1/TraesCS2B02G361800.1/TraesCS2D02G341600.1/TraesCS7A02G247600.1/TraesCS7B02G143900.1/TraesCS2B02G534800.1/…	90	2.5519	BP
GO:0006006	glucose metabolic process	65/32316	88/54649	0.00282697	0.0152389	0.0104522	TraesCS4B02G047300.1/TraesCS2D02G155200.1/TraesCS7A02G478100.2/TraesCS6A02G157500.1/TraesCS5A02G495100.1/TraesCS2A02G344600.1/TraesCS7A02G313100.1/TraesCS6A02G213700.1/TraesCS7B02G380500.1/TraesCS7B02G213300.1/TraesCS6B02G185400.1/TraesCS7B02G234400.1/TraesCS4B02G323000.1/TraesCS2B02G342200.1/TraesCS6B02G243700.1/TraesCS6D02G146900.1/TraesCS4D02G319400.1/TraesCS3A02G377600.1/TraesCS3A02G367000.1/…	65	2.54868	BP
GO:0042537	benzene-containing compound metabolic process	65/32316	88/54649	0.00282697	0.0152389	0.0104522	TraesCS4A02G216100.1/TraesCS4B02G100100.1/TraesCS4D02G096400.2/TraesCS7D02G004100.2/TraesCS3B02G496200.1/TraesCS4B02G121900.1/TraesCS3B02G495700.1/TraesCS3B02G491700.1/TraesCS2D02G559500.1/TraesCS2D02G183300.1/TraesCS6A02G159100.1/TraesCS6B02G192200.1/TraesCS6D02G153400.1/TraesCS4A02G117500.3/TraesCS4B02G186900.3/TraesCS2D02G310200.3/TraesCS2A02G380900.1/TraesCS1A02G037700.1/TraesCS2A02G381000.1/…	65	2.54868	BP
GO:0051604	protein maturation	160/32316	235/54649	0.00285118	0.0153313	0.0105155	TraesCS6A02G163500.1/TraesCS6A02G112700.1/TraesCS7A02G343500.1/TraesCS6B02G141500.1/TraesCS7B02G239600.2/TraesCS7D02G336100.1/TraesCS6D02G102500.1/TraesCS6A02G399000.1/TraesCS6B02G439300.1/TraesCS6D02G383200.1/TraesCS6D02G360400.1/TraesCS2A02G386700.1/TraesCS2B02G404300.1/TraesCS2D02G383500.1/TraesCS2D02G383400.1/TraesCS3A02G516600.1/TraesCS3D02G524300.1/TraesCS5B02G322000.2/TraesCS5D02G328300.2/…	160	2.54498	BP
GO:0009863	salicylic acid mediated signaling pathway	18/32316	20/54649	0.00288155	0.0154181	0.010575	TraesCS4A02G216100.1/TraesCS4B02G100100.1/TraesCS4D02G096400.2/TraesCS2D02G241300.2/TraesCS3A02G489000.1/TraesCS3A02G105400.1/TraesCS3B02G337700.1/TraesCS3D02G302900.1/TraesCS4B02G264500.1/TraesCS4D02G264500.1/TraesCS6A02G215500.1/TraesCS6D02G197800.1/TraesCS7A02G461800.1/TraesCS7B02G363200.2/TraesCS7D02G450100.1/TraesCS6A02G167900.1/TraesCS6B02G195600.2/TraesCS6D02G156900.2	18	2.54037	BP
GO:0030388	fructose 1,6-bisphosphate metabolic process	18/32316	20/54649	0.00288155	0.0154181	0.010575	TraesCS3A02G377600.1/TraesCS3A02G367000.1/TraesCS3B02G410400.1/TraesCS3B02G398300.1/TraesCS5A02G108000.1/TraesCS3A02G391500.1/TraesCS4A02G206400.1/TraesCS3A02G391100.1/TraesCS3B02G423200.1/TraesCS4B02G109900.1/TraesCS5B02G115300.1/TraesCS3D02G383700.1/TraesCS4D02G107400.1/TraesCS3D02G384000.1/TraesCS3D02G026400.1/TraesCS4A02G093100.1/TraesCS4B02G211400.1/TraesCS4D02G212000.1	18	2.54037	BP
GO:1904666	regulation of ubiquitin protein ligase activity	26/32316	31/54649	0.00300937	0.0159403	0.0109332	TraesCS6A02G085400.1/TraesCS5A02G272600.1/TraesCS3A02G527600.1/TraesCS2A02G440000.2/TraesCS5A02G197800.2/TraesCS6A02G268900.1/TraesCS2B02G461400.1/TraesCS4B02G346200.2/TraesCS5B02G185900.1/TraesCS6B02G296200.1/TraesCS3B02G595600.1/TraesCS5B02G272800.1/TraesCS1B02G166800.1/TraesCS7B02G353500.1/TraesCS6D02G246000.1/TraesCS2D02G438800.1/TraesCS4D02G341200.1/TraesCS5D02G280600.1/TraesCS5D02G193100.1/…	26	2.52152	BP
GO:0002237	response to molecule of bacterial origin	11/32316	11/54649	0.00308949	0.0159403	0.0109332	TraesCS6A02G146900.1/TraesCS6B02G175100.2/TraesCS6D02G136200.1/TraesCS4A02G117500.3/TraesCS4B02G186900.3/TraesCS3A02G037700.1/TraesCS3B02G045900.1/TraesCS3D02G041800.1/TraesCS2A02G515700.1/TraesCS2B02G544200.1/TraesCS2D02G517200.1	11	2.51011	BP
GO:0006696	ergosterol biosynthetic process	11/32316	11/54649	0.00308949	0.0159403	0.0109332	TraesCS5A02G454500.1/TraesCS5B02G464600.1/TraesCS5D02G465000.1/TraesCS5A02G020900.1/TraesCS7A02G557300.2/TraesCS5B02G017900.1/TraesCS5B02G358800.1/TraesCS7B02G482000.1/TraesCS5D02G365100.1/TraesCS5D02G026000.1/TraesCS7D02G553300.1	11	2.51011	BP
GO:0008204	ergosterol metabolic process	11/32316	11/54649	0.00308949	0.0159403	0.0109332	TraesCS5A02G454500.1/TraesCS5B02G464600.1/TraesCS5D02G465000.1/TraesCS5A02G020900.1/TraesCS7A02G557300.2/TraesCS5B02G017900.1/TraesCS5B02G358800.1/TraesCS7B02G482000.1/TraesCS5D02G365100.1/TraesCS5D02G026000.1/TraesCS7D02G553300.1	11	2.51011	BP
GO:0009624	response to nematode	11/32316	11/54649	0.00308949	0.0159403	0.0109332	TraesCS4A02G059200.1/TraesCS4B02G234800.1/TraesCS1A02G111000.1/TraesCS1B02G128800.1/TraesCS1D02G112500.1/TraesCS3B02G274500.1/TraesCS3D02G246300.1/TraesCS7B02G362700.1/TraesCS6A02G419700.1/TraesCS6B02G468900.2/TraesCS1D02G103700.1	11	2.51011	BP
GO:0010152	pollen maturation	11/32316	11/54649	0.00308949	0.0159403	0.0109332	TraesCS4D02G027600.1/TraesCS4A02G283400.1/TraesCS1A02G251700.3/TraesCS1B02G262600.3/TraesCS1D02G251500.1/TraesCS7B02G135400.1/TraesCS2A02G154500.1/TraesCS2B02G179700.1/TraesCS2D02G160000.1/TraesCS7A02G239800.1/TraesCS2B02G243700.1	11	2.51011	BP
GO:0031060	regulation of histone methylation	11/32316	11/54649	0.00308949	0.0159403	0.0109332	TraesCS7A02G386700.1/TraesCS7B02G289500.1/TraesCS7D02G383200.1/TraesCS2D02G176600.1/TraesCS7D02G277600.1/TraesCS6A02G167900.1/TraesCS6B02G195600.2/TraesCS6D02G156900.2/TraesCS5A02G166800.1/TraesCS5B02G163900.1/TraesCS5D02G171100.1	11	2.51011	BP
GO:0044107	cellular alcohol metabolic process	11/32316	11/54649	0.00308949	0.0159403	0.0109332	TraesCS5A02G454500.1/TraesCS5B02G464600.1/TraesCS5D02G465000.1/TraesCS5A02G020900.1/TraesCS7A02G557300.2/TraesCS5B02G017900.1/TraesCS5B02G358800.1/TraesCS7B02G482000.1/TraesCS5D02G365100.1/TraesCS5D02G026000.1/TraesCS7D02G553300.1	11	2.51011	BP
GO:0044108	cellular alcohol biosynthetic process	11/32316	11/54649	0.00308949	0.0159403	0.0109332	TraesCS5A02G454500.1/TraesCS5B02G464600.1/TraesCS5D02G465000.1/TraesCS5A02G020900.1/TraesCS7A02G557300.2/TraesCS5B02G017900.1/TraesCS5B02G358800.1/TraesCS7B02G482000.1/TraesCS5D02G365100.1/TraesCS5D02G026000.1/TraesCS7D02G553300.1	11	2.51011	BP
GO:0051445	regulation of meiotic cell cycle	11/32316	11/54649	0.00308949	0.0159403	0.0109332	TraesCS5A02G521700.1/TraesCS5B02G110300.1/TraesCS2D02G337000.1/TraesCS5D02G123800.1/TraesCS1A02G135100.1/TraesCS1D02G131600.3/TraesCS7A02G208200.1/TraesCS7B02G115400.1/TraesCS7D02G210600.1/TraesCS2B02G096500.1/TraesCS2D02G080300.2	11	2.51011	BP
GO:0051817	modulation of process of other organism involved in symbiotic interaction	11/32316	11/54649	0.00308949	0.0159403	0.0109332	TraesCS2A02G414800.1/TraesCS2B02G434000.1/TraesCS2D02G412100.1/TraesCS4B02G276500.1/TraesCS5A02G424400.1/TraesCS5B02G426500.1/TraesCS5D02G432900.1/TraesCS2D02G362700.1/TraesCS3B02G603100.1/TraesCS3D02G543100.1/TraesCS3B02G543300.1	11	2.51011	BP
GO:0080036	regulation of cytokinin-activated signaling pathway	11/32316	11/54649	0.00308949	0.0159403	0.0109332	TraesCS1A02G396600.1/TraesCS1D02G404500.2/TraesCS7A02G291600.1/TraesCS7B02G184100.1/TraesCS7D02G284400.1/TraesCS4A02G299200.1/TraesCS4B02G014200.1/TraesCS4D02G012400.1/TraesCS5A02G384500.1/TraesCS5B02G389300.1/TraesCS5D02G394100.1	11	2.51011	BP
GO:0097384	cellular lipid biosynthetic process	11/32316	11/54649	0.00308949	0.0159403	0.0109332	TraesCS5A02G454500.1/TraesCS5B02G464600.1/TraesCS5D02G465000.1/TraesCS5A02G020900.1/TraesCS7A02G557300.2/TraesCS5B02G017900.1/TraesCS5B02G358800.1/TraesCS7B02G482000.1/TraesCS5D02G365100.1/TraesCS5D02G026000.1/TraesCS7D02G553300.1	11	2.51011	BP
GO:1902653	secondary alcohol biosynthetic process	11/32316	11/54649	0.00308949	0.0159403	0.0109332	TraesCS5A02G454500.1/TraesCS5B02G464600.1/TraesCS5D02G465000.1/TraesCS5A02G020900.1/TraesCS7A02G557300.2/TraesCS5B02G017900.1/TraesCS5B02G358800.1/TraesCS7B02G482000.1/TraesCS5D02G365100.1/TraesCS5D02G026000.1/TraesCS7D02G553300.1	11	2.51011	BP
GO:2000024	regulation of leaf development	11/32316	11/54649	0.00308949	0.0159403	0.0109332	TraesCS2A02G320900.1/TraesCS2B02G361800.1/TraesCS2D02G341600.1/TraesCS6A02G223700.1/TraesCS6B02G257600.2/TraesCS2A02G203700.1/TraesCS2D02G212000.1/TraesCS7A02G522900.1/TraesCS7D02G512100.1/TraesCS4A02G105200.1/TraesCS4D02G199700.1	11	2.51011	BP
GO:0016109	tetraterpenoid biosynthetic process	33/32316	41/54649	0.0032154	0.0165064	0.0113215	TraesCS1A02G071700.1/TraesCS1B02G090300.1/TraesCS1D02G074300.1/TraesCS6A02G197700.1/TraesCS6B02G218700.1/TraesCS6D02G183000.1/TraesCS2A02G239200.2/TraesCS2B02G257300.1/TraesCS2D02G246100.1/TraesCS5A02G020900.1/TraesCS7A02G557300.2/TraesCS5B02G017900.1/TraesCS7B02G482000.1/TraesCS5D02G026000.1/TraesCS7D02G553300.1/TraesCS4A02G004900.1/TraesCS2A02G238400.1/TraesCS2B02G253100.2/TraesCS4B02G300100.2/…	33	2.49277	BP
GO:0016117	carotenoid biosynthetic process	33/32316	41/54649	0.0032154	0.0165064	0.0113215	TraesCS1A02G071700.1/TraesCS1B02G090300.1/TraesCS1D02G074300.1/TraesCS6A02G197700.1/TraesCS6B02G218700.1/TraesCS6D02G183000.1/TraesCS2A02G239200.2/TraesCS2B02G257300.1/TraesCS2D02G246100.1/TraesCS5A02G020900.1/TraesCS7A02G557300.2/TraesCS5B02G017900.1/TraesCS7B02G482000.1/TraesCS5D02G026000.1/TraesCS7D02G553300.1/TraesCS4A02G004900.1/TraesCS2A02G238400.1/TraesCS2B02G253100.2/TraesCS4B02G300100.2/…	33	2.49277	BP
GO:0046351	disaccharide biosynthetic process	78/32316	108/54649	0.00322206	0.0165064	0.0113215	TraesCS3A02G425500.1/TraesCS3A02G015500.1/TraesCS3B02G461800.1/TraesCS4D02G088200.1/TraesCS3D02G420300.1/TraesCSU02G044500.2/TraesCS3A02G377600.1/TraesCS3A02G367000.1/TraesCS3B02G410400.1/TraesCS3B02G398300.1/TraesCS3D02G359900.2/TraesCS5A02G116500.1/TraesCS1A02G339300.1/TraesCS4A02G062900.1/TraesCS3A02G289300.1/TraesCS1A02G338200.1/TraesCS6A02G351300.1/TraesCS5A02G203500.1/TraesCS1A02G064800.3/T…	78	2.49187	BP
GO:0043038	amino acid activation	219/32316	329/54649	0.00326038	0.0166241	0.0114022	TraesCS2D02G347600.2/TraesCS3A02G120200.2/TraesCS3A02G023800.1/TraesCS2A02G246900.1/TraesCS7A02G516000.1/TraesCS5A02G048100.1/TraesCS5A02G467900.1/TraesCS6A02G336800.1/TraesCS2B02G263300.2/TraesCS1B02G204700.1/TraesCS6B02G367200.1/TraesCS3B02G194400.1/TraesCS2B02G374800.1/TraesCS5B02G053100.1/TraesCS3B02G021000.1/TraesCS7B02G432400.1/TraesCS3B02G139700.2/TraesCS2D02G249200.1/TraesCS3D02G022400.1/…	219	2.48673	BP
GO:0043039	tRNA aminoacylation	219/32316	329/54649	0.00326038	0.0166241	0.0114022	TraesCS2D02G347600.2/TraesCS3A02G120200.2/TraesCS3A02G023800.1/TraesCS2A02G246900.1/TraesCS7A02G516000.1/TraesCS5A02G048100.1/TraesCS5A02G467900.1/TraesCS6A02G336800.1/TraesCS2B02G263300.2/TraesCS1B02G204700.1/TraesCS6B02G367200.1/TraesCS3B02G194400.1/TraesCS2B02G374800.1/TraesCS5B02G053100.1/TraesCS3B02G021000.1/TraesCS7B02G432400.1/TraesCS3B02G139700.2/TraesCS2D02G249200.1/TraesCS3D02G022400.1/…	219	2.48673	BP
GO:0010015	root morphogenesis	74/32316	102/54649	0.0033459	0.0170201	0.0116739	TraesCS4A02G414600.1/TraesCS4B02G315300.1/TraesCS7B02G240100.1/TraesCS7D02G336500.1/TraesCS1A02G138200.2/TraesCS1D02G134200.1/TraesCSU02G003200.1/TraesCS5A02G411500.2/TraesCS5B02G415100.1/TraesCS5D02G420300.1/TraesCS4A02G059200.1/TraesCS4B02G234800.1/TraesCS5A02G164400.1/TraesCS5B02G161900.1/TraesCS5D02G169300.1/TraesCS5A02G427500.1/TraesCS5B02G429500.1/TraesCS5D02G435600.1/TraesCS4A02G207600.1/T…	74	2.47549	BP
GO:0051321	meiotic cell cycle	136/32316	198/54649	0.0034443	0.01743	0.011955	TraesCS4A02G414600.1/TraesCS4B02G315300.1/TraesCS5A02G521700.1/TraesCS1D02G306100.1/TraesCS6A02G089400.2/TraesCS2A02G095300.1/TraesCS2B02G110500.1/TraesCS2D02G093700.1/TraesCS5A02G133000.1/TraesCS7A02G384800.1/TraesCS5B02G131900.1/TraesCS7B02G287700.1/TraesCS5D02G141200.1/TraesCS7D02G381300.1/TraesCS5B02G110300.1/TraesCS2D02G337000.1/TraesCS5D02G123800.1/TraesCS7B02G259500.2/TraesCS2D02G531600.3/…	136	2.4629	BP
GO:0033866	nucleoside bisphosphate biosynthetic process	48/32316	63/54649	0.00345864	0.01743	0.011955	TraesCS2A02G010100.1/TraesCS6A02G311800.1/TraesCS7A02G238900.1/TraesCS6B02G342000.1/TraesCS2B02G012500.1/TraesCS2D02G010700.1/TraesCS7D02G199900.1/TraesCS6D02G291100.1/TraesCS3A02G484800.1/TraesCS2A02G069400.1/TraesCS2B02G082500.1/TraesCS3D02G479900.1/TraesCS2D02G068100.1/TraesCS2A02G290900.2/TraesCS6A02G390600.1/TraesCS2B02G307300.1/TraesCS6B02G431000.2/TraesCS2D02G288800.1/TraesCS6D02G376900.2/…	48	2.46109	BP
GO:0034030	ribonucleoside bisphosphate biosynthetic process	48/32316	63/54649	0.00345864	0.01743	0.011955	TraesCS2A02G010100.1/TraesCS6A02G311800.1/TraesCS7A02G238900.1/TraesCS6B02G342000.1/TraesCS2B02G012500.1/TraesCS2D02G010700.1/TraesCS7D02G199900.1/TraesCS6D02G291100.1/TraesCS3A02G484800.1/TraesCS2A02G069400.1/TraesCS2B02G082500.1/TraesCS3D02G479900.1/TraesCS2D02G068100.1/TraesCS2A02G290900.2/TraesCS6A02G390600.1/TraesCS2B02G307300.1/TraesCS6B02G431000.2/TraesCS2D02G288800.1/TraesCS6D02G376900.2/…	48	2.46109	BP
GO:0034033	purine nucleoside bisphosphate biosynthetic process	48/32316	63/54649	0.00345864	0.01743	0.011955	TraesCS2A02G010100.1/TraesCS6A02G311800.1/TraesCS7A02G238900.1/TraesCS6B02G342000.1/TraesCS2B02G012500.1/TraesCS2D02G010700.1/TraesCS7D02G199900.1/TraesCS6D02G291100.1/TraesCS3A02G484800.1/TraesCS2A02G069400.1/TraesCS2B02G082500.1/TraesCS3D02G479900.1/TraesCS2D02G068100.1/TraesCS2A02G290900.2/TraesCS6A02G390600.1/TraesCS2B02G307300.1/TraesCS6B02G431000.2/TraesCS2D02G288800.1/TraesCS6D02G376900.2/…	48	2.46109	BP
GO:0033865	nucleoside bisphosphate metabolic process	100/32316	142/54649	0.00349202	0.0174762	0.0119867	TraesCS2A02G010100.1/TraesCS6A02G311800.1/TraesCS7A02G238900.1/TraesCS6B02G342000.1/TraesCS2B02G012500.1/TraesCS2D02G010700.1/TraesCS7D02G199900.1/TraesCS6D02G291100.1/TraesCS3A02G484800.1/TraesCS2A02G069400.1/TraesCS2B02G082500.1/TraesCS3D02G479900.1/TraesCS2D02G068100.1/TraesCS2A02G290900.2/TraesCS6A02G390600.1/TraesCS2B02G307300.1/TraesCS6B02G431000.2/TraesCS2D02G288800.1/TraesCS6D02G376900.2/…	100	2.45692	BP
GO:0033875	ribonucleoside bisphosphate metabolic process	100/32316	142/54649	0.00349202	0.0174762	0.0119867	TraesCS2A02G010100.1/TraesCS6A02G311800.1/TraesCS7A02G238900.1/TraesCS6B02G342000.1/TraesCS2B02G012500.1/TraesCS2D02G010700.1/TraesCS7D02G199900.1/TraesCS6D02G291100.1/TraesCS3A02G484800.1/TraesCS2A02G069400.1/TraesCS2B02G082500.1/TraesCS3D02G479900.1/TraesCS2D02G068100.1/TraesCS2A02G290900.2/TraesCS6A02G390600.1/TraesCS2B02G307300.1/TraesCS6B02G431000.2/TraesCS2D02G288800.1/TraesCS6D02G376900.2/…	100	2.45692	BP
GO:0034032	purine nucleoside bisphosphate metabolic process	100/32316	142/54649	0.00349202	0.0174762	0.0119867	TraesCS2A02G010100.1/TraesCS6A02G311800.1/TraesCS7A02G238900.1/TraesCS6B02G342000.1/TraesCS2B02G012500.1/TraesCS2D02G010700.1/TraesCS7D02G199900.1/TraesCS6D02G291100.1/TraesCS3A02G484800.1/TraesCS2A02G069400.1/TraesCS2B02G082500.1/TraesCS3D02G479900.1/TraesCS2D02G068100.1/TraesCS2A02G290900.2/TraesCS6A02G390600.1/TraesCS2B02G307300.1/TraesCS6B02G431000.2/TraesCS2D02G288800.1/TraesCS6D02G376900.2/…	100	2.45692	BP
GO:0006206	pyrimidine nucleobase metabolic process	35/32316	44/54649	0.00351313	0.0175281	0.0120223	TraesCS2A02G036500.1/TraesCS7A02G163500.1/TraesCS2A02G161300.1/TraesCS3A02G137600.1/TraesCS7B02G069300.1/TraesCS2B02G187300.1/TraesCS2B02G049600.1/TraesCS3B02G155300.1/TraesCS7D02G165600.1/TraesCS2D02G035600.1/TraesCS3D02G138500.1/TraesCS5A02G156200.1/TraesCS5B02G154400.1/TraesCS5D02G161500.1/TraesCS5A02G120200.1/TraesCS3B02G365000.2/TraesCS3B02G263100.1/TraesCS5B02G121700.1/TraesCS5D02G124500.1/…	35	2.45431	BP
GO:0002684	positive regulation of immune system process	28/32316	34/54649	0.00354283	0.0175281	0.0120223	TraesCS7A02G111300.1/TraesCS7B02G009200.1/TraesCS7D02G106400.1/TraesCS2A02G343100.1/TraesCS2B02G340700.1/TraesCS2D02G321400.1/TraesCS3A02G398000.1/TraesCS3B02G430000.2/TraesCS2A02G501300.1/TraesCS2B02G529400.1/TraesCS2D02G501800.2/TraesCS3B02G537400.1/TraesCS3A02G145300.1/TraesCS1A02G425100.1/TraesCS1B02G459500.2/TraesCS3B02G172400.1/TraesCS1D02G434100.2/TraesCS6A02G334800.1/TraesCS6B02G365200.1/…	28	2.45065	BP
GO:0045089	positive regulation of innate immune response	28/32316	34/54649	0.00354283	0.0175281	0.0120223	TraesCS7A02G111300.1/TraesCS7B02G009200.1/TraesCS7D02G106400.1/TraesCS2A02G343100.1/TraesCS2B02G340700.1/TraesCS2D02G321400.1/TraesCS3A02G398000.1/TraesCS3B02G430000.2/TraesCS2A02G501300.1/TraesCS2B02G529400.1/TraesCS2D02G501800.2/TraesCS3B02G537400.1/TraesCS3A02G145300.1/TraesCS1A02G425100.1/TraesCS1B02G459500.2/TraesCS3B02G172400.1/TraesCS1D02G434100.2/TraesCS6A02G334800.1/TraesCS6B02G365200.1/…	28	2.45065	BP
GO:0050778	positive regulation of immune response	28/32316	34/54649	0.00354283	0.0175281	0.0120223	TraesCS7A02G111300.1/TraesCS7B02G009200.1/TraesCS7D02G106400.1/TraesCS2A02G343100.1/TraesCS2B02G340700.1/TraesCS2D02G321400.1/TraesCS3A02G398000.1/TraesCS3B02G430000.2/TraesCS2A02G501300.1/TraesCS2B02G529400.1/TraesCS2D02G501800.2/TraesCS3B02G537400.1/TraesCS3A02G145300.1/TraesCS1A02G425100.1/TraesCS1B02G459500.2/TraesCS3B02G172400.1/TraesCS1D02G434100.2/TraesCS6A02G334800.1/TraesCS6B02G365200.1/…	28	2.45065	BP
GO:1901002	positive regulation of response to salt stress	28/32316	34/54649	0.00354283	0.0175281	0.0120223	TraesCS2B02G424900.1/TraesCS4A02G106400.1/TraesCS4D02G198600.1/TraesCS2A02G456100.1/TraesCS2B02G478100.1/TraesCS2D02G456400.1/TraesCS2D02G404200.1/TraesCS2A02G296100.1/TraesCS2B02G312500.1/TraesCS2D02G294000.1/TraesCS3A02G406000.1/TraesCS4A02G219700.1/TraesCS4B02G098200.1/TraesCS3B02G439600.1/TraesCS4D02G094400.1/TraesCS3D02G401200.1/TraesCS3A02G378700.1/TraesCS3B02G411300.1/TraesCS3D02G371900.1/…	28	2.45065	BP
GO:0060560	developmental growth involved in morphogenesis	64/32316	87/54649	0.00357875	0.0176655	0.0121165	TraesCS6A02G263600.1/TraesCS6A02G225600.1/TraesCS5A02G025700.1/TraesCS5B02G025000.1/TraesCS6B02G256000.1/TraesCS5D02G033500.1/TraesCS6D02G210400.1/TraesCS5A02G164400.1/TraesCS5B02G161900.1/TraesCS5D02G169300.1/TraesCS4A02G319100.1/TraesCS3B02G439900.1/TraesCS3B02G432800.1/TraesCS5D02G566200.1/TraesCS1A02G184600.1/TraesCS1D02G192100.3/TraesCS3D02G394000.1/TraesCS5A02G309700.2/TraesCS5B02G310400.1/…	64	2.44627	BP
GO:0044272	sulfur compound biosynthetic process	186/32316	277/54649	0.00360267	0.0177432	0.0121698	TraesCS2A02G010100.1/TraesCS6A02G311800.1/TraesCS7A02G238900.1/TraesCS6B02G342000.1/TraesCS2B02G012500.1/TraesCS2D02G010700.1/TraesCS7D02G199900.1/TraesCS6D02G291100.1/TraesCS7A02G111300.1/TraesCS4A02G106400.1/TraesCS7B02G009200.1/TraesCS4D02G198600.1/TraesCS7D02G106400.1/TraesCS3A02G484800.1/TraesCS2A02G069400.1/TraesCS2B02G082500.1/TraesCS3D02G479900.1/TraesCS2D02G068100.1/TraesCS2A02G290900.2/…	186	2.44338	BP
GO:0030042	actin filament depolymerization	37/32316	47/54649	0.00377007	0.0184836	0.0126776	TraesCS2A02G410700.1/TraesCS5A02G478800.1/TraesCS4A02G071400.1/TraesCS2A02G227300.1/TraesCS1A02G183100.2/TraesCS5A02G416100.1/TraesCS6A02G247000.1/TraesCS5A02G478900.1/TraesCS5A02G478500.1/TraesCS1B02G197600.1/TraesCS5B02G491800.1/TraesCS5B02G491500.1/TraesCS6B02G277600.1/TraesCS2B02G255200.1/TraesCS2B02G429500.1/TraesCS2D02G408100.1/TraesCS4D02G228100.1/TraesCS6D02G229200.1/TraesCS2D02G235200.1/…	37	2.42365	BP
GO:0051261	protein depolymerization	37/32316	47/54649	0.00377007	0.0184836	0.0126776	TraesCS2A02G410700.1/TraesCS5A02G478800.1/TraesCS4A02G071400.1/TraesCS2A02G227300.1/TraesCS1A02G183100.2/TraesCS5A02G416100.1/TraesCS6A02G247000.1/TraesCS5A02G478900.1/TraesCS5A02G478500.1/TraesCS1B02G197600.1/TraesCS5B02G491800.1/TraesCS5B02G491500.1/TraesCS6B02G277600.1/TraesCS2B02G255200.1/TraesCS2B02G429500.1/TraesCS2D02G408100.1/TraesCS4D02G228100.1/TraesCS6D02G229200.1/TraesCS2D02G235200.1/…	37	2.42365	BP
GO:0048469	cell maturation	30/32316	37/54649	0.00401897	0.0195272	0.0133934	TraesCS5A02G164400.1/TraesCS5B02G161900.1/TraesCS5D02G169300.1/TraesCS5A02G300400.1/TraesCS5B02G300800.1/TraesCS5A02G309700.2/TraesCS5B02G310400.1/TraesCS5D02G316700.1/TraesCS3A02G122900.1/TraesCS3B02G142100.2/TraesCS3D02G124600.3/TraesCS2A02G109700.1/TraesCS2B02G127700.1/TraesCS2D02G109900.1/TraesCS5B02G404800.1/TraesCS5D02G409900.1/TraesCS1A02G066300.1/TraesCS1B02G084600.1/TraesCS1D02G067400.1/…	30	2.39588	BP
GO:0048764	trichoblast maturation	30/32316	37/54649	0.00401897	0.0195272	0.0133934	TraesCS5A02G164400.1/TraesCS5B02G161900.1/TraesCS5D02G169300.1/TraesCS5A02G300400.1/TraesCS5B02G300800.1/TraesCS5A02G309700.2/TraesCS5B02G310400.1/TraesCS5D02G316700.1/TraesCS3A02G122900.1/TraesCS3B02G142100.2/TraesCS3D02G124600.3/TraesCS2A02G109700.1/TraesCS2B02G127700.1/TraesCS2D02G109900.1/TraesCS5B02G404800.1/TraesCS5D02G409900.1/TraesCS1A02G066300.1/TraesCS1B02G084600.1/TraesCS1D02G067400.1/…	30	2.39588	BP
GO:0048765	root hair cell differentiation	30/32316	37/54649	0.00401897	0.0195272	0.0133934	TraesCS5A02G164400.1/TraesCS5B02G161900.1/TraesCS5D02G169300.1/TraesCS5A02G300400.1/TraesCS5B02G300800.1/TraesCS5A02G309700.2/TraesCS5B02G310400.1/TraesCS5D02G316700.1/TraesCS3A02G122900.1/TraesCS3B02G142100.2/TraesCS3D02G124600.3/TraesCS2A02G109700.1/TraesCS2B02G127700.1/TraesCS2D02G109900.1/TraesCS5B02G404800.1/TraesCS5D02G409900.1/TraesCS1A02G066300.1/TraesCS1B02G084600.1/TraesCS1D02G067400.1/…	30	2.39588	BP
GO:0080147	root hair cell development	30/32316	37/54649	0.00401897	0.0195272	0.0133934	TraesCS5A02G164400.1/TraesCS5B02G161900.1/TraesCS5D02G169300.1/TraesCS5A02G300400.1/TraesCS5B02G300800.1/TraesCS5A02G309700.2/TraesCS5B02G310400.1/TraesCS5D02G316700.1/TraesCS3A02G122900.1/TraesCS3B02G142100.2/TraesCS3D02G124600.3/TraesCS2A02G109700.1/TraesCS2B02G127700.1/TraesCS2D02G109900.1/TraesCS5B02G404800.1/TraesCS5D02G409900.1/TraesCS1A02G066300.1/TraesCS1B02G084600.1/TraesCS1D02G067400.1/…	30	2.39588	BP
GO:0006086	acetyl-CoA biosynthetic process from pyruvate	20/32316	23/54649	0.00407618	0.0196728	0.0134933	TraesCS2A02G010100.1/TraesCS6A02G311800.1/TraesCS7A02G238900.1/TraesCS6B02G342000.1/TraesCS2B02G012500.1/TraesCS2D02G010700.1/TraesCS7D02G199900.1/TraesCS6D02G291100.1/TraesCS5A02G030800.1/TraesCS5A02G374500.1/TraesCS5A02G291500.1/TraesCS7A02G263300.1/TraesCS7B02G161100.1/TraesCS5B02G030400.1/TraesCS5B02G290600.1/TraesCS5B02G376400.1/TraesCS5D02G039000.1/TraesCS5D02G299000.1/TraesCS7D02G263900.2/…	20	2.38975	BP
GO:0036293	response to decreased oxygen levels	20/32316	23/54649	0.00407618	0.0196728	0.0134933	TraesCS7A02G492400.1/TraesCS7B02G398100.1/TraesCS7D02G478800.1/TraesCS4B02G012100.1/TraesCS4D02G010200.1/TraesCS6A02G371100.1/TraesCS6B02G408100.1/TraesCS2B02G346000.1/TraesCS6D02G355000.2/TraesCS2D02G326900.1/TraesCS2A02G109800.1/TraesCS2B02G127800.1/TraesCS2D02G110000.1/TraesCS4A02G216100.1/TraesCS4B02G100100.1/TraesCS4D02G096400.2/TraesCS7A02G369100.1/TraesCS7D02G354100.1/TraesCS4A02G117500.3/…	20	2.38975	BP
GO:0071446	cellular response to salicylic acid stimulus	20/32316	23/54649	0.00407618	0.0196728	0.0134933	TraesCS5A02G548800.2/TraesCS3B02G568500.1/TraesCS4A02G216100.1/TraesCS4B02G100100.1/TraesCS4D02G096400.2/TraesCS2D02G241300.2/TraesCS3A02G489000.1/TraesCS3A02G105400.1/TraesCS3B02G337700.1/TraesCS3D02G302900.1/TraesCS4B02G264500.1/TraesCS4D02G264500.1/TraesCS6A02G215500.1/TraesCS6D02G197800.1/TraesCS7A02G461800.1/TraesCS7B02G363200.2/TraesCS7D02G450100.1/TraesCS6A02G167900.1/TraesCS6B02G195600.2/…	20	2.38975	BP
GO:0015866	ADP transport	14/32316	15/54649	0.00429281	0.0204451	0.014023	TraesCS3A02G048500.1/TraesCS3B02G050500.1/TraesCS3D02G030800.1/TraesCS7A02G209800.1/TraesCS1A02G434300.1/TraesCS6A02G282200.1/TraesCS1A02G360400.1/TraesCS7B02G116600.1/TraesCS1B02G376900.1/TraesCS6B02G310600.1/TraesCS3B02G033100.1/TraesCS6D02G262700.1/TraesCS7D02G211700.2/TraesCS1D02G364800.1	14	2.36726	BP
GO:0016122	xanthophyll metabolic process	14/32316	15/54649	0.00429281	0.0204451	0.014023	TraesCS2D02G279300.1/TraesCS4A02G311300.1/TraesCS4B02G003000.1/TraesCS4D02G003100.1/TraesCS2A02G239200.2/TraesCS2B02G257300.1/TraesCS2D02G246100.1/TraesCS3A02G208800.1/TraesCS3B02G239100.1/TraesCS3D02G211700.1/TraesCS1A02G223300.2/TraesCS1B02G236600.1/TraesCS3A02G043800.1/TraesCS3D02G037000.1	14	2.36726	BP
GO:0016131	brassinosteroid metabolic process	14/32316	15/54649	0.00429281	0.0204451	0.014023	TraesCS3B02G536500.1/TraesCS7A02G373100.1/TraesCS3B02G146900.1/TraesCS3A02G103800.1/TraesCS2A02G331800.1/TraesCS3B02G586500.1/TraesCS3B02G121200.1/TraesCS3D02G106100.1/TraesCS2D02G014200.1/TraesCS2D02G398100.1/TraesCS2D02G331100.1/TraesCS2D02G398200.1/TraesCS2D02G002800.1/TraesCS7D02G026000.1	14	2.36726	BP
GO:0046283	anthocyanin-containing compound metabolic process	14/32316	15/54649	0.00429281	0.0204451	0.014023	TraesCS1A02G102400.2/TraesCS7A02G108400.1/TraesCS7B02G006400.1/TraesCS7D02G103300.1/TraesCS3B02G432000.1/TraesCS1A02G076100.1/TraesCS1D02G078500.1/TraesCS2A02G203700.1/TraesCS2D02G212000.1/TraesCS7A02G522900.1/TraesCS7D02G512100.1/TraesCS2D02G269800.8/TraesCS4A02G105200.1/TraesCS4D02G199700.1	14	2.36726	BP
GO:0140021	mitochondrial ADP transmembrane transport	14/32316	15/54649	0.00429281	0.0204451	0.014023	TraesCS3A02G048500.1/TraesCS3B02G050500.1/TraesCS3D02G030800.1/TraesCS7A02G209800.1/TraesCS1A02G434300.1/TraesCS6A02G282200.1/TraesCS1A02G360400.1/TraesCS7B02G116600.1/TraesCS1B02G376900.1/TraesCS6B02G310600.1/TraesCS3B02G033100.1/TraesCS6D02G262700.1/TraesCS7D02G211700.2/TraesCS1D02G364800.1	14	2.36726	BP
GO:1990544	mitochondrial ATP transmembrane transport	14/32316	15/54649	0.00429281	0.0204451	0.014023	TraesCS3A02G048500.1/TraesCS3B02G050500.1/TraesCS3D02G030800.1/TraesCS7A02G209800.1/TraesCS1A02G434300.1/TraesCS6A02G282200.1/TraesCS1A02G360400.1/TraesCS7B02G116600.1/TraesCS1B02G376900.1/TraesCS6B02G310600.1/TraesCS3B02G033100.1/TraesCS6D02G262700.1/TraesCS7D02G211700.2/TraesCS1D02G364800.1	14	2.36726	BP
GO:0009636	response to toxic substance	131/32316	191/54649	0.00437502	0.0207851	0.0142562	TraesCS2A02G121200.1/TraesCS7A02G292100.1/TraesCS7B02G197300.1/TraesCS2D02G123300.1/TraesCS2A02G297500.1/TraesCS2D02G295500.2/TraesCS2B02G174400.1/TraesCS2D02G154300.2/TraesCS2A02G349200.3/TraesCS2B02G367600.4/TraesCS2D02G347600.2/TraesCS7A02G161000.1/TraesCS6A02G340300.2/TraesCS5A02G212500.1/TraesCS5B02G211200.1/TraesCS6B02G371500.1/TraesCS7B02G066000.2/TraesCS6D02G320800.1/TraesCS5D02G219500.1/…	131	2.35902	BP
GO:0051274	beta-glucan biosynthetic process	145/32316	213/54649	0.00438338	0.0207851	0.0142562	TraesCS5A02G490800.2/TraesCS7A02G146200.1/TraesCS2A02G586600.1/TraesCS6A02G154400.1/TraesCS6A02G420100.1/TraesCS3A02G292700.1/TraesCS3A02G245500.1/TraesCS7A02G555700.1/TraesCS5A02G520600.3/TraesCS4A02G459300.1/TraesCS3A02G197600.2/TraesCS3A02G202000.2/TraesCS7A02G030500.1/TraesCS3B02G274100.1/TraesCS7B02G480300.1/TraesCS6B02G001900.1/TraesCS3B02G229700.1/TraesCS4B02G351900.1/TraesCS6B02G182300.1/…	145	2.35819	BP
GO:0009646	response to absence of light	17/32316	19/54649	0.00442295	0.0209269	0.0143535	TraesCS7B02G473400.1/TraesCSU02G105300.1/TraesCS4A02G059200.1/TraesCS4B02G234800.1/TraesCS2A02G331800.1/TraesCS2D02G331100.1/TraesCS6A02G223700.1/TraesCS6B02G257600.2/TraesCS6A02G334800.1/TraesCS6B02G365200.1/TraesCS6D02G314300.1/TraesCS6D02G173000.1/TraesCS4A02G064600.1/TraesCS4D02G241600.1/TraesCS1B02G203500.1/TraesCS1D02G162200.1/TraesCS1A02G219400.1	17	2.35429	BP
GO:0009081	branched-chain amino acid metabolic process	53/32316	71/54649	0.00464093	0.0219104	0.0150281	TraesCS5A02G131300.1/TraesCS5B02G133500.1/TraesCS5D02G139800.1/TraesCS4A02G266700.1/TraesCS5A02G021800.1/TraesCS5A02G021600.1/TraesCS4B02G047600.1/TraesCS5D02G027400.1/TraesCS4D02G047500.1/TraesCS1A02G066800.2/TraesCS1B02G085100.1/TraesCS1A02G411900.1/TraesCS1B02G442300.1/TraesCS1D02G419800.2/TraesCS2A02G577600.1/TraesCS3B02G006100.1/TraesCS2B02G609800.1/TraesCS2D02G589000.1/TraesCS3D02G007500.1/…	53	2.3334	BP
GO:0040007	growth	209/32316	315/54649	0.00495866	0.0233596	0.016022	TraesCS5A02G400900.1/TraesCS5B02G405700.1/TraesCS5D02G411100.1/TraesCS7B02G445400.2/TraesCS2A02G182400.1/TraesCS1A02G444500.1/TraesCS2A02G343100.1/TraesCS2B02G340700.1/TraesCS1B02G479300.1/TraesCS2B02G208900.1/TraesCS1D02G452700.1/TraesCS3D02G434500.1/TraesCS2D02G321400.1/TraesCS6A02G263600.1/TraesCS3A02G369400.1/TraesCS3A02G441700.1/TraesCS6A02G225600.1/TraesCS5A02G292500.1/TraesCS5A02G025700.1/…	209	2.30464	BP
GO:0051438	regulation of ubiquitin-protein transferase activity	27/32316	33/54649	0.00499765	0.0234922	0.016113	TraesCS7A02G284300.2/TraesCS6A02G085400.1/TraesCS5A02G272600.1/TraesCS3A02G527600.1/TraesCS2A02G440000.2/TraesCS5A02G197800.2/TraesCS6A02G268900.1/TraesCS2B02G461400.1/TraesCS4B02G346200.2/TraesCS5B02G185900.1/TraesCS6B02G296200.1/TraesCS3B02G595600.1/TraesCS5B02G272800.1/TraesCS1B02G166800.1/TraesCS7B02G353500.1/TraesCS6D02G246000.1/TraesCS2D02G438800.1/TraesCS4D02G341200.1/TraesCS5D02G280600.1/…	27	2.30123	BP
GO:0001510	RNA methylation	98/32316	140/54649	0.00506912	0.0236912	0.0162495	TraesCS2D02G229200.1/TraesCS6A02G254900.1/TraesCS6B02G270600.1/TraesCS6D02G236200.1/TraesCS2A02G273600.1/TraesCS2B02G291400.1/TraesCS2D02G272600.1/TraesCS7A02G151900.1/TraesCS1A02G432300.1/TraesCS7B02G055700.1/TraesCS1B02G467900.1/TraesCS7D02G153600.1/TraesCS6A02G372300.1/TraesCS6B02G410100.1/TraesCS6D02G356400.1/TraesCS7A02G309200.2/TraesCS5A02G249700.1/TraesCS4A02G254100.3/TraesCS4B02G060400.1/…	98	2.29507	BP
GO:0016054	organic acid catabolic process	175/32316	261/54649	0.00507278	0.0236912	0.0162495	TraesCS6A02G163500.1/TraesCS6A02G312200.1/TraesCS6B02G186400.1/TraesCS6B02G342400.1/TraesCS6D02G291600.2/TraesCS3B02G008700.1/TraesCS2D02G035400.2/TraesCS6A02G155500.1/TraesCS1B02G374500.1/TraesCS6B02G183600.3/TraesCS6D02G145400.4/TraesCS1D02G362700.1/TraesCS2A02G581600.1/TraesCS3A02G304600.1/TraesCS3B02G331900.1/TraesCS2B02G605800.1/TraesCS2D02G598500.1/TraesCS3D02G297300.1/TraesCS2A02G457600.3/…	175	2.29475	BP
GO:0046395	carboxylic acid catabolic process	175/32316	261/54649	0.00507278	0.0236912	0.0162495	TraesCS6A02G163500.1/TraesCS6A02G312200.1/TraesCS6B02G186400.1/TraesCS6B02G342400.1/TraesCS6D02G291600.2/TraesCS3B02G008700.1/TraesCS2D02G035400.2/TraesCS6A02G155500.1/TraesCS1B02G374500.1/TraesCS6B02G183600.3/TraesCS6D02G145400.4/TraesCS1D02G362700.1/TraesCS2A02G581600.1/TraesCS3A02G304600.1/TraesCS3B02G331900.1/TraesCS2B02G605800.1/TraesCS2D02G598500.1/TraesCS3D02G297300.1/TraesCS2A02G457600.3/…	175	2.29475	BP
GO:0035266	meristem growth	36/32316	46/54649	0.00508958	0.0237185	0.0162682	TraesCS1A02G444500.1/TraesCS1B02G479300.1/TraesCS1D02G452700.1/TraesCS3D02G434500.1/TraesCS3A02G441700.1/TraesCS3B02G475600.1/TraesCS5A02G427500.1/TraesCS5B02G429500.1/TraesCS5D02G435600.1/TraesCS6A02G223700.1/TraesCS6B02G257600.2/TraesCS1A02G264000.2/TraesCS1B02G274600.1/TraesCS1A02G396600.1/TraesCS1D02G404500.2/TraesCS7A02G116200.1/TraesCS7B02G012400.1/TraesCS7D02G110400.1/TraesCS7A02G291600.1/…	36	2.29332	BP
GO:0006312	mitotic recombination	10/32316	10/54649	0.00522524	0.0238884	0.0163847	TraesCS7A02G384800.1/TraesCS5B02G131900.1/TraesCS7B02G287700.1/TraesCS5D02G141200.1/TraesCS7D02G381300.1/TraesCS1A02G162200.2/TraesCS2A02G287800.2/TraesCS2B02G304500.1/TraesCS2D02G286100.1/TraesCS3B02G067800.1	10	2.28189	BP
GO:0009229	thiamine diphosphate biosynthetic process	10/32316	10/54649	0.00522524	0.0238884	0.0163847	TraesCS3B02G510900.1/TraesCS1A02G232000.1/TraesCS3A02G449200.1/TraesCS2A02G106800.1/TraesCS1B02G245400.1/TraesCS2B02G123500.1/TraesCS3B02G485900.1/TraesCS1D02G233400.1/TraesCS2D02G106300.1/TraesCS3D02G441900.1	10	2.28189	BP
GO:0010452	histone H3-K36 methylation	10/32316	10/54649	0.00522524	0.0238884	0.0163847	TraesCS4A02G165700.1/TraesCS4D02G145700.1/TraesCS4B02G144300.1/TraesCS3A02G123700.1/TraesCS3B02G144100.1/TraesCS3D02G125300.1/TraesCS2D02G007100.1/TraesCS6A02G167900.1/TraesCS6B02G195600.2/TraesCS6D02G156900.2	10	2.28189	BP
GO:0031507	heterochromatin assembly	10/32316	10/54649	0.00522524	0.0238884	0.0163847	TraesCSU02G072700.1/TraesCS4D02G007000.1/TraesCS5A02G336500.1/TraesCS5B02G335500.1/TraesCS5D02G341200.1/TraesCS5B02G302000.1/TraesCS5D02G308700.2/TraesCS1A02G157700.3/TraesCS1B02G174000.1/TraesCS1D02G155300.1	10	2.28189	BP
GO:0035435	phosphate ion transmembrane transport	10/32316	10/54649	0.00522524	0.0238884	0.0163847	TraesCS7A02G427700.1/TraesCS4A02G414400.1/TraesCS4B02G336400.1/TraesCS7B02G327900.1/TraesCS4B02G315100.1/TraesCS4D02G332100.1/TraesCS7D02G420100.1/TraesCS2D02G314800.1/TraesCS1A02G388400.1/TraesCS1B02G415800.1	10	2.28189	BP
GO:0040020	regulation of meiotic nuclear division	10/32316	10/54649	0.00522524	0.0238884	0.0163847	TraesCS5B02G110300.1/TraesCS2D02G337000.1/TraesCS5D02G123800.1/TraesCS1A02G135100.1/TraesCS1D02G131600.3/TraesCS7A02G208200.1/TraesCS7B02G115400.1/TraesCS7D02G210600.1/TraesCS2B02G096500.1/TraesCS2D02G080300.2	10	2.28189	BP
GO:0042357	thiamine diphosphate metabolic process	10/32316	10/54649	0.00522524	0.0238884	0.0163847	TraesCS3B02G510900.1/TraesCS1A02G232000.1/TraesCS3A02G449200.1/TraesCS2A02G106800.1/TraesCS1B02G245400.1/TraesCS2B02G123500.1/TraesCS3B02G485900.1/TraesCS1D02G233400.1/TraesCS2D02G106300.1/TraesCS3D02G441900.1	10	2.28189	BP
GO:0044804	autophagy of nucleus	10/32316	10/54649	0.00522524	0.0238884	0.0163847	TraesCS3A02G220600.2/TraesCS3B02G250900.2/TraesCS3D02G231900.1/TraesCS2D02G384600.2/TraesCS1A02G112700.1/TraesCS1B02G132900.1/TraesCS3B02G490900.1/TraesCS3B02G110900.1/TraesCS1B02G233500.3/TraesCS1D02G221700.1	10	2.28189	BP
GO:0070828	heterochromatin organization	10/32316	10/54649	0.00522524	0.0238884	0.0163847	TraesCSU02G072700.1/TraesCS4D02G007000.1/TraesCS5A02G336500.1/TraesCS5B02G335500.1/TraesCS5D02G341200.1/TraesCS5B02G302000.1/TraesCS5D02G308700.2/TraesCS1A02G157700.3/TraesCS1B02G174000.1/TraesCS1D02G155300.1	10	2.28189	BP
GO:0009416	response to light stimulus	305/32316	470/54649	0.0058407	0.0266459	0.018276	TraesCS4D02G243000.1/TraesCS7A02G292100.1/TraesCS7B02G197300.1/TraesCS5A02G129700.1/TraesCS5B02G128400.1/TraesCS5D02G137200.1/TraesCS5A02G400900.1/TraesCS5B02G405700.1/TraesCS5D02G411100.1/TraesCS1B02G205800.2/TraesCS1D02G194700.1/TraesCS1A02G138200.2/TraesCS1D02G134200.1/TraesCSU02G003200.1/TraesCS7A02G111300.1/TraesCS4A02G106400.1/TraesCS7B02G009200.1/TraesCS4D02G198600.1/TraesCS7D02G106400.1/T…	305	2.23354	BP
GO:0000018	regulation of DNA recombination	19/32316	22/54649	0.00605975	0.0274698	0.0188412	TraesCS5B02G110300.1/TraesCS5D02G123800.1/TraesCS2A02G397600.1/TraesCS5D02G451300.1/TraesCS2D02G395400.1/TraesCS3B02G136600.1/TraesCS1A02G135100.1/TraesCS1D02G131600.3/TraesCS5B02G203600.1/TraesCS5B02G448500.1/TraesCS2A02G588000.2/TraesCS2B02G595200.1/TraesCS2D02G565200.1/TraesCS1A02G179700.1/TraesCS1B02G200700.1/TraesCS1D02G178000.1/TraesCS2D02G388900.1/TraesCS2B02G096500.1/TraesCS2D02G080300.2	19	2.21755	BP
GO:0008300	isoprenoid catabolic process	19/32316	22/54649	0.00605975	0.0274698	0.0188412	TraesCS3B02G166100.1/TraesCS3D02G293800.1/TraesCS1A02G303100.1/TraesCS1B02G347600.1/TraesCS1D02G336900.1/TraesCS3A02G294000.1/TraesCS3B02G328700.1/TraesCS1A02G392500.1/TraesCS1A02G126400.1/TraesCS1D02G127000.1/TraesCS3D02G149600.1/TraesCS7D02G439200.1/TraesCS1A02G106200.1/TraesCS7B02G349700.1/TraesCS2A02G414600.1/TraesCS2B02G433800.1/TraesCS2D02G411900.1/TraesCS3D02G273500.1/TraesCS2D02G395100.2	19	2.21755	BP
GO:0046365	monosaccharide catabolic process	19/32316	22/54649	0.00605975	0.0274698	0.0188412	TraesCS4A02G019100.1/TraesCS3A02G242400.1/TraesCS3B02G270400.1/TraesCS3D02G242400.1/TraesCS4A02G131900.1/TraesCS3A02G341000.1/TraesCS4B02G172700.1/TraesCS3B02G373000.1/TraesCS4D02G174700.1/TraesCS3D02G334500.1/TraesCS3B02G442100.1/TraesCS2D02G321900.1/TraesCS2D02G321800.1/TraesCS2D02G322300.1/TraesCS2D02G188800.2/TraesCS6A02G298500.1/TraesCS6B02G328000.1/TraesCS6D02G278300.1/TraesCS2D02G117900.1	19	2.21755	BP
GO:0006308	DNA catabolic process	31/32316	39/54649	0.00608468	0.0274698	0.0188412	TraesCS2A02G527100.1/TraesCS7A02G052200.1/TraesCS3A02G044000.2/TraesCS2A02G507500.1/TraesCS2A02G507300.1/TraesCS3A02G044100.1/TraesCS2A02G507800.1/TraesCS2A02G507400.2/TraesCS2A02G507600.1/TraesCS3A02G043900.1/TraesCS3B02G039500.1/TraesCS2B02G535300.1/TraesCS3B02G039600.1/TraesCS2B02G535800.1/TraesCS2B02G535500.1/TraesCS2B02G535400.1/TraesCS2B02G557700.1/TraesCS3B02G039700.1/TraesCS2D02G149800.1/…	31	2.21576	BP
GO:0061077	chaperone-mediated protein folding	31/32316	39/54649	0.00608468	0.0274698	0.0188412	TraesCS5A02G479300.1/TraesCS6A02G337100.4/TraesCS3B02G296300.1/TraesCS3B02G331400.4/TraesCS1D02G284000.2/TraesCS7A02G051000.1/TraesCS3B02G192300.1/TraesCS3B02G418500.1/TraesCS7B02G153100.1/TraesCS2D02G276000.2/TraesCS2A02G033700.1/TraesCS2B02G047400.1/TraesCS2D02G033200.2/TraesCS2A02G146000.1/TraesCS7B02G066000.2/TraesCS3B02G587800.1/TraesCS7A02G291600.1/TraesCS7B02G184100.1/TraesCS7D02G284400.1/…	31	2.21576	BP
GO:0010075	regulation of meristem growth	24/32316	29/54649	0.00616588	0.0277785	0.0190529	TraesCS1A02G444500.1/TraesCS1B02G479300.1/TraesCS1D02G452700.1/TraesCS3D02G434500.1/TraesCS3A02G441700.1/TraesCS3B02G475600.1/TraesCS5A02G427500.1/TraesCS5B02G429500.1/TraesCS5D02G435600.1/TraesCS6A02G223700.1/TraesCS6B02G257600.2/TraesCS1A02G264000.2/TraesCS1B02G274600.1/TraesCS1A02G396600.1/TraesCS1D02G404500.2/TraesCS7A02G116200.1/TraesCS7B02G012400.1/TraesCS7D02G110400.1/TraesCS3B02G159100.2/…	24	2.21001	BP
GO:0009072	aromatic amino acid family metabolic process	200/32316	302/54649	0.006625	0.0297424	0.0203999	TraesCS7A02G392800.1/TraesCS7A02G308600.1/TraesCS7B02G294800.1/TraesCS7B02G208700.1/TraesCS7D02G305300.1/TraesCS7D02G388400.3/TraesCSU02G029900.1/TraesCS7A02G412900.1/TraesCS2A02G163600.1/TraesCS1B02G229700.1/TraesCS2B02G189300.1/TraesCS2D02G170400.1/TraesCS1D02G218300.1/TraesCS5A02G051800.1/TraesCS5A02G302900.1/TraesCS5B02G055900.1/TraesCS5D02G062900.1/TraesCS5D02G309700.2/TraesCS4A02G495000.1/T…	200	2.17881	BP
GO:0034637	cellular carbohydrate biosynthetic process	320/32316	495/54649	0.00662926	0.0297424	0.0203999	TraesCS5A02G490800.2/TraesCS7A02G146200.1/TraesCS2A02G586600.1/TraesCS6A02G154400.1/TraesCS6A02G420100.1/TraesCS3A02G292700.1/TraesCS3A02G245500.1/TraesCS7A02G555700.1/TraesCS5A02G520600.3/TraesCS4A02G459300.1/TraesCS3A02G197600.2/TraesCS3A02G202000.2/TraesCS7A02G030500.1/TraesCS3B02G274100.1/TraesCS7B02G480300.1/TraesCS6B02G001900.1/TraesCS3B02G229700.1/TraesCS4B02G351900.1/TraesCS6B02G182300.1/…	320	2.17854	BP
GO:0031056	regulation of histone modification	16/32316	18/54649	0.00675555	0.0301841	0.0207028	TraesCS7A02G386700.1/TraesCS7B02G289500.1/TraesCS7D02G383200.1/TraesCS4D02G165700.3/TraesCS5A02G390300.2/TraesCS5B02G395200.1/TraesCS5D02G400100.2/TraesCS2D02G142000.2/TraesCS2D02G176600.1/TraesCS7D02G277600.1/TraesCS6A02G167900.1/TraesCS6B02G195600.2/TraesCS6D02G156900.2/TraesCS5A02G166800.1/TraesCS5B02G163900.1/TraesCS5D02G171100.1	16	2.17034	BP
GO:0051607	defense response to virus	16/32316	18/54649	0.00675555	0.0301841	0.0207028	TraesCS7A02G371100.1/TraesCS7D02G351600.1/TraesCS1A02G149200.1/TraesCS1B02G167100.1/TraesCS1D02G146500.1/TraesCS2A02G414800.1/TraesCS5A02G165900.1/TraesCS2B02G434000.1/TraesCS2D02G412100.1/TraesCS6A02G293900.1/TraesCS4B02G276500.1/TraesCS6A02G223700.1/TraesCS6B02G257600.2/TraesCS2D02G362700.1/TraesCS3B02G543300.1/TraesCS5A02G115400.2	16	2.17034	BP
GO:0030639	polyketide biosynthetic process	13/32316	14/54649	0.00681911	0.0302951	0.020779	TraesCS5A02G002900.1/TraesCS2A02G025700.1/TraesCS2B02G038700.1/TraesCS5B02G003100.1/TraesCS2D02G022700.1/TraesCS2D02G015700.1/TraesCS2D02G051300.1/TraesCS5D02G488600.1/TraesCS5D02G003600.1/TraesCS1D02G157500.1/TraesCS2D02G030600.1/TraesCS2D02G016200.1/TraesCS2D02G016100.1	13	2.16627	BP
GO:1902532	negative regulation of intracellular signal transduction	13/32316	14/54649	0.00681911	0.0302951	0.020779	TraesCS4A02G216100.1/TraesCS4B02G100100.1/TraesCS4D02G096400.2/TraesCS6A02G329400.1/TraesCS6A02G399400.2/TraesCS6A02G285800.1/TraesCS6B02G314600.1/TraesCS6B02G439600.1/TraesCS6D02G383600.1/TraesCS6D02G266200.1/TraesCS4A02G084500.1/TraesCS4B02G219700.1/TraesCS4D02G220100.1	13	2.16627	BP
GO:0031050	dsRNA processing	35/32316	45/54649	0.00683631	0.0302951	0.020779	TraesCS5A02G325600.1/TraesCS2A02G414800.1/TraesCS5A02G165900.1/TraesCS2B02G434000.1/TraesCS2D02G412100.1/TraesCS7A02G333800.1/TraesCS7D02G341400.1/TraesCS2A02G141300.1/TraesCS2B02G166300.1/TraesCS5A02G552700.1/TraesCSU02G124900.1/TraesCS6A02G034200.2/TraesCS5A02G178200.2/TraesCS5A02G516000.1/TraesCS4B02G347300.1/TraesCS2D02G362700.1/TraesCS4D02G342300.1/TraesCS1B02G123600.1/TraesCS3B02G543300.1/T…	35	2.16518	BP
GO:0070918	production of small RNA involved in gene silencing by RNA	35/32316	45/54649	0.00683631	0.0302951	0.020779	TraesCS5A02G325600.1/TraesCS2A02G414800.1/TraesCS5A02G165900.1/TraesCS2B02G434000.1/TraesCS2D02G412100.1/TraesCS7A02G333800.1/TraesCS7D02G341400.1/TraesCS2A02G141300.1/TraesCS2B02G166300.1/TraesCS5A02G552700.1/TraesCSU02G124900.1/TraesCS6A02G034200.2/TraesCS5A02G178200.2/TraesCS5A02G516000.1/TraesCS4B02G347300.1/TraesCS2D02G362700.1/TraesCS4D02G342300.1/TraesCS1B02G123600.1/TraesCS3B02G543300.1/T…	35	2.16518	BP
GO:0006085	acetyl-CoA biosynthetic process	26/32316	32/54649	0.00701098	0.0310057	0.0212664	TraesCS2A02G010100.1/TraesCS6A02G311800.1/TraesCS7A02G238900.1/TraesCS6B02G342000.1/TraesCS2B02G012500.1/TraesCS2D02G010700.1/TraesCS7D02G199900.1/TraesCS6D02G291100.1/TraesCS2A02G290900.2/TraesCS6A02G390600.1/TraesCS2B02G307300.1/TraesCS6B02G431000.2/TraesCS2D02G288800.1/TraesCS6D02G376900.2/TraesCS5A02G030800.1/TraesCS5A02G374500.1/TraesCS5A02G291500.1/TraesCS7A02G263300.1/TraesCS7B02G161100.1/…	26	2.15422	BP
GO:0031347	regulation of defense response	105/32316	152/54649	0.00720002	0.0317769	0.0217953	TraesCS7A02G111300.1/TraesCS7B02G009200.1/TraesCS7D02G106400.1/TraesCS7A02G371100.1/TraesCS7D02G351600.1/TraesCS7A02G435700.1/TraesCS7B02G335500.1/TraesCS7D02G426400.1/TraesCS3B02G310800.2/TraesCS3D02G276800.1/TraesCS2A02G343100.1/TraesCS2B02G340700.1/TraesCS2D02G321400.1/TraesCS2D02G259300.3/TraesCS1A02G149200.1/TraesCS1B02G167100.1/TraesCS1D02G146500.1/TraesCS3A02G406000.1/TraesCS3B02G439600.1/…	105	2.14267	BP
GO:0051205	protein insertion into membrane	41/32316	54/54649	0.00745596	0.0328396	0.0225242	TraesCS2D02G101900.1/TraesCS5A02G309700.2/TraesCS5B02G310400.1/TraesCS5D02G316700.1/TraesCS5D02G501200.1/TraesCS6A02G112100.1/TraesCS5A02G173600.1/TraesCS4A02G113200.1/TraesCS4B02G191000.1/TraesCS5B02G171000.1/TraesCS4D02G192200.1/TraesCS6D02G101000.1/TraesCS5D02G178100.2/TraesCS5A02G078900.1/TraesCS5B02G087200.1/TraesCS1A02G033300.1/TraesCS1D02G035000.1/TraesCS4A02G410300.1/TraesCS4B02G310400.1/…	41	2.1275	BP
GO:0009615	response to virus	21/32316	25/54649	0.00751179	0.0330183	0.0226468	TraesCS7A02G371100.1/TraesCS7D02G351600.1/TraesCS1A02G149200.1/TraesCS1B02G167100.1/TraesCS1D02G146500.1/TraesCS2A02G414800.1/TraesCS5A02G165900.1/TraesCS2B02G434000.1/TraesCS2D02G412100.1/TraesCS6A02G293900.1/TraesCS4B02G276500.1/TraesCS6A02G223700.1/TraesCS6B02G257600.2/TraesCS2D02G362700.1/TraesCS6A02G179200.1/TraesCS6B02G206400.5/TraesCS6D02G165700.1/TraesCS4A02G156900.1/TraesCS3B02G543300.1/…	21	2.12426	BP
GO:0006890	retrograde vesicle-mediated transport, Golgi to endoplasmic reticulum	51/32316	69/54649	0.00758429	0.0332696	0.0228191	TraesCS3A02G352400.2/TraesCS1A02G246900.1/TraesCS3B02G385000.1/TraesCS1B02G257500.1/TraesCS3D02G346400.1/TraesCS1D02G246200.2/TraesCS2A02G236600.1/TraesCS3A02G074700.1/TraesCS3A02G132200.1/TraesCS6A02G248900.1/TraesCS6B02G275900.1/TraesCS6D02G231000.1/TraesCSU02G049300.1/TraesCS3A02G356400.1/TraesCS5B02G559500.1/TraesCS3B02G389200.1/TraesCS5D02G565700.1/TraesCS3D02G350400.1/TraesCS2A02G424700.2/T…	51	2.12008	BP
GO:0071478	cellular response to radiation	49/32316	66/54649	0.00762291	0.0333714	0.022889	TraesCS7A02G292100.1/TraesCS7B02G197300.1/TraesCS4A02G122500.2/TraesCS5A02G391300.2/TraesCS4A02G262900.1/TraesCS5B02G396200.1/TraesCS4B02G182400.1/TraesCS4D02G183400.1/TraesCS5D02G401000.1/TraesCS4D02G052200.1/TraesCS6A02G321200.1/TraesCS6B02G351900.1/TraesCS2B02G421200.3/TraesCS2D02G400400.1/TraesCS1A02G425100.1/TraesCS1D02G434100.2/TraesCS2A02G340000.1/TraesCS6A02G203300.1/TraesCS6A02G223700.1/…	49	2.11788	BP
GO:0006364	rRNA processing	217/32316	330/54649	0.00779278	0.0340463	0.0233519	TraesCS5A02G114700.3/TraesCS2A02G147400.1/TraesCS2B02G179900.1/TraesCS2D02G160100.1/TraesCS2D02G228000.1/TraesCS2D02G254200.1/TraesCS3A02G112800.1/TraesCS3B02G131400.1/TraesCS2A02G447700.1/TraesCS2B02G468100.1/TraesCS2D02G446600.2/TraesCS2A02G278600.1/TraesCS2D02G277700.1/TraesCS6B02G017700.1/TraesCS2B02G271300.1/TraesCS2D02G447500.1/TraesCS2D02G251000.1/TraesCS7D02G010500.1/TraesCS2A02G249600.1/…	217	2.10831	BP
GO:0098771	inorganic ion homeostasis	129/32316	190/54649	0.00789138	0.0344077	0.0235998	TraesCS4A02G005000.2/TraesCS2A02G502400.1/TraesCS4B02G300000.1/TraesCS2B02G530500.1/TraesCS2D02G031100.1/TraesCS4A02G059200.1/TraesCS4B02G234800.1/TraesCS7A02G517900.1/TraesCS5A02G152400.1/TraesCS4A02G180700.2/TraesCS5B02G151000.1/TraesCS4B02G137200.1/TraesCS4D02G131700.1/TraesCS5D02G157600.1/TraesCS6A02G223700.1/TraesCS6B02G257600.2/TraesCS2A02G121000.1/TraesCS1A02G102300.1/TraesCS5A02G176100.3/…	129	2.10285	BP
GO:0006623	protein targeting to vacuole	30/32316	38/54649	0.00830301	0.0360574	0.0247313	TraesCS3A02G252300.1/TraesCS3B02G234600.1/TraesCS7A02G279100.1/TraesCS7B02G181100.1/TraesCS7D02G278900.1/TraesCS6A02G306100.1/TraesCS6B02G334400.1/TraesCS6D02G285200.1/TraesCS6A02G362600.1/TraesCS3A02G535700.1/TraesCS3B02G608200.1/TraesCS6B02G396200.1/TraesCS6D02G345900.1/TraesCS3D02G541200.1/TraesCS3A02G266600.1/TraesCS3D02G266800.1/TraesCS3B02G023100.1/TraesCS3A02G375200.3/TraesCS3B02G407400.2/…	30	2.08076	BP
GO:2000280	regulation of root development	30/32316	38/54649	0.00830301	0.0360574	0.0247313	TraesCS4A02G294000.1/TraesCS4B02G019900.1/TraesCS4B02G012100.1/TraesCS4D02G010200.1/TraesCS2A02G109800.1/TraesCS2B02G127800.1/TraesCS2D02G110000.1/TraesCS5A02G427500.1/TraesCS5B02G429500.1/TraesCS5D02G435600.1/TraesCS1A02G264000.2/TraesCS1B02G274600.1/TraesCS6A02G246400.1/TraesCS3B02G543800.1/TraesCS3B02G543600.1/TraesCS3B02G544200.1/TraesCS3B02G544000.1/TraesCS3B02G543700.1/TraesCS1A02G396600.1/…	30	2.08076	BP
GO:0006099	tricarboxylic acid cycle	88/32316	126/54649	0.00840256	0.0364167	0.0249777	TraesCS2A02G255100.1/TraesCS5A02G411200.1/TraesCS5B02G414900.1/TraesCS2D02G255500.1/TraesCS5D02G420100.1/TraesCS5A02G407700.1/TraesCS1A02G412900.1/TraesCS3A02G234800.2/TraesCS5A02G014300.1/TraesCS5B02G012400.1/TraesCS3B02G265000.1/TraesCS5B02G412500.1/TraesCS1B02G443200.1/TraesCS1D02G420500.1/TraesCS5D02G417600.1/TraesCS5D02G019700.1/TraesCS3D02G236200.1/TraesCS3A02G237100.1/TraesCS3A02G166600.1/…	88	2.07559	BP
GO:0006418	tRNA aminoacylation for protein translation	208/32316	316/54649	0.00847455	0.0366554	0.0251414	TraesCS2D02G347600.2/TraesCS3A02G120200.2/TraesCS3A02G023800.1/TraesCS2A02G246900.1/TraesCS7A02G516000.1/TraesCS5A02G048100.1/TraesCS5A02G467900.1/TraesCS6A02G336800.1/TraesCS2B02G263300.2/TraesCS1B02G204700.1/TraesCS6B02G367200.1/TraesCS3B02G194400.1/TraesCS2B02G374800.1/TraesCS5B02G053100.1/TraesCS3B02G021000.1/TraesCS7B02G432400.1/TraesCS3B02G139700.2/TraesCS2D02G249200.1/TraesCS3D02G022400.1/…	208	2.07188	BP
GO:0018209	peptidyl-serine modification	23/32316	28/54649	0.00875053	0.0377737	0.0259085	TraesCS5B02G243700.1/TraesCS3B02G415800.1/TraesCS2B02G248700.2/TraesCS2D02G229100.2/TraesCS3B02G384000.1/TraesCS2D02G207400.1/TraesCS2D02G245700.1/TraesCS1A02G330500.4/TraesCS3B02G126500.1/TraesCS2A02G349200.3/TraesCS5A02G389200.1/TraesCS3A02G224900.1/TraesCS3B02G383800.1/TraesCS2B02G367600.4/TraesCS3B02G281100.2/TraesCS4D02G044600.1/TraesCS2D02G456400.1/TraesCS2D02G347600.2/TraesCS2D02G404200.1/…	23	2.05797	BP
GO:0019856	pyrimidine nucleobase biosynthetic process	32/32316	41/54649	0.00877009	0.0377829	0.0259148	TraesCS2A02G036500.1/TraesCS7A02G163500.1/TraesCS2A02G161300.1/TraesCS3A02G137600.1/TraesCS7B02G069300.1/TraesCS2B02G187300.1/TraesCS2B02G049600.1/TraesCS3B02G155300.1/TraesCS7D02G165600.1/TraesCS2D02G035600.1/TraesCS3D02G138500.1/TraesCS5A02G156200.1/TraesCS5B02G154400.1/TraesCS5D02G161500.1/TraesCS5A02G120200.1/TraesCS3B02G263100.1/TraesCS5B02G121700.1/TraesCS5D02G124500.1/TraesCS1A02G281700.1/…	32	2.057	BP
GO:0097237	cellular response to toxic substance	123/32316	181/54649	0.00891524	0.0379445	0.0260256	TraesCS2A02G121200.1/TraesCS7A02G292100.1/TraesCS7B02G197300.1/TraesCS2D02G123300.1/TraesCS2A02G297500.1/TraesCS2D02G295500.2/TraesCS2B02G174400.1/TraesCS2D02G154300.2/TraesCS7A02G161000.1/TraesCS6A02G340300.2/TraesCS5A02G212500.1/TraesCS5B02G211200.1/TraesCS6B02G371500.1/TraesCS7B02G066000.2/TraesCS6D02G320800.1/TraesCS5D02G219500.1/TraesCS2D02G333600.1/TraesCS7A02G549800.1/TraesCS7B02G473400.1/…	123	2.04987	BP
GO:0098754	detoxification	123/32316	181/54649	0.00891524	0.0379445	0.0260256	TraesCS2A02G121200.1/TraesCS7A02G292100.1/TraesCS7B02G197300.1/TraesCS2D02G123300.1/TraesCS2A02G297500.1/TraesCS2D02G295500.2/TraesCS2B02G174400.1/TraesCS2D02G154300.2/TraesCS7A02G161000.1/TraesCS6A02G340300.2/TraesCS5A02G212500.1/TraesCS5B02G211200.1/TraesCS6B02G371500.1/TraesCS7B02G066000.2/TraesCS6D02G320800.1/TraesCS5D02G219500.1/TraesCS2D02G333600.1/TraesCS7A02G549800.1/TraesCS7B02G473400.1/…	123	2.04987	BP
GO:1990748	cellular detoxification	123/32316	181/54649	0.00891524	0.0379445	0.0260256	TraesCS2A02G121200.1/TraesCS7A02G292100.1/TraesCS7B02G197300.1/TraesCS2D02G123300.1/TraesCS2A02G297500.1/TraesCS2D02G295500.2/TraesCS2B02G174400.1/TraesCS2D02G154300.2/TraesCS7A02G161000.1/TraesCS6A02G340300.2/TraesCS5A02G212500.1/TraesCS5B02G211200.1/TraesCS6B02G371500.1/TraesCS7B02G066000.2/TraesCS6D02G320800.1/TraesCS5D02G219500.1/TraesCS2D02G333600.1/TraesCS7A02G549800.1/TraesCS7B02G473400.1/…	123	2.04987	BP
GO:0002218	activation of innate immune response	18/32316	21/54649	0.00895717	0.0379445	0.0260256	TraesCS7A02G111300.1/TraesCS7B02G009200.1/TraesCS7D02G106400.1/TraesCS3A02G398000.1/TraesCS3B02G430000.2/TraesCS3B02G537400.1/TraesCS3A02G145300.1/TraesCS1A02G425100.1/TraesCS1B02G459500.2/TraesCS3B02G172400.1/TraesCS1D02G434100.2/TraesCS6A02G334800.1/TraesCS6B02G365200.1/TraesCS6D02G314300.1/TraesCS3A02G181200.1/TraesCS3B02G211300.1/TraesCS3D02G186100.1/TraesCS4D02G287000.1	18	2.04783	BP
GO:0002253	activation of immune response	18/32316	21/54649	0.00895717	0.0379445	0.0260256	TraesCS7A02G111300.1/TraesCS7B02G009200.1/TraesCS7D02G106400.1/TraesCS3A02G398000.1/TraesCS3B02G430000.2/TraesCS3B02G537400.1/TraesCS3A02G145300.1/TraesCS1A02G425100.1/TraesCS1B02G459500.2/TraesCS3B02G172400.1/TraesCS1D02G434100.2/TraesCS6A02G334800.1/TraesCS6B02G365200.1/TraesCS6D02G314300.1/TraesCS3A02G181200.1/TraesCS3B02G211300.1/TraesCS3D02G186100.1/TraesCS4D02G287000.1	18	2.04783	BP
GO:0034982	mitochondrial protein processing	18/32316	21/54649	0.00895717	0.0379445	0.0260256	TraesCS3A02G516600.1/TraesCS3D02G524300.1/TraesCS2D02G340200.1/TraesCS2D02G340100.1/TraesCS5A02G300300.1/TraesCS4A02G413400.1/TraesCS5A02G411000.1/TraesCS2A02G001300.1/TraesCS3A02G424100.1/TraesCS5B02G300900.1/TraesCS2B02G022600.1/TraesCS4B02G314100.2/TraesCS4D02G311300.1/TraesCS2D02G001500.1/TraesCS5D02G307800.1/TraesCS5D02G419900.1/TraesCS7B02G346000.1/TraesCS7D02G435600.2	18	2.04783	BP
GO:0042762	regulation of sulfur metabolic process	18/32316	21/54649	0.00895717	0.0379445	0.0260256	TraesCS4A02G216100.1/TraesCS4B02G100100.1/TraesCS4D02G096400.2/TraesCS3A02G122400.1/TraesCS3B02G141600.1/TraesCS3D02G124300.1/TraesCS2B02G592500.1/TraesCS2D02G562900.1/TraesCS7A02G116200.1/TraesCS7B02G012400.1/TraesCS7D02G110400.1/TraesCS3A02G315500.1/TraesCS3B02G351400.1/TraesCS3D02G316000.1/TraesCS5B02G109900.1/TraesCS1A02G324000.1/TraesCS1B02G337400.1/TraesCS1D02G325300.1	18	2.04783	BP
GO:0051053	negative regulation of DNA metabolic process	18/32316	21/54649	0.00895717	0.0379445	0.0260256	TraesCS5B02G110300.1/TraesCS5D02G123800.1/TraesCS2A02G397600.1/TraesCS5D02G451300.1/TraesCS2D02G395400.1/TraesCS3B02G136600.1/TraesCS1A02G135100.1/TraesCS1D02G131600.3/TraesCS5B02G203600.1/TraesCS5B02G448500.1/TraesCS2A02G588000.2/TraesCS2B02G595200.1/TraesCS2D02G565200.1/TraesCS1A02G179700.1/TraesCS1B02G200700.1/TraesCS1D02G178000.1/TraesCS2D02G176600.1/TraesCS2D02G388900.1	18	2.04783	BP
GO:0009408	response to heat	116/32316	170/54649	0.00896519	0.0379445	0.0260256	TraesCS4D02G243000.1/TraesCS5A02G117600.1/TraesCS7A02G176600.1/TraesCS6A02G372700.1/TraesCS7A02G051000.1/TraesCS7B02G081600.2/TraesCS5B02G117900.1/TraesCS5D02G129700.1/TraesCS7D02G177900.1/TraesCS7D02G045900.2/TraesCS6D02G356800.1/TraesCS2A02G033700.1/TraesCS5A02G260600.3/TraesCS2B02G047400.1/TraesCS7B02G149200.1/TraesCS5B02G258900.2/TraesCS7D02G241100.1/TraesCS2A02G146000.1/TraesCS5A02G372900.1/…	116	2.04744	BP
GO:0071214	cellular response to abiotic stimulus	58/32316	80/54649	0.0090453	0.0381345	0.026156	TraesCS7A02G292100.1/TraesCS7B02G197300.1/TraesCS4A02G122500.2/TraesCS5A02G391300.2/TraesCS4A02G262900.1/TraesCS5B02G396200.1/TraesCS4B02G182400.1/TraesCS4D02G183400.1/TraesCS5D02G401000.1/TraesCS4D02G052200.1/TraesCS6A02G321200.1/TraesCS6B02G351900.1/TraesCS2B02G421200.3/TraesCS2D02G400400.1/TraesCS1D02G184500.1/TraesCS1A02G425100.1/TraesCS1D02G434100.2/TraesCS2A02G340000.1/TraesCS6A02G203300.1/…	58	2.04358	BP
GO:0104004	cellular response to environmental stimulus	58/32316	80/54649	0.0090453	0.0381345	0.026156	TraesCS7A02G292100.1/TraesCS7B02G197300.1/TraesCS4A02G122500.2/TraesCS5A02G391300.2/TraesCS4A02G262900.1/TraesCS5B02G396200.1/TraesCS4B02G182400.1/TraesCS4D02G183400.1/TraesCS5D02G401000.1/TraesCS4D02G052200.1/TraesCS6A02G321200.1/TraesCS6B02G351900.1/TraesCS2B02G421200.3/TraesCS2D02G400400.1/TraesCS1D02G184500.1/TraesCS1A02G425100.1/TraesCS1D02G434100.2/TraesCS2A02G340000.1/TraesCS6A02G203300.1/…	58	2.04358	BP
GO:0042435	indole-containing compound biosynthetic process	34/32316	44/54649	0.00913429	0.038435	0.026362	TraesCS7A02G111300.1/TraesCS4A02G106400.1/TraesCS7B02G009200.1/TraesCS4D02G198600.1/TraesCS7D02G106400.1/TraesCS7A02G392800.1/TraesCS7A02G308600.1/TraesCS7B02G294800.1/TraesCS7B02G208700.1/TraesCS7D02G305300.1/TraesCS7D02G388400.3/TraesCSU02G029900.1/TraesCS4A02G216100.1/TraesCS4B02G100100.1/TraesCS4D02G096400.2/TraesCS2D02G326400.1/TraesCS4A02G097400.1/TraesCS3B02G041900.1/TraesCS4D02G207900.1/T…	34	2.03933	BP
GO:0098869	cellular oxidant detoxification	114/32316	167/54649	0.00933334	0.0391602	0.0268594	TraesCS2A02G121200.1/TraesCS7A02G292100.1/TraesCS7B02G197300.1/TraesCS2D02G123300.1/TraesCS2A02G297500.1/TraesCS2D02G295500.2/TraesCS2B02G174400.1/TraesCS2D02G154300.2/TraesCS7A02G161000.1/TraesCS6A02G340300.2/TraesCS5A02G212500.1/TraesCS5B02G211200.1/TraesCS6B02G371500.1/TraesCS7B02G066000.2/TraesCS6D02G320800.1/TraesCS5D02G219500.1/TraesCS2D02G333600.1/TraesCS7A02G549800.1/TraesCS7B02G473400.1/…	114	2.02996	BP
GO:0006004	fucose metabolic process	71/32316	100/54649	0.00934278	0.0391602	0.0268594	TraesCS7A02G196200.1/TraesCS6A02G287900.1/TraesCS1A02G284400.1/TraesCS4A02G216500.1/TraesCS5A02G209100.1/TraesCS1A02G076000.1/TraesCS7A02G177400.1/TraesCS3A02G365800.1/TraesCS5A02G111900.1/TraesCS5A02G229200.1/TraesCS7A02G213300.1/TraesCS7A02G444300.1/TraesCS2A02G355500.1/TraesCS7A02G276200.2/TraesCS2A02G414000.1/TraesCS7A02G264000.2/TraesCS4A02G018000.1/TraesCS3A02G095200.2/TraesCS3A02G359000.1/…	71	2.02952	BP
GO:0009735	response to cytokinin	65/32316	91/54649	0.0101853	0.0424399	0.0291089	TraesCS2A02G581600.1/TraesCS2B02G605800.1/TraesCS2D02G598500.1/TraesCS4A02G125000.1/TraesCS4B02G179400.1/TraesCS4D02G181000.1/TraesCS3B02G469000.1/TraesCS2A02G500400.1/TraesCS2B02G528300.1/TraesCS1A02G184600.1/TraesCS1D02G192100.3/TraesCS2B02G389500.1/TraesCS2D02G368700.1/TraesCS3A02G435700.1/TraesCS3B02G470400.1/TraesCS3D02G428300.1/TraesCS3A02G151100.1/TraesCS3B02G178000.1/TraesCS3D02G159000.1/…	65	1.99203	BP
GO:0006222	UMP biosynthetic process	15/32316	17/54649	0.0102623	0.0424399	0.0291089	TraesCS3B02G238600.1/TraesCS5D02G124500.1/TraesCS4A02G213800.1/TraesCS5A02G285300.1/TraesCS5B02G284500.1/TraesCS7B02G157000.1/TraesCS4B02G102200.1/TraesCS7D02G260200.1/TraesCS4D02G098900.1/TraesCS3B02G547900.1/TraesCS3B02G547300.1/TraesCS3D02G493700.1/TraesCS3D02G494000.1/TraesCS2D02G559400.1/TraesCS3B02G307600.1	15	1.98875	BP
GO:0009173	pyrimidine ribonucleoside monophosphate metabolic process	15/32316	17/54649	0.0102623	0.0424399	0.0291089	TraesCS3B02G238600.1/TraesCS5D02G124500.1/TraesCS4A02G213800.1/TraesCS5A02G285300.1/TraesCS5B02G284500.1/TraesCS7B02G157000.1/TraesCS4B02G102200.1/TraesCS7D02G260200.1/TraesCS4D02G098900.1/TraesCS3B02G547900.1/TraesCS3B02G547300.1/TraesCS3D02G493700.1/TraesCS3D02G494000.1/TraesCS2D02G559400.1/TraesCS3B02G307600.1	15	1.98875	BP
GO:0009174	pyrimidine ribonucleoside monophosphate biosynthetic process	15/32316	17/54649	0.0102623	0.0424399	0.0291089	TraesCS3B02G238600.1/TraesCS5D02G124500.1/TraesCS4A02G213800.1/TraesCS5A02G285300.1/TraesCS5B02G284500.1/TraesCS7B02G157000.1/TraesCS4B02G102200.1/TraesCS7D02G260200.1/TraesCS4D02G098900.1/TraesCS3B02G547900.1/TraesCS3B02G547300.1/TraesCS3D02G493700.1/TraesCS3D02G494000.1/TraesCS2D02G559400.1/TraesCS3B02G307600.1	15	1.98875	BP
GO:0046049	UMP metabolic process	15/32316	17/54649	0.0102623	0.0424399	0.0291089	TraesCS3B02G238600.1/TraesCS5D02G124500.1/TraesCS4A02G213800.1/TraesCS5A02G285300.1/TraesCS5B02G284500.1/TraesCS7B02G157000.1/TraesCS4B02G102200.1/TraesCS7D02G260200.1/TraesCS4D02G098900.1/TraesCS3B02G547900.1/TraesCS3B02G547300.1/TraesCS3D02G493700.1/TraesCS3D02G494000.1/TraesCS2D02G559400.1/TraesCS3B02G307600.1	15	1.98875	BP
GO:0072523	purine-containing compound catabolic process	15/32316	17/54649	0.0102623	0.0424399	0.0291089	TraesCS2A02G587900.1/TraesCS2B02G595300.1/TraesCS2D02G565300.1/TraesCS3A02G376400.1/TraesCS3B02G408900.1/TraesCS3D02G369200.1/TraesCS2A02G489600.2/TraesCS2A02G493600.2/TraesCS2B02G521600.2/TraesCS2B02G517500.1/TraesCS2D02G489900.1/TraesCS3B02G006200.1/TraesCS7A02G481500.1/TraesCS3B02G102800.2/TraesCS3D02G087500.1	15	1.98875	BP
GO:1901568	fatty acid derivative metabolic process	15/32316	17/54649	0.0102623	0.0424399	0.0291089	TraesCS1A02G138200.2/TraesCS1D02G134200.1/TraesCSU02G003200.1/TraesCS2D02G272200.1/TraesCS3D02G189400.1/TraesCS7A02G524600.2/TraesCS6D02G278600.1/TraesCS5A02G531300.1/TraesCS3B02G016500.1/TraesCS3B02G016000.1/TraesCS4D02G008300.1/TraesCS6A02G150000.1/TraesCS6B02G178000.2/TraesCS6D02G139700.1/TraesCS2D02G063100.1	15	1.98875	BP
GO:0048532	anatomical structure arrangement	27/32316	34/54649	0.0106091	0.0434991	0.0298354	TraesCS5B02G470200.4/TraesCS5D02G472100.3/TraesCS6A02G263600.1/TraesCS7A02G247600.1/TraesCS7B02G143900.1/TraesCS6D02G240200.3/TraesCS3B02G159100.2/TraesCS3D02G141500.2/TraesCS5A02G336500.1/TraesCS5B02G335500.1/TraesCS5D02G341200.1/TraesCS7A02G470900.1/TraesCS7B02G372700.1/TraesCS7D02G458300.1/TraesCS5A02G483800.1/TraesCS5B02G497100.1/TraesCS5D02G497400.1/TraesCS2A02G170700.1/TraesCS2D02G178200.1/…	27	1.97432	BP
GO:0000741	karyogamy	12/32316	13/54649	0.0107866	0.0434991	0.0298354	TraesCS7A02G051000.1/TraesCS5B02G359900.1/TraesCS1A02G388500.1/TraesCS1B02G415900.1/TraesCS1D02G396400.1/TraesCS6A02G210800.2/TraesCS6D02G193900.1/TraesCS1A02G076000.1/TraesCS1B02G094700.1/TraesCS1D02G078400.2/TraesCS5A02G203800.1/TraesCS5B02G202500.1	12	1.96712	BP
GO:0009910	negative regulation of flower development	12/32316	13/54649	0.0107866	0.0434991	0.0298354	TraesCS2A02G585700.1/TraesCS2D02G600800.1/TraesCS4A02G165700.1/TraesCS4D02G145700.1/TraesCS4B02G144300.1/TraesCS2D02G350800.1/TraesCS5A02G128600.1/TraesCS5D02G136300.1/TraesCS2B02G281500.1/TraesCS3A02G154500.1/TraesCS3B02G180800.1/TraesCS3D02G161800.1	12	1.96712	BP
GO:0010104	regulation of ethylene-activated signaling pathway	12/32316	13/54649	0.0107866	0.0434991	0.0298354	TraesCS4A02G216100.1/TraesCS4B02G100100.1/TraesCS4D02G096400.2/TraesCS6A02G329400.1/TraesCS6A02G399400.2/TraesCS6A02G285800.1/TraesCS6B02G314600.1/TraesCS6B02G439600.1/TraesCS6D02G383600.1/TraesCS6D02G266200.1/TraesCS1A02G170400.2/TraesCS3B02G395300.2	12	1.96712	BP
GO:0010197	polar nucleus fusion	12/32316	13/54649	0.0107866	0.0434991	0.0298354	TraesCS7A02G051000.1/TraesCS5B02G359900.1/TraesCS1A02G388500.1/TraesCS1B02G415900.1/TraesCS1D02G396400.1/TraesCS6A02G210800.2/TraesCS6D02G193900.1/TraesCS1A02G076000.1/TraesCS1B02G094700.1/TraesCS1D02G078400.2/TraesCS5A02G203800.1/TraesCS5B02G202500.1	12	1.96712	BP
GO:0010214	seed coat development	12/32316	13/54649	0.0107866	0.0434991	0.0298354	TraesCS4A02G005000.2/TraesCS4B02G300000.1/TraesCS2A02G581600.1/TraesCS2B02G605800.1/TraesCS2D02G598500.1/TraesCSU02G072700.1/TraesCS1A02G102400.2/TraesCS1A02G066300.1/TraesCS1B02G084600.1/TraesCS1D02G067400.1/TraesCS3A02G378800.1/TraesCS3B02G411500.3	12	1.96712	BP
GO:0016132	brassinosteroid biosynthetic process	12/32316	13/54649	0.0107866	0.0434991	0.0298354	TraesCS3B02G536500.1/TraesCS3A02G103800.1/TraesCS2A02G331800.1/TraesCS3B02G586500.1/TraesCS3B02G121200.1/TraesCS3D02G106100.1/TraesCS2D02G014200.1/TraesCS2D02G398100.1/TraesCS2D02G331100.1/TraesCS2D02G398200.1/TraesCS2D02G002800.1/TraesCS7D02G026000.1	12	1.96712	BP
GO:0030641	regulation of cellular pH	12/32316	13/54649	0.0107866	0.0434991	0.0298354	TraesCS4A02G005000.2/TraesCS2A02G502400.1/TraesCS4B02G300000.1/TraesCS2B02G530500.1/TraesCS1A02G102300.1/TraesCS7B02G191300.1/TraesCS7D02G226200.1/TraesCS3D02G022900.1/TraesCS3D02G535400.1/TraesCS3B02G241000.1/TraesCS3D02G213200.1/TraesCS3B02G385500.1	12	1.96712	BP
GO:0046033	AMP metabolic process	12/32316	13/54649	0.0107866	0.0434991	0.0298354	TraesCS2D02G035600.1/TraesCS2B02G377500.1/TraesCS5D02G078700.1/TraesCS2D02G356900.1/TraesCS4D02G181900.1/TraesCS4A02G013500.1/TraesCS4A02G276300.1/TraesCS4B02G037400.1/TraesCS4B02G290200.1/TraesCS4D02G289300.2/TraesCS4D02G034800.1/TraesCS4D02G034700.1	12	1.96712	BP
GO:0051453	regulation of intracellular pH	12/32316	13/54649	0.0107866	0.0434991	0.0298354	TraesCS4A02G005000.2/TraesCS2A02G502400.1/TraesCS4B02G300000.1/TraesCS2B02G530500.1/TraesCS1A02G102300.1/TraesCS7B02G191300.1/TraesCS7D02G226200.1/TraesCS3D02G022900.1/TraesCS3D02G535400.1/TraesCS3B02G241000.1/TraesCS3D02G213200.1/TraesCS3B02G385500.1	12	1.96712	BP
GO:0070297	regulation of phosphorelay signal transduction system	12/32316	13/54649	0.0107866	0.0434991	0.0298354	TraesCS4A02G216100.1/TraesCS4B02G100100.1/TraesCS4D02G096400.2/TraesCS6A02G329400.1/TraesCS6A02G399400.2/TraesCS6A02G285800.1/TraesCS6B02G314600.1/TraesCS6B02G439600.1/TraesCS6D02G383600.1/TraesCS6D02G266200.1/TraesCS1A02G170400.2/TraesCS3B02G395300.2	12	1.96712	BP
GO:0120178	steroid hormone biosynthetic process	12/32316	13/54649	0.0107866	0.0434991	0.0298354	TraesCS3B02G536500.1/TraesCS3A02G103800.1/TraesCS2A02G331800.1/TraesCS3B02G586500.1/TraesCS3B02G121200.1/TraesCS3D02G106100.1/TraesCS2D02G014200.1/TraesCS2D02G398100.1/TraesCS2D02G331100.1/TraesCS2D02G398200.1/TraesCS2D02G002800.1/TraesCS7D02G026000.1	12	1.96712	BP
GO:1901259	chloroplast rRNA processing	12/32316	13/54649	0.0107866	0.0434991	0.0298354	TraesCS3A02G112800.1/TraesCS3B02G131400.1/TraesCS2B02G271300.1/TraesCS2D02G447500.1/TraesCS2D02G251000.1/TraesCS2A02G249600.1/TraesCS7A02G285800.3/TraesCS3A02G087500.1/TraesCS3B02G102900.1/TraesCS3D02G087600.1/TraesCS6A02G041000.1/TraesCS6D02G047400.1	12	1.96712	BP
GO:0006094	gluconeogenesis	20/32316	24/54649	0.0108196	0.0434991	0.0298354	TraesCS3A02G377600.1/TraesCS3A02G367000.1/TraesCS3B02G410400.1/TraesCS3B02G398300.1/TraesCS3B02G087400.1/TraesCS1A02G040600.1/TraesCS1B02G053600.1/TraesCS1D02G041200.1/TraesCS6B02G187500.2/TraesCS1D02G313800.2/TraesCS4A02G093100.1/TraesCS5A02G247200.1/TraesCS5B02G244300.1/TraesCS5D02G253700.1/TraesCS4A02G083900.1/TraesCS4B02G220200.1/TraesCS4D02G220500.1/TraesCS1A02G105500.1/TraesCS1B02G131000.1/…	20	1.96579	BP
GO:0019319	hexose biosynthetic process	20/32316	24/54649	0.0108196	0.0434991	0.0298354	TraesCS3A02G377600.1/TraesCS3A02G367000.1/TraesCS3B02G410400.1/TraesCS3B02G398300.1/TraesCS3B02G087400.1/TraesCS1A02G040600.1/TraesCS1B02G053600.1/TraesCS1D02G041200.1/TraesCS6B02G187500.2/TraesCS1D02G313800.2/TraesCS4A02G093100.1/TraesCS5A02G247200.1/TraesCS5B02G244300.1/TraesCS5D02G253700.1/TraesCS4A02G083900.1/TraesCS4B02G220200.1/TraesCS4D02G220500.1/TraesCS1A02G105500.1/TraesCS1B02G131000.1/…	20	1.96579	BP
GO:0005991	trehalose metabolic process	59/32316	82/54649	0.0110106	0.0441034	0.0302499	TraesCS5A02G116500.1/TraesCS1A02G339300.1/TraesCS4A02G062900.1/TraesCS3A02G289300.1/TraesCS1A02G338200.1/TraesCS6A02G351300.1/TraesCS5A02G203500.1/TraesCS1A02G064800.3/TraesCS4B02G239900.1/TraesCS1B02G351600.4/TraesCS5B02G202200.1/TraesCS1B02G350600.1/TraesCS6B02G384500.1/TraesCS3B02G323900.1/TraesCS5B02G117800.1/TraesCS1B02G083100.1/TraesCS3D02G289100.2/TraesCS6D02G334000.2/TraesCS1D02G341100.3/…	59	1.95819	BP
GO:1901264	carbohydrate derivative transport	59/32316	82/54649	0.0110106	0.0441034	0.0302499	TraesCS2D02G452400.1/TraesCS2D02G452200.1/TraesCS2D02G452300.1/TraesCS2A02G207500.1/TraesCS2A02G207400.1/TraesCS6A02G349000.1/TraesCS2B02G234300.1/TraesCS6D02G331600.2/TraesCS2D02G208900.1/TraesCS3A02G048500.1/TraesCS3B02G050500.1/TraesCS3D02G030800.1/TraesCS7A02G209800.1/TraesCS1A02G434300.1/TraesCS6A02G282200.1/TraesCS1A02G360400.1/TraesCS3B02G211500.1/TraesCS7B02G116600.1/TraesCS1B02G376900.1/…	59	1.95819	BP
GO:0010228	vegetative to reproductive phase transition of meristem	72/32316	102/54649	0.0110372	0.0441286	0.0302672	TraesCS5A02G400900.1/TraesCS5B02G405700.1/TraesCS5D02G411100.1/TraesCS4A02G258000.1/TraesCS4B02G056500.1/TraesCS6A02G223700.1/TraesCS6B02G257600.2/TraesCS6A02G334800.1/TraesCS6B02G365200.1/TraesCS6D02G314300.1/TraesCS4A02G295700.1/TraesCS4B02G018200.1/TraesCS4D02G016400.1/TraesCS3B02G511800.1/TraesCS5A02G468700.1/TraesCS5A02G000600.2/TraesCS5D02G000900.1/TraesCS1A02G365700.1/TraesCS1B02G383300.1/…	72	1.95714	BP
GO:0045165	cell fate commitment	29/32316	37/54649	0.0112652	0.0449572	0.0308355	TraesCS7A02G349500.1/TraesCS7B02G233300.1/TraesCS7D02G329200.1/TraesCS1A02G251700.3/TraesCS1B02G262600.3/TraesCS1D02G251500.1/TraesCS6B02G302900.1/TraesCS6D02G255800.1/TraesCS5A02G371500.2/TraesCS2D02G205100.1/TraesCS3A02G305300.1/TraesCS3B02G331200.1/TraesCS5B02G201900.1/TraesCS5D02G209600.1/TraesCS7A02G338300.1/TraesCS4B02G229300.1/TraesCS4D02G230400.1/TraesCS2D02G080200.1/TraesCSU02G048400.1/T…	29	1.94826	BP
GO:0008219	cell death	55/32316	76/54649	0.0115251	0.0459096	0.0314888	TraesCS7A02G051000.1/TraesCS4A02G216100.1/TraesCS4B02G100100.1/TraesCS4D02G096400.2/TraesCS5B02G359900.1/TraesCS6A02G159100.1/TraesCS6B02G192200.1/TraesCS6D02G153400.1/TraesCS3B02G306200.1/TraesCS6B02G234200.1/TraesCS6A02G158100.1/TraesCS3B02G432000.1/TraesCS3A02G149800.1/TraesCS3B02G176900.1/TraesCS3D02G157700.3/TraesCS7A02G414000.1/TraesCS1A02G236100.4/TraesCS6A02G189800.1/TraesCS6A02G058200.2/…	55	1.93836	BP
GO:0033013	tetrapyrrole metabolic process	140/32316	209/54649	0.0117693	0.0467967	0.0320972	TraesCS2D02G279300.1/TraesCS3A02G506200.1/TraesCS3B02G574300.1/TraesCS3D02G514100.1/TraesCS5A02G177800.1/TraesCS1A02G135700.1/TraesCS5B02G175100.1/TraesCS1B02G150400.3/TraesCS5D02G182100.1/TraesCS1D02G131200.2/TraesCS7A02G108400.1/TraesCS7B02G006400.1/TraesCS7D02G103300.1/TraesCS3B02G469000.1/TraesCS3A02G433200.1/TraesCS6A02G143300.1/TraesCS6B02G171600.1/TraesCS6D02G132500.2/TraesCS5A02G466100.1/…	140	1.92925	BP
GO:0012501	programmed cell death	33/32316	43/54649	0.0121378	0.0481733	0.0330414	TraesCS7A02G051000.1/TraesCS5B02G359900.1/TraesCS3B02G306200.1/TraesCS6B02G234200.1/TraesCS6A02G158100.1/TraesCS3B02G432000.1/TraesCS3A02G149800.1/TraesCS3B02G176900.1/TraesCS3D02G157700.3/TraesCS4A02G081700.1/TraesCS4B02G222100.1/TraesCS4D02G222600.1/TraesCS5A02G337100.2/TraesCS2A02G414300.2/TraesCS2B02G433400.1/TraesCS2D02G411600.1/TraesCS6A02G244000.1/TraesCS6B02G280300.3/TraesCS1A02G279500.3/…	33	1.91586	BP
GO:0009451	RNA modification	296/32316	460/54649	0.0122186	0.0484055	0.0332006	TraesCS7A02G231400.2/TraesCS7B02G129800.1/TraesCS7D02G231600.1/TraesCS2D02G229200.1/TraesCS5A02G061100.1/TraesCS3A02G163200.1/TraesCS5B02G071000.2/TraesCS4B02G077000.1/TraesCS3B02G194300.1/TraesCS3D02G169700.1/TraesCS5D02G072600.2/TraesCS2D02G217900.1/TraesCS6A02G292000.1/TraesCS6B02G322400.1/TraesCS2A02G320900.1/TraesCS2B02G361800.1/TraesCS2D02G341600.1/TraesCS6A02G254900.1/TraesCS6B02G270600.1/…	296	1.91298	BP
GO:0008033	tRNA processing	213/32316	326/54649	0.0123831	0.0489217	0.0335547	TraesCS2A02G105300.3/TraesCS4A02G096200.1/TraesCS2B02G122200.2/TraesCS4B02G208200.1/TraesCS4D02G209100.1/TraesCS2D02G104900.1/TraesCS7A02G231400.2/TraesCS7B02G129800.1/TraesCS7D02G231600.1/TraesCS2D02G229200.1/TraesCS5A02G408800.1/TraesCS5D02G418600.1/TraesCS5A02G061100.1/TraesCS3A02G163200.1/TraesCS5B02G071000.2/TraesCS4B02G077000.1/TraesCS3B02G194300.1/TraesCS3D02G169700.1/TraesCS5D02G072600.2/…	213	1.90717	BP
GO:0010565	regulation of cellular ketone metabolic process	35/32316	46/54649	0.0123941	0.0489217	0.0335547	TraesCS2A02G349200.3/TraesCS2B02G367600.4/TraesCS2D02G347600.2/TraesCS4A02G002000.2/TraesCS4D02G301600.1/TraesCS4A02G216100.1/TraesCS4B02G100100.1/TraesCS4D02G096400.2/TraesCS3A02G122400.1/TraesCS3B02G141600.1/TraesCS3D02G124300.1/TraesCS2B02G592500.1/TraesCS2D02G562900.1/TraesCS4A02G117500.3/TraesCS4B02G186900.3/TraesCS2D02G310200.3/TraesCS3A02G037700.1/TraesCS3B02G045900.1/TraesCS3D02G041800.1/…	35	1.90679	BP
GO:0031408	oxylipin biosynthetic process	37/32316	49/54649	0.0125536	0.0494612	0.0339248	TraesCS4A02G275900.1/TraesCS6A02G132200.1/TraesCS4A02G009400.1/TraesCS2A02G525500.1/TraesCS7A02G246200.1/TraesCS5A02G007900.1/TraesCS5A02G378900.1/TraesCS1A02G212900.1/TraesCS5B02G382600.1/TraesCS4B02G037800.1/TraesCS1B02G226400.1/TraesCS4B02G295200.1/TraesCS4B02G037700.3/TraesCS5B02G006500.1/TraesCS3B02G602500.1/TraesCS5B02G382300.1/TraesCS2B02G555400.2/TraesCS4B02G037900.1/TraesCS5B02G382400.1/…	37	1.90123	BP
GO:0009082	branched-chain amino acid biosynthetic process	43/32316	58/54649	0.01259	0.0495147	0.0339615	TraesCS5A02G131300.1/TraesCS5B02G133500.1/TraesCS5D02G139800.1/TraesCS4A02G266700.1/TraesCS5A02G021800.1/TraesCS5A02G021600.1/TraesCS4B02G047600.1/TraesCS5D02G027400.1/TraesCS4D02G047500.1/TraesCS1A02G411900.1/TraesCS1B02G442300.1/TraesCS1D02G419800.2/TraesCS2A02G577600.1/TraesCS3B02G006100.1/TraesCS2B02G609800.1/TraesCS2D02G589000.1/TraesCS3D02G007500.1/TraesCSU02G040000.1/TraesCS5D02G149900.1/T…	43	1.89997	BP
GO:0006801	superoxide metabolic process	39/32316	52/54649	0.0126312	0.0495864	0.0340107	TraesCS2A02G121200.1/TraesCS4A02G065800.2/TraesCS7A02G292100.1/TraesCS7B02G197300.1/TraesCS4B02G243200.2/TraesCS2D02G123300.1/TraesCS7D02G290700.2/TraesCS4D02G242800.2/TraesCS7A02G161000.1/TraesCS6A02G340300.2/TraesCS5A02G212500.1/TraesCS5B02G211200.1/TraesCS6B02G371500.1/TraesCS7B02G066000.2/TraesCS6D02G320800.1/TraesCS5D02G219500.1/TraesCS3A02G338600.3/TraesCS3B02G370200.3/TraesCS3D02G332100.1/…	39	1.89856	BP
GO:0000096	sulfur amino acid metabolic process	112/32316	165/54649	0.0127698	0.0500399	0.0343217	TraesCS6D02G128900.1/TraesCS2A02G058800.1/TraesCS4A02G159700.2/TraesCS7A02G138600.1/TraesCS1A02G349500.1/TraesCS1A02G181000.1/TraesCS2B02G069900.1/TraesCS6B02G001700.1/TraesCS2B02G070100.1/TraesCS2B02G070600.1/TraesCS2B02G070200.1/TraesCS4B02G157700.1/TraesCS6B02G003900.1/TraesCS1B02G199600.1/TraesCS7B02G040800.1/TraesCS2D02G058100.1/TraesCS2D02G058000.1/TraesCS1D02G184500.1/TraesCS4D02G159500.2/…	112	1.89382	BP
GO:0009932	cell tip growth	17/32316	20/54649	0.0131576	0.0510061	0.0349844	TraesCS6A02G385900.1/TraesCS6D02G370600.1/TraesCS4A02G110600.1/TraesCS4B02G193500.2/TraesCS4D02G194500.1/TraesCS4A02G084500.1/TraesCS4B02G219700.1/TraesCS4D02G220100.1/TraesCS2A02G128300.1/TraesCS2B02G150400.1/TraesCS2D02G130800.1/TraesCS5A02G095100.1/TraesCS6A02G189700.1/TraesCS3A02G132800.1/TraesCS3B02G166800.1/TraesCS3D02G149100.1/TraesCSU02G116100.1	17	1.88082	BP
GO:0015865	purine nucleotide transport	17/32316	20/54649	0.0131576	0.0510061	0.0349844	TraesCS3A02G048500.1/TraesCS3B02G050500.1/TraesCS3D02G030800.1/TraesCS7A02G209800.1/TraesCS1A02G434300.1/TraesCS6A02G282200.1/TraesCS1A02G360400.1/TraesCS3B02G211500.1/TraesCS7B02G116600.1/TraesCS1B02G376900.1/TraesCS6B02G310600.1/TraesCS3B02G033100.1/TraesCS6D02G262700.1/TraesCS7D02G211700.2/TraesCS1D02G364800.1/TraesCS6B02G231800.3/TraesCSU02G053600.2	17	1.88082	BP
GO:0015868	purine ribonucleotide transport	17/32316	20/54649	0.0131576	0.0510061	0.0349844	TraesCS3A02G048500.1/TraesCS3B02G050500.1/TraesCS3D02G030800.1/TraesCS7A02G209800.1/TraesCS1A02G434300.1/TraesCS6A02G282200.1/TraesCS1A02G360400.1/TraesCS3B02G211500.1/TraesCS7B02G116600.1/TraesCS1B02G376900.1/TraesCS6B02G310600.1/TraesCS3B02G033100.1/TraesCS6D02G262700.1/TraesCS7D02G211700.2/TraesCS1D02G364800.1/TraesCS6B02G231800.3/TraesCSU02G053600.2	17	1.88082	BP
GO:0042908	xenobiotic transport	17/32316	20/54649	0.0131576	0.0510061	0.0349844	TraesCS3B02G255200.2/TraesCS3B02G298700.1/TraesCS3B02G027900.1/TraesCS3B02G336100.1/TraesCS3B02G485100.1/TraesCS3B02G563400.4/TraesCS3B02G039300.1/TraesCS3B02G563200.2/TraesCSU02G043700.1/TraesCS1A02G305200.1/TraesCS4A02G066800.1/TraesCS1B02G315900.1/TraesCS6B02G470700.2/TraesCS4B02G244400.1/TraesCS4D02G245000.1/TraesCS6D02G407900.1/TraesCS1D02G304800.1	17	1.88082	BP
GO:0045910	negative regulation of DNA recombination	17/32316	20/54649	0.0131576	0.0510061	0.0349844	TraesCS5B02G110300.1/TraesCS5D02G123800.1/TraesCS2A02G397600.1/TraesCS5D02G451300.1/TraesCS2D02G395400.1/TraesCS3B02G136600.1/TraesCS1A02G135100.1/TraesCS1D02G131600.3/TraesCS5B02G203600.1/TraesCS5B02G448500.1/TraesCS2A02G588000.2/TraesCS2B02G595200.1/TraesCS2D02G565200.1/TraesCS1A02G179700.1/TraesCS1B02G200700.1/TraesCS1D02G178000.1/TraesCS2D02G388900.1	17	1.88082	BP
GO:0051503	adenine nucleotide transport	17/32316	20/54649	0.0131576	0.0510061	0.0349844	TraesCS3A02G048500.1/TraesCS3B02G050500.1/TraesCS3D02G030800.1/TraesCS7A02G209800.1/TraesCS1A02G434300.1/TraesCS6A02G282200.1/TraesCS1A02G360400.1/TraesCS3B02G211500.1/TraesCS7B02G116600.1/TraesCS1B02G376900.1/TraesCS6B02G310600.1/TraesCS3B02G033100.1/TraesCS6D02G262700.1/TraesCS7D02G211700.2/TraesCS1D02G364800.1/TraesCS6B02G231800.3/TraesCSU02G053600.2	17	1.88082	BP
GO:0015994	chlorophyll metabolic process	60/32316	84/54649	0.013255	0.0512921	0.0351806	TraesCS2D02G279300.1/TraesCS3A02G506200.1/TraesCS3B02G574300.1/TraesCS3D02G514100.1/TraesCS7A02G108400.1/TraesCS7B02G006400.1/TraesCS7D02G103300.1/TraesCS3B02G469000.1/TraesCS3A02G433200.1/TraesCS5A02G466100.1/TraesCS7A02G480700.1/TraesCS7B02G382800.3/TraesCS5B02G477800.1/TraesCS5D02G478900.1/TraesCS7D02G467500.1/TraesCS2A02G590600.1/TraesCS2B02G593000.1/TraesCS2D02G563600.1/TraesCS7B02G157800.1/…	60	1.87762	BP
GO:0009124	nucleoside monophosphate biosynthetic process	96/32316	140/54649	0.0134061	0.0517843	0.0355181	TraesCS6A02G088200.2/TraesCS7A02G402500.1/TraesCS6B02G110600.1/TraesCS7B02G302600.1/TraesCS7D02G396300.1/TraesCSU02G018200.1/TraesCS3B02G238600.1/TraesCS2B02G377500.1/TraesCS5D02G078700.1/TraesCS2D02G356900.1/TraesCS3B02G329400.2/TraesCS4A02G124000.1/TraesCS4B02G180400.1/TraesCS4D02G181900.1/TraesCS2A02G286500.1/TraesCS1A02G152900.1/TraesCS1A02G360300.1/TraesCS1B02G376800.1/TraesCS1B02G170300.1/T…	96	1.8727	BP
GO:0016072	rRNA metabolic process	222/32316	341/54649	0.0135861	0.0523861	0.0359309	TraesCS5A02G114700.3/TraesCS2A02G147400.1/TraesCS2B02G179900.1/TraesCS2D02G160100.1/TraesCS2D02G228000.1/TraesCS2D02G254200.1/TraesCS3A02G112800.1/TraesCS3B02G131400.1/TraesCS2A02G447700.1/TraesCS2B02G468100.1/TraesCS2D02G446600.2/TraesCS2A02G278600.1/TraesCS2D02G277700.1/TraesCS6B02G017700.1/TraesCS2B02G271300.1/TraesCS2D02G447500.1/TraesCS2D02G251000.1/TraesCS7D02G010500.1/TraesCS2A02G249600.1/…	222	1.86691	BP
GO:0051129	negative regulation of cellular component organization	54/32316	75/54649	0.01435	0.0551356	0.0378168	TraesCS5B02G110300.1/TraesCS2D02G337000.1/TraesCS5D02G123800.1/TraesCS2A02G113000.1/TraesCS2B02G131800.2/TraesCS2D02G113500.1/TraesCS3A02G422600.1/TraesCS3B02G457900.1/TraesCS3D02G417800.1/TraesCS2A02G320000.1/TraesCS2B02G363300.1/TraesCS2D02G343300.1/TraesCS2A02G226000.1/TraesCS2B02G249400.1/TraesCS2A02G397600.1/TraesCS1A02G264000.2/TraesCS1B02G274600.1/TraesCS1D02G264100.1/TraesCS2D02G193800.1/…	54	1.84315	BP
GO:1990542	mitochondrial transmembrane transport	54/32316	75/54649	0.01435	0.0551356	0.0378168	TraesCS3B02G332900.1/TraesCS2A02G374700.1/TraesCS2B02G391700.1/TraesCS2D02G371100.1/TraesCS3A02G048500.1/TraesCS4A02G179400.1/TraesCS3A02G199800.1/TraesCS3B02G231700.3/TraesCS3B02G050500.1/TraesCS3D02G030800.1/TraesCS3D02G204800.2/TraesCS7A02G209800.1/TraesCS1A02G434300.1/TraesCS6A02G282200.1/TraesCS1A02G360400.1/TraesCS7B02G116600.1/TraesCS1B02G376900.1/TraesCS6B02G310600.1/TraesCS3B02G033100.1/…	54	1.84315	BP
GO:0009933	meristem structural organization	26/32316	33/54649	0.014489	0.055473	0.0380482	TraesCS5B02G470200.4/TraesCS5D02G472100.3/TraesCS6A02G263600.1/TraesCS7A02G247600.1/TraesCS7B02G143900.1/TraesCS3B02G159100.2/TraesCS3D02G141500.2/TraesCS5A02G336500.1/TraesCS5B02G335500.1/TraesCS5D02G341200.1/TraesCS7A02G470900.1/TraesCS7B02G372700.1/TraesCS7D02G458300.1/TraesCS5A02G483800.1/TraesCS5B02G497100.1/TraesCS5D02G497400.1/TraesCS2A02G170700.1/TraesCS2D02G178200.1/TraesCS4B02G229300.1/…	26	1.83896	BP
GO:0018958	phenol-containing compound metabolic process	26/32316	33/54649	0.014489	0.055473	0.0380482	TraesCS4A02G005000.2/TraesCS4B02G300000.1/TraesCSU02G029900.1/TraesCS4A02G216100.1/TraesCS4B02G100100.1/TraesCS4D02G096400.2/TraesCS1A02G102400.2/TraesCS7D02G004100.2/TraesCS3B02G496200.1/TraesCS4B02G121900.1/TraesCS3B02G495700.1/TraesCS3B02G491700.1/TraesCS2D02G559500.1/TraesCS2D02G183300.1/TraesCS6A02G159100.1/TraesCS6B02G192200.1/TraesCS6D02G153400.1/TraesCS4A02G117500.3/TraesCS4B02G186900.3/T…	26	1.83896	BP
GO:0000271	polysaccharide biosynthetic process	273/32316	424/54649	0.0149255	0.0570432	0.0391252	TraesCS5A02G490800.2/TraesCS7A02G146200.1/TraesCS2A02G586600.1/TraesCS6A02G154400.1/TraesCS6A02G420100.1/TraesCS3A02G292700.1/TraesCS3A02G245500.1/TraesCS7A02G555700.1/TraesCS5A02G520600.3/TraesCS4A02G459300.1/TraesCS3A02G197600.2/TraesCS3A02G202000.2/TraesCS7A02G030500.1/TraesCS3B02G274100.1/TraesCS7B02G480300.1/TraesCS6B02G001900.1/TraesCS3B02G229700.1/TraesCS4B02G351900.1/TraesCS6B02G182300.1/…	273	1.82607	BP
GO:0006432	phenylalanyl-tRNA aminoacylation	14/32316	16/54649	0.0154956	0.0588296	0.0403505	TraesCS5A02G096700.1/TraesCS6B02G352300.1/TraesCS5B02G102600.1/TraesCS5D02G109400.1/TraesCS5A02G214400.1/TraesCS6A02G321500.1/TraesCS5B02G209400.1/TraesCS5D02G217600.1/TraesCS1A02G195300.1/TraesCS5A02G100700.1/TraesCS1B02G210000.1/TraesCS5B02G105800.1/TraesCS1D02G198800.1/TraesCS5D02G113200.1	14	1.80979	BP
GO:0019320	hexose catabolic process	14/32316	16/54649	0.0154956	0.0588296	0.0403505	TraesCS4A02G131900.1/TraesCS3A02G341000.1/TraesCS4B02G172700.1/TraesCS3B02G373000.1/TraesCS4D02G174700.1/TraesCS3D02G334500.1/TraesCS3B02G442100.1/TraesCS2D02G321900.1/TraesCS2D02G321800.1/TraesCS2D02G322300.1/TraesCS2D02G188800.2/TraesCS6A02G298500.1/TraesCS6B02G328000.1/TraesCS6D02G278300.1	14	1.80979	BP
GO:0046189	phenol-containing compound biosynthetic process	14/32316	16/54649	0.0154956	0.0588296	0.0403505	TraesCS4A02G005000.2/TraesCS4B02G300000.1/TraesCSU02G029900.1/TraesCS4A02G216100.1/TraesCS4B02G100100.1/TraesCS4D02G096400.2/TraesCS1A02G102400.2/TraesCS4A02G117500.3/TraesCS4B02G186900.3/TraesCS2D02G310200.3/TraesCS3A02G037700.1/TraesCS3B02G045900.1/TraesCS3D02G041800.1/TraesCS2B02G131600.1	14	1.80979	BP
GO:0031047	gene silencing by RNA	138/32316	207/54649	0.0155015	0.0588296	0.0403505	TraesCS7A02G292100.1/TraesCS7B02G197300.1/TraesCS5A02G389200.1/TraesCS5B02G394400.1/TraesCS5A02G325600.1/TraesCS2A02G419800.2/TraesCS7A02G557400.1/TraesCS2A02G414800.1/TraesCS7A02G521000.1/TraesCS2A02G419900.1/TraesCS7A02G067500.2/TraesCS2A02G419500.1/TraesCS5A02G165900.1/TraesCS1A02G445500.1/TraesCS2A02G168900.1/TraesCS6A02G254600.2/TraesCS6A02G178100.2/TraesCS3A02G188400.1/TraesCS1B02G480100.1/…	138	1.80963	BP
GO:1901657	glycosyl compound metabolic process	121/32316	180/54649	0.0155487	0.0589057	0.0404026	TraesCS6A02G088200.2/TraesCS7A02G402500.1/TraesCS6B02G110600.1/TraesCS7B02G302600.1/TraesCS7D02G396300.1/TraesCSU02G018200.1/TraesCS1A02G120900.2/TraesCS1B02G140200.1/TraesCS1D02G121700.1/TraesCS6A02G080600.1/TraesCS6D02G074300.1/TraesCS3A02G285700.1/TraesCS6A02G279400.1/TraesCS6B02G308200.1/TraesCS3B02G319600.1/TraesCS6D02G259800.1/TraesCS4A02G213400.2/TraesCS7A02G380500.1/TraesCS1A02G444300.1/T…	121	1.80831	BP
GO:0006783	heme biosynthetic process	46/32316	63/54649	0.0156176	0.0590636	0.0405109	TraesCS5A02G177800.1/TraesCS1A02G135700.1/TraesCS5B02G175100.1/TraesCS1B02G150400.3/TraesCS5D02G182100.1/TraesCS1D02G131200.2/TraesCS6A02G143300.1/TraesCS2A02G347900.1/TraesCS5A02G045700.2/TraesCS5B02G049800.1/TraesCS2B02G366300.1/TraesCS5D02G055700.1/TraesCS2D02G346200.1/TraesCS7A02G239000.1/TraesCS7B02G134700.1/TraesCS7D02G236800.1/TraesCS4A02G136400.1/TraesCS3A02G224800.1/TraesCS3B02G254400.1/…	46	1.80638	BP
GO:0140053	mitochondrial gene expression	34/32316	45/54649	0.0162371	0.0612994	0.0420444	TraesCS2D02G347600.2/TraesCS2D02G383800.1/TraesCS7A02G239200.2/TraesCS4B02G140900.1/TraesCS4D02G055000.1/TraesCSU02G115400.1/TraesCS2D02G286400.1/TraesCS2A02G262700.1/TraesCS6B02G130900.1/TraesCS2B02G279400.1/TraesCS2D02G261300.2/TraesCS2D02G323600.1/TraesCS2A02G520300.1/TraesCS2B02G549500.1/TraesCS2D02G521500.1/TraesCS2D02G246100.1/TraesCS6D02G206900.1/TraesCS5A02G370600.1/TraesCS5B02G372900.1/T…	34	1.78949	BP
GO:0048582	positive regulation of post-embryonic development	36/32316	48/54649	0.0163225	0.0615146	0.042192	TraesCS2A02G581600.1/TraesCS2B02G605800.1/TraesCS2D02G598500.1/TraesCS4B02G157500.1/TraesCS6A02G223700.1/TraesCS6B02G257600.2/TraesCS4A02G295700.1/TraesCS4B02G018200.1/TraesCS4D02G016400.1/TraesCS3A02G419900.1/TraesCS7A02G255900.1/TraesCS3B02G455300.2/TraesCS7B02G152400.1/TraesCS3D02G415500.1/TraesCS7D02G254300.1/TraesCS5A02G247200.1/TraesCS5B02G244300.1/TraesCS5D02G253700.1/TraesCS7A02G443400.1/…	36	1.78721	BP
GO:0006167	AMP biosynthetic process	11/32316	12/54649	0.0169804	0.0632244	0.0433648	TraesCS2B02G377500.1/TraesCS5D02G078700.1/TraesCS2D02G356900.1/TraesCS4D02G181900.1/TraesCS4A02G013500.1/TraesCS4A02G276300.1/TraesCS4B02G037400.1/TraesCS4B02G290200.1/TraesCS4D02G289300.2/TraesCS4D02G034800.1/TraesCS4D02G034700.1	11	1.77005	BP
GO:0006282	regulation of DNA repair	11/32316	12/54649	0.0169804	0.0632244	0.0433648	TraesCS4A02G071900.4/TraesCS4B02G227800.4/TraesCS4D02G228700.4/TraesCS4B02G154600.1/TraesCS4D02G167700.1/TraesCS2A02G539900.1/TraesCS2B02G570300.1/TraesCS2D02G541500.1/TraesCS4A02G402500.1/TraesCS7A02G104100.1/TraesCS7D02G097800.1	11	1.77005	BP
GO:0006424	glutamyl-tRNA aminoacylation	11/32316	12/54649	0.0169804	0.0632244	0.0433648	TraesCS3A02G186200.1/TraesCS1A02G343800.1/TraesCS1A02G369400.1/TraesCS1B02G356800.1/TraesCS3B02G215800.1/TraesCS1D02G345600.1/TraesCS3D02G190200.1/TraesCS1D02G375300.1/TraesCS6A02G070500.1/TraesCS6B02G094500.1/TraesCS6D02G068300.1	11	1.77005	BP
GO:0018344	protein geranylgeranylation	11/32316	12/54649	0.0169804	0.0632244	0.0433648	TraesCS7A02G248400.1/TraesCS3A02G075000.1/TraesCS3B02G088900.1/TraesCS7B02G143100.1/TraesCS3D02G074800.2/TraesCS7D02G247200.1/TraesCS3A02G185700.1/TraesCS3B02G215300.1/TraesCS3D02G189700.1/TraesCS7B02G363600.1/TraesCS7D02G450700.1	11	1.77005	BP
GO:0044030	regulation of DNA methylation	11/32316	12/54649	0.0169804	0.0632244	0.0433648	TraesCS2D02G365000.1/TraesCS6B02G055000.1/TraesCS2A02G141300.1/TraesCS2B02G166300.1/TraesCS1A02G104700.1/TraesCS1B02G116100.1/TraesCS1D02G096900.1/TraesCS2D02G176600.1/TraesCS7A02G392900.1/TraesCS7B02G294900.1/TraesCS7D02G388500.1	11	1.77005	BP
GO:1901570	fatty acid derivative biosynthetic process	11/32316	12/54649	0.0169804	0.0632244	0.0433648	TraesCS1A02G138200.2/TraesCS1D02G134200.1/TraesCSU02G003200.1/TraesCS2D02G272200.1/TraesCS3D02G189400.1/TraesCS7A02G524600.2/TraesCS6D02G278600.1/TraesCS6A02G150000.1/TraesCS6B02G178000.2/TraesCS6D02G139700.1/TraesCS2D02G063100.1	11	1.77005	BP
GO:2001020	regulation of response to DNA damage stimulus	11/32316	12/54649	0.0169804	0.0632244	0.0433648	TraesCS4A02G071900.4/TraesCS4B02G227800.4/TraesCS4D02G228700.4/TraesCS4B02G154600.1/TraesCS4D02G167700.1/TraesCS2A02G539900.1/TraesCS2B02G570300.1/TraesCS2D02G541500.1/TraesCS4A02G402500.1/TraesCS7A02G104100.1/TraesCS7D02G097800.1	11	1.77005	BP
GO:2000070	regulation of response to water deprivation	21/32316	26/54649	0.0172903	0.0642677	0.0440804	TraesCS4D02G027600.1/TraesCS4A02G283400.1/TraesCS5A02G173800.1/TraesCS5B02G171200.1/TraesCS5D02G178300.1/TraesCS3A02G406000.1/TraesCS3B02G439600.1/TraesCS3D02G401200.1/TraesCS3A02G378700.1/TraesCS3B02G411300.1/TraesCS3D02G371900.1/TraesCS4A02G124900.1/TraesCS4B02G179500.1/TraesCS4D02G181100.1/TraesCS4A02G117500.3/TraesCS4B02G186900.3/TraesCS4A02G148400.2/TraesCS4D02G164700.1/TraesCS5A02G384500.1/…	21	1.7622	BP
GO:0006304	DNA modification	64/32316	91/54649	0.0180108	0.0667169	0.0457602	TraesCS5A02G165900.1/TraesCS2D02G365000.1/TraesCS6B02G055000.1/TraesCS2A02G141300.1/TraesCS2B02G166300.1/TraesCS1A02G104700.1/TraesCS1B02G116100.1/TraesCS1D02G096900.1/TraesCS5A02G443200.1/TraesCS2A02G235900.1/TraesCS7A02G531500.1/TraesCS7B02G448900.1/TraesCS2B02G260800.1/TraesCS6B02G419000.1/TraesCS5B02G447800.1/TraesCS4D02G202600.2/TraesCS2D02G241800.1/TraesCS7D02G519000.1/TraesCS4A02G183200.2/…	64	1.74447	BP
GO:0044728	DNA methylation or demethylation	64/32316	91/54649	0.0180108	0.0667169	0.0457602	TraesCS5A02G165900.1/TraesCS2D02G365000.1/TraesCS6B02G055000.1/TraesCS2A02G141300.1/TraesCS2B02G166300.1/TraesCS1A02G104700.1/TraesCS1B02G116100.1/TraesCS1D02G096900.1/TraesCS5A02G443200.1/TraesCS2A02G235900.1/TraesCS7A02G531500.1/TraesCS7B02G448900.1/TraesCS2B02G260800.1/TraesCS6B02G419000.1/TraesCS5B02G447800.1/TraesCS4D02G202600.2/TraesCS2D02G241800.1/TraesCS7D02G519000.1/TraesCS4A02G183200.2/…	64	1.74447	BP
GO:0009123	nucleoside monophosphate metabolic process	101/32316	149/54649	0.0183579	0.0678867	0.0465626	TraesCS6A02G088200.2/TraesCS7A02G402500.1/TraesCS6B02G110600.1/TraesCS7B02G302600.1/TraesCS7D02G396300.1/TraesCSU02G018200.1/TraesCS2B02G187300.1/TraesCS3B02G155300.1/TraesCS2D02G035600.1/TraesCS2D02G549400.1/TraesCS3B02G238600.1/TraesCS2B02G377500.1/TraesCS5D02G078700.1/TraesCS2D02G356900.1/TraesCS3B02G329400.2/TraesCS4A02G124000.1/TraesCS4B02G180400.1/TraesCS4D02G181900.1/TraesCS2A02G286500.1/T…	101	1.73618	BP
GO:0046838	phosphorylated carbohydrate dephosphorylation	23/32316	29/54649	0.0186584	0.06853	0.0470038	TraesCS6A02G233100.1/TraesCS5A02G119800.2/TraesCS6A02G373800.1/TraesCS4A02G400200.1/TraesCS7A02G101500.1/TraesCS2B02G233600.1/TraesCS5B02G121500.3/TraesCS6B02G411500.1/TraesCS6B02G260100.1/TraesCS6D02G216000.1/TraesCS6D02G358000.1/TraesCS5D02G126800.3/TraesCS4A02G163700.1/TraesCS4B02G161300.1/TraesCS4D02G151200.1/TraesCS2A02G206300.1/TraesCS2D02G209700.1/TraesCS3A02G176300.1/TraesCS6A02G163700.1/…	23	1.72913	BP
GO:0046855	inositol phosphate dephosphorylation	23/32316	29/54649	0.0186584	0.06853	0.0470038	TraesCS6A02G233100.1/TraesCS5A02G119800.2/TraesCS6A02G373800.1/TraesCS4A02G400200.1/TraesCS7A02G101500.1/TraesCS2B02G233600.1/TraesCS5B02G121500.3/TraesCS6B02G411500.1/TraesCS6B02G260100.1/TraesCS6D02G216000.1/TraesCS6D02G358000.1/TraesCS5D02G126800.3/TraesCS4A02G163700.1/TraesCS4B02G161300.1/TraesCS4D02G151200.1/TraesCS2A02G206300.1/TraesCS2D02G209700.1/TraesCS3A02G176300.1/TraesCS6A02G163700.1/…	23	1.72913	BP
GO:0060249	anatomical structure homeostasis	23/32316	29/54649	0.0186584	0.06853	0.0470038	TraesCS5A02G081400.1/TraesCS5B02G085000.2/TraesCS5D02G091200.2/TraesCS1A02G396600.1/TraesCS1D02G404500.2/TraesCS5A02G051500.1/TraesCS5B02G057400.1/TraesCS5D02G062500.2/TraesCS4A02G319800.1/TraesCS5B02G559300.3/TraesCS5D02G565400.2/TraesCS6A02G392300.1/TraesCS6B02G432500.1/TraesCS6D02G378100.1/TraesCS3B02G351200.1/TraesCS3B02G441700.1/TraesCS2A02G335300.1/TraesCS2B02G348600.2/TraesCS2D02G329600.1/…	23	1.72913	BP
GO:0071545	inositol phosphate catabolic process	23/32316	29/54649	0.0186584	0.06853	0.0470038	TraesCS6A02G233100.1/TraesCS5A02G119800.2/TraesCS6A02G373800.1/TraesCS4A02G400200.1/TraesCS7A02G101500.1/TraesCS2B02G233600.1/TraesCS5B02G121500.3/TraesCS6B02G411500.1/TraesCS6B02G260100.1/TraesCS6D02G216000.1/TraesCS6D02G358000.1/TraesCS5D02G126800.3/TraesCS4A02G163700.1/TraesCS4B02G161300.1/TraesCS4D02G151200.1/TraesCS2A02G206300.1/TraesCS2D02G209700.1/TraesCS3A02G176300.1/TraesCS6A02G163700.1/…	23	1.72913	BP
GO:0009699	phenylpropanoid biosynthetic process	49/32316	68/54649	0.0187557	0.0686547	0.0470893	TraesCS4A02G005000.2/TraesCS4B02G300000.1/TraesCS2D02G386000.1/TraesCS1A02G102400.2/TraesCS3B02G098600.1/TraesCS3B02G612000.1/TraesCS3A02G439800.1/TraesCS3B02G473800.1/TraesCS7A02G350500.1/TraesCS6A02G173700.1/TraesCS2A02G424600.1/TraesCS6B02G201600.1/TraesCS2B02G444200.2/TraesCS2D02G069800.1/TraesCS2D02G422400.1/TraesCS6D02G162800.1/TraesCS3A02G229700.1/TraesCS3B02G259000.1/TraesCS3D02G223500.1/…	49	1.72687	BP
GO:0051093	negative regulation of developmental process	49/32316	68/54649	0.0187557	0.0686547	0.0470893	TraesCS2A02G585700.1/TraesCS2D02G600800.1/TraesCS4A02G165700.1/TraesCS4D02G145700.1/TraesCS5A02G312800.1/TraesCS5B02G313800.1/TraesCS4B02G144300.1/TraesCS2D02G350800.1/TraesCS5A02G135500.1/TraesCS5D02G142100.1/TraesCS5A02G468700.1/TraesCS3A02G123700.1/TraesCS3B02G144100.1/TraesCS3D02G125300.1/TraesCS5A02G128600.1/TraesCS5D02G136300.1/TraesCS3A02G305300.1/TraesCS3B02G331200.1/TraesCS2D02G079600.2/…	49	1.72687	BP
GO:0000165	MAPK cascade	16/32316	19/54649	0.0191961	0.0689849	0.0473158	TraesCS7A02G422500.1/TraesCS6B02G146300.1/TraesCS7B02G322900.1/TraesCS3A02G228000.1/TraesCS7A02G410700.2/TraesCS7A02G111300.1/TraesCS1A02G086500.1/TraesCS4A02G106400.1/TraesCS1B02G104900.1/TraesCS3B02G270200.1/TraesCS7B02G309900.1/TraesCS1D02G422800.1/TraesCS1D02G410100.1/TraesCS7D02G342800.3/TraesCS7D02G106400.1/TraesCS2D02G259300.3	16	1.71679	BP
GO:0006627	protein processing involved in protein targeting to mitochondrion	16/32316	19/54649	0.0191961	0.0689849	0.0473158	TraesCS3A02G516600.1/TraesCS3D02G524300.1/TraesCS5A02G300300.1/TraesCS4A02G413400.1/TraesCS5A02G411000.1/TraesCS2A02G001300.1/TraesCS3A02G424100.1/TraesCS5B02G300900.1/TraesCS2B02G022600.1/TraesCS4B02G314100.2/TraesCS4D02G311300.1/TraesCS2D02G001500.1/TraesCS5D02G307800.1/TraesCS5D02G419900.1/TraesCS7B02G346000.1/TraesCS7D02G435600.2	16	1.71679	BP
GO:0006995	cellular response to nitrogen starvation	16/32316	19/54649	0.0191961	0.0689849	0.0473158	TraesCS2A02G389900.1/TraesCS2B02G409300.1/TraesCS3A02G266600.1/TraesCS3D02G266800.1/TraesCS3A02G220600.2/TraesCS3B02G250900.2/TraesCS3D02G231900.1/TraesCS2A02G587900.1/TraesCS2B02G595300.1/TraesCS2D02G565300.1/TraesCS5A02G158000.1/TraesCS2A02G468300.1/TraesCS2A02G224000.1/TraesCS7A02G245500.1/TraesCS7B02G146000.1/TraesCS7D02G244100.1	16	1.71679	BP
GO:0009682	induced systemic resistance	16/32316	19/54649	0.0191961	0.0689849	0.0473158	TraesCS7A02G111300.1/TraesCS7B02G009200.1/TraesCS7D02G106400.1/TraesCS3A02G398000.1/TraesCS3B02G430000.2/TraesCS3B02G537400.1/TraesCS3A02G145300.1/TraesCS1A02G425100.1/TraesCS1B02G459500.2/TraesCS3B02G172400.1/TraesCS1D02G434100.2/TraesCS6A02G334800.1/TraesCS6B02G365200.1/TraesCS6D02G314300.1/TraesCS7A02G373500.1/TraesCS7B02G253500.1	16	1.71679	BP
GO:0009809	lignin biosynthetic process	16/32316	19/54649	0.0191961	0.0689849	0.0473158	TraesCS2D02G386000.1/TraesCS3B02G098600.1/TraesCS3B02G612000.1/TraesCS3A02G439800.1/TraesCS3B02G473800.1/TraesCS7A02G350500.1/TraesCS6A02G173700.1/TraesCS2A02G424600.1/TraesCS6B02G201600.1/TraesCS2B02G444200.2/TraesCS2D02G069800.1/TraesCS2D02G422400.1/TraesCS6D02G162800.1/TraesCS3A02G229700.1/TraesCS3B02G259000.1/TraesCS3D02G223500.1	16	1.71679	BP
GO:0009860	pollen tube growth	16/32316	19/54649	0.0191961	0.0689849	0.0473158	TraesCS6A02G385900.1/TraesCS6D02G370600.1/TraesCS4A02G110600.1/TraesCS4B02G193500.2/TraesCS4D02G194500.1/TraesCS4A02G084500.1/TraesCS4B02G219700.1/TraesCS4D02G220100.1/TraesCS2A02G128300.1/TraesCS2B02G150400.1/TraesCS2D02G130800.1/TraesCS5A02G095100.1/TraesCS6A02G189700.1/TraesCS3A02G132800.1/TraesCS3B02G166800.1/TraesCS3D02G149100.1	16	1.71679	BP
GO:0019674	NAD metabolic process	16/32316	19/54649	0.0191961	0.0689849	0.0473158	TraesCS3A02G523900.1/TraesCS3A02G495300.1/TraesCS1A02G242500.1/TraesCS1B02G253900.1/TraesCS4D02G078400.1/TraesCS1D02G242400.1/TraesCS3D02G502500.1/TraesCS2A02G070500.1/TraesCS2B02G084200.1/TraesCS5A02G186600.1/TraesCS5B02G185000.2/TraesCS5D02G191900.1/TraesCS3B02G521400.1/TraesCS4A02G221400.1/TraesCS4D02G095400.1/TraesCSU02G067800.1	16	1.71679	BP
GO:0023014	signal transduction by protein phosphorylation	16/32316	19/54649	0.0191961	0.0689849	0.0473158	TraesCS7A02G422500.1/TraesCS6B02G146300.1/TraesCS7B02G322900.1/TraesCS3A02G228000.1/TraesCS7A02G410700.2/TraesCS7A02G111300.1/TraesCS1A02G086500.1/TraesCS4A02G106400.1/TraesCS1B02G104900.1/TraesCS3B02G270200.1/TraesCS7B02G309900.1/TraesCS1D02G422800.1/TraesCS1D02G410100.1/TraesCS7D02G342800.3/TraesCS7D02G106400.1/TraesCS2D02G259300.3	16	1.71679	BP
GO:0040011	locomotion	16/32316	19/54649	0.0191961	0.0689849	0.0473158	TraesCS7A02G111300.1/TraesCS4A02G106400.1/TraesCS7B02G009200.1/TraesCS4D02G198600.1/TraesCS7D02G106400.1/TraesCS6D02G086600.1/TraesCS5A02G402300.1/TraesCS5B02G407200.1/TraesCS5D02G412400.1/TraesCS2A02G196600.1/TraesCS4B02G049400.1/TraesCS4D02G049700.1/TraesCS3A02G214800.1/TraesCS3B02G246500.1/TraesCS3D02G218200.1/TraesCSU02G079500.1	16	1.71679	BP
GO:0051560	mitochondrial calcium ion homeostasis	16/32316	19/54649	0.0191961	0.0689849	0.0473158	TraesCS4A02G399900.1/TraesCS7A02G101600.1/TraesCS5A02G143900.1/TraesCS4A02G398900.1/TraesCS7A02G101400.1/TraesCS5B02G143000.1/TraesCS4B02G124300.1/TraesCS4D02G122200.1/TraesCS2D02G356300.1/TraesCS1A02G168600.1/TraesCS4A02G191100.1/TraesCS1B02G188300.1/TraesCS6B02G472800.1/TraesCS3B02G371900.1/TraesCS1D02G166600.1/TraesCS3D02G333800.1	16	1.71679	BP
GO:0061640	cytoskeleton-dependent cytokinesis	16/32316	19/54649	0.0191961	0.0689849	0.0473158	TraesCS4A02G414600.1/TraesCS4B02G315300.1/TraesCS1D02G240400.1/TraesCS2A02G095300.1/TraesCS2B02G110500.1/TraesCS2D02G093700.1/TraesCS6A02G077800.1/TraesCS3B02G110100.1/TraesCS3B02G034600.1/TraesCS3B02G324500.2/TraesCS5B02G517500.1/TraesCS2D02G301000.1/TraesCS2D02G216800.1/TraesCS7D02G294300.1/TraesCS2D02G217100.1/TraesCS2D02G217200.1	16	1.71679	BP
GO:0007005	mitochondrion organization	138/32316	208/54649	0.0194059	0.0696233	0.0477537	TraesCS5A02G058700.1/TraesCS3B02G332900.1/TraesCS6A02G273800.1/TraesCS6A02G266900.1/TraesCS6B02G300900.1/TraesCS6B02G294300.1/TraesCS6D02G247700.1/TraesCS6D02G253600.1/TraesCS2D02G101900.1/TraesCS2A02G362100.1/TraesCS2D02G359500.1/TraesCS2A02G374700.1/TraesCS2B02G391700.1/TraesCS2D02G371100.1/TraesCS6A02G318800.1/TraesCS6D02G298000.1/TraesCS3A02G484100.1/TraesCS3B02G530900.1/TraesCS3D02G479500.1/…	138	1.71207	BP
GO:0046112	nucleobase biosynthetic process	45/32316	62/54649	0.0196487	0.0699538	0.0479803	TraesCS2A02G036500.1/TraesCS7A02G163500.1/TraesCS2A02G161300.1/TraesCS3A02G137600.1/TraesCS7B02G069300.1/TraesCS2B02G187300.1/TraesCS2B02G049600.1/TraesCS3B02G155300.1/TraesCS7D02G165600.1/TraesCS2D02G035600.1/TraesCS3D02G138500.1/TraesCS5A02G156200.1/TraesCS5B02G154400.1/TraesCS5D02G161500.1/TraesCS6A02G230100.1/TraesCS5A02G067500.1/TraesCS2A02G358100.1/TraesCS6B02G251600.2/TraesCS2B02G377500.1/…	45	1.70667	BP
GO:0071482	cellular response to light stimulus	45/32316	62/54649	0.0196487	0.0699538	0.0479803	TraesCS7A02G292100.1/TraesCS7B02G197300.1/TraesCS4A02G122500.2/TraesCS5A02G391300.2/TraesCS4A02G262900.1/TraesCS5B02G396200.1/TraesCS4B02G182400.1/TraesCS4D02G183400.1/TraesCS5D02G401000.1/TraesCS4D02G052200.1/TraesCS2B02G421200.3/TraesCS2D02G400400.1/TraesCS1A02G425100.1/TraesCS1D02G434100.2/TraesCS2A02G340000.1/TraesCS6A02G203300.1/TraesCS6A02G223700.1/TraesCS6B02G257600.2/TraesCS2B02G337900.1/…	45	1.70667	BP
GO:0006743	ubiquinone metabolic process	25/32316	32/54649	0.0196594	0.0699538	0.0479803	TraesCS1B02G211300.1/TraesCS1D02G200200.1/TraesCS3A02G342900.1/TraesCS2D02G360200.1/TraesCS2A02G499500.1/TraesCS2D02G499600.1/TraesCS6D02G397900.1/TraesCS6A02G413300.1/TraesCS6B02G462500.1/TraesCS7A02G235000.1/TraesCS7B02G133200.1/TraesCS7D02G235000.2/TraesCS2A02G551900.1/TraesCS2B02G583200.1/TraesCS2D02G552900.1/TraesCSU02G053600.2/TraesCS2D02G241800.1/TraesCS7A02G401300.1/TraesCS4A02G352100.1/T…	25	1.70643	BP
GO:0006744	ubiquinone biosynthetic process	25/32316	32/54649	0.0196594	0.0699538	0.0479803	TraesCS1B02G211300.1/TraesCS1D02G200200.1/TraesCS3A02G342900.1/TraesCS2D02G360200.1/TraesCS2A02G499500.1/TraesCS2D02G499600.1/TraesCS6D02G397900.1/TraesCS6A02G413300.1/TraesCS6B02G462500.1/TraesCS7A02G235000.1/TraesCS7B02G133200.1/TraesCS7D02G235000.2/TraesCS2A02G551900.1/TraesCS2B02G583200.1/TraesCS2D02G552900.1/TraesCSU02G053600.2/TraesCS2D02G241800.1/TraesCS7A02G401300.1/TraesCS4A02G352100.1/T…	25	1.70643	BP
GO:0006897	endocytosis	25/32316	32/54649	0.0196594	0.0699538	0.0479803	TraesCS3B02G281100.2/TraesCS3B02G407600.1/TraesCS5A02G054400.1/TraesCS5B02G062000.3/TraesCS5D02G065700.1/TraesCS3B02G160600.1/TraesCS3B02G457300.1/TraesCS2D02G544000.1/TraesCS2D02G239500.1/TraesCS6A02G263800.1/TraesCS5A02G557300.1/TraesCS4B02G395700.3/TraesCS3A02G220800.1/TraesCS3A02G220500.1/TraesCS1A02G153300.1/TraesCS1B02G171600.1/TraesCS1D02G151800.1/TraesCS3D02G232100.1/TraesCS2D02G056700.1/…	25	1.70643	BP
GO:0034599	cellular response to oxidative stress	43/32316	59/54649	0.0200504	0.0712282	0.0488545	TraesCS2A02G121200.1/TraesCS7A02G292100.1/TraesCS7B02G197300.1/TraesCS2D02G123300.1/TraesCS7A02G161000.1/TraesCS6A02G340300.2/TraesCS5A02G212500.1/TraesCS5B02G211200.1/TraesCS6B02G371500.1/TraesCS7B02G066000.2/TraesCS6D02G320800.1/TraesCS5D02G219500.1/TraesCS3A02G398000.1/TraesCS3B02G430000.2/TraesCS2D02G339600.1/TraesCS7D02G359300.1/TraesCS2D02G304100.1/TraesCS3B02G304100.1/TraesCS3B02G213200.2/…	43	1.69788	BP
GO:0032543	mitochondrial translation	27/32316	35/54649	0.0203583	0.0720855	0.0494425	TraesCS2D02G347600.2/TraesCS2D02G383800.1/TraesCS7A02G239200.2/TraesCS4B02G140900.1/TraesCS4D02G055000.1/TraesCSU02G115400.1/TraesCS2D02G286400.1/TraesCS2A02G262700.1/TraesCS6B02G130900.1/TraesCS2B02G279400.1/TraesCS2D02G261300.2/TraesCS2A02G520300.1/TraesCS2B02G549500.1/TraesCS2D02G521500.1/TraesCS5A02G370600.1/TraesCS5B02G372900.1/TraesCS5D02G380100.1/TraesCS4A02G049800.1/TraesCS3A02G151600.1/T…	27	1.69126	BP
GO:0072507	divalent inorganic cation homeostasis	27/32316	35/54649	0.0203583	0.0720855	0.0494425	TraesCS6A02G223700.1/TraesCS6B02G257600.2/TraesCS7A02G420000.1/TraesCS7B02G320100.2/TraesCS7D02G412400.1/TraesCS3B02G165400.1/TraesCS4A02G399900.1/TraesCS7A02G101600.1/TraesCS5A02G143900.1/TraesCS4A02G398900.1/TraesCS7A02G101400.1/TraesCS5B02G143000.1/TraesCS4B02G124300.1/TraesCS4D02G122200.1/TraesCS4A02G089100.1/TraesCS2D02G356300.1/TraesCS1D02G053000.1/TraesCS3B02G174400.1/TraesCS2D02G072200.1/…	27	1.69126	BP
GO:0005992	trehalose biosynthetic process	56/32316	79/54649	0.0206124	0.0728664	0.049978	TraesCS5A02G116500.1/TraesCS1A02G339300.1/TraesCS4A02G062900.1/TraesCS3A02G289300.1/TraesCS1A02G338200.1/TraesCS6A02G351300.1/TraesCS5A02G203500.1/TraesCS1A02G064800.3/TraesCS4B02G239900.1/TraesCS1B02G351600.4/TraesCS5B02G202200.1/TraesCS1B02G350600.1/TraesCS6B02G384500.1/TraesCS3B02G323900.1/TraesCS5B02G117800.1/TraesCS1B02G083100.1/TraesCS3D02G289100.2/TraesCS6D02G334000.2/TraesCS1D02G341100.3/…	56	1.68587	BP
GO:0000910	cytokinesis	39/32316	53/54649	0.0207152	0.0731105	0.0501455	TraesCS4A02G414600.1/TraesCS4B02G315300.1/TraesCS5B02G406600.1/TraesCS1B02G326100.1/TraesCS5D02G412100.1/TraesCS3B02G126500.1/TraesCS1D02G240400.1/TraesCS2A02G095300.1/TraesCS2B02G110500.1/TraesCS2D02G093700.1/TraesCS6A02G077800.1/TraesCS3B02G110100.1/TraesCS3B02G034600.1/TraesCS3B02G324500.2/TraesCS5B02G517500.1/TraesCS2D02G301000.1/TraesCS2D02G216800.1/TraesCS7D02G294300.1/TraesCS2D02G217100.1/…	39	1.68371	BP
GO:0030261	chromosome condensation	29/32316	38/54649	0.0208102	0.0732072	0.0502118	TraesCS2A02G397600.1/TraesCS5D02G451300.1/TraesCS2D02G395400.1/TraesCS1A02G420000.1/TraesCS1D02G427800.1/TraesCS2B02G247200.1/TraesCS5D02G267100.1/TraesCS3B02G423800.1/TraesCS5B02G203600.1/TraesCS5B02G448500.1/TraesCS2A02G221800.1/TraesCS5B02G258000.1/TraesCS2D02G227700.1/TraesCS3A02G202300.1/TraesCS6A02G311200.1/TraesCS3B02G229800.1/TraesCS6B02G341400.1/TraesCS3D02G205300.1/TraesCS6D02G290500.2/…	29	1.68172	BP
GO:0034614	cellular response to reactive oxygen species	29/32316	38/54649	0.0208102	0.0732072	0.0502118	TraesCS2A02G121200.1/TraesCS7A02G292100.1/TraesCS7B02G197300.1/TraesCS2D02G123300.1/TraesCS7A02G161000.1/TraesCS6A02G340300.2/TraesCS5A02G212500.1/TraesCS5B02G211200.1/TraesCS6B02G371500.1/TraesCS7B02G066000.2/TraesCS6D02G320800.1/TraesCS5D02G219500.1/TraesCS3A02G398000.1/TraesCS3B02G430000.2/TraesCS7D02G359300.1/TraesCS7A02G090400.1/TraesCS2A02G537100.1/TraesCS2D02G538300.1/TraesCS7D02G086400.1/…	29	1.68172	BP
GO:0031407	oxylipin metabolic process	37/32316	50/54649	0.0209522	0.0735234	0.0504287	TraesCS4A02G275900.1/TraesCS6A02G132200.1/TraesCS4A02G009400.1/TraesCS2A02G525500.1/TraesCS7A02G246200.1/TraesCS5A02G007900.1/TraesCS5A02G378900.1/TraesCS1A02G212900.1/TraesCS5B02G382600.1/TraesCS4B02G037800.1/TraesCS1B02G226400.1/TraesCS4B02G295200.1/TraesCS4B02G037700.3/TraesCS5B02G006500.1/TraesCS3B02G602500.1/TraesCS5B02G382300.1/TraesCS2B02G555400.2/TraesCS4B02G037900.1/TraesCS5B02G382400.1/…	37	1.67877	BP
GO:0015931	nucleobase-containing compound transport	129/32316	194/54649	0.0210279	0.0735234	0.0504287	TraesCS3A02G084300.1/TraesCS3B02G099200.1/TraesCS3D02G084200.1/TraesCS2A02G147400.1/TraesCS1A02G413000.1/TraesCS2D02G452400.1/TraesCS2D02G452200.1/TraesCS2D02G452300.1/TraesCS3B02G258300.1/TraesCS3A02G186600.1/TraesCS4A02G091000.1/TraesCS4B02G213700.1/TraesCS5A02G552700.1/TraesCSU02G124900.1/TraesCS2A02G207500.1/TraesCS2A02G207400.1/TraesCS6A02G349000.1/TraesCS2B02G234300.1/TraesCS6D02G331600.2/T…	129	1.67721	BP
GO:0006553	lysine metabolic process	31/32316	41/54649	0.0210609	0.0735234	0.0504287	TraesCS4A02G337800.1/TraesCS3A02G442100.2/TraesCS5B02G547400.1/TraesCS3B02G475900.2/TraesCS3D02G434800.1/TraesCS6A02G344000.2/TraesCS6B02G376200.3/TraesCS2A02G511900.1/TraesCS2A02G397900.1/TraesCS2B02G539900.1/TraesCS2D02G513500.2/TraesCS2D02G395600.1/TraesCS2D02G039500.2/TraesCS5A02G524800.1/TraesCS4B02G355600.1/TraesCS4D02G349000.1/TraesCS6A02G122300.1/TraesCS6B02G150600.1/TraesCS6D02G112400.1/…	31	1.67652	BP
GO:0048284	organelle fusion	31/32316	41/54649	0.0210609	0.0735234	0.0504287	TraesCS7A02G051000.1/TraesCS3A02G252300.1/TraesCS3B02G234600.1/TraesCS2B02G263700.1/TraesCS2D02G224100.1/TraesCS5B02G359900.1/TraesCS1A02G379800.1/TraesCS1A02G388500.1/TraesCS1B02G415900.1/TraesCS1D02G396400.1/TraesCS5A02G428800.1/TraesCS6B02G309600.2/TraesCS6A02G210800.2/TraesCS6D02G193900.1/TraesCS3B02G138100.1/TraesCS3B02G237000.1/TraesCS2A02G552000.1/TraesCS2B02G583300.1/TraesCS2D02G553000.1/…	31	1.67652	BP
GO:0019362	pyridine nucleotide metabolic process	35/32316	47/54649	0.0211036	0.0735234	0.0504287	TraesCS6A02G099200.1/TraesCS6B02G127300.1/TraesCS6D02G083200.1/TraesCS3A02G076400.1/TraesCS3B02G090300.1/TraesCS3D02G076500.1/TraesCS6A02G385900.1/TraesCS6D02G370600.1/TraesCS3A02G495300.1/TraesCS1A02G242500.1/TraesCS1B02G253900.1/TraesCS4D02G078400.1/TraesCS1D02G242400.1/TraesCS3D02G502500.1/TraesCS5A02G110900.1/TraesCS5B02G109900.1/TraesCS5D02G123200.1/TraesCS5A02G355300.1/TraesCS5B02G357500.1/…	35	1.67564	BP
GO:0019363	pyridine nucleotide biosynthetic process	35/32316	47/54649	0.0211036	0.0735234	0.0504287	TraesCS6A02G099200.1/TraesCS6B02G127300.1/TraesCS6D02G083200.1/TraesCS3A02G076400.1/TraesCS3B02G090300.1/TraesCS3D02G076500.1/TraesCS6A02G385900.1/TraesCS6D02G370600.1/TraesCS3A02G495300.1/TraesCS1A02G242500.1/TraesCS1B02G253900.1/TraesCS4D02G078400.1/TraesCS1D02G242400.1/TraesCS3D02G502500.1/TraesCS5A02G110900.1/TraesCS5B02G109900.1/TraesCS5D02G123200.1/TraesCS5A02G355300.1/TraesCS5B02G357500.1/…	35	1.67564	BP
GO:0007006	mitochondrial membrane organization	33/32316	44/54649	0.0211484	0.0735611	0.0504545	TraesCS2D02G101900.1/TraesCS5B02G359900.1/TraesCS5D02G501200.1/TraesCS6A02G112100.1/TraesCS5A02G173600.1/TraesCS4A02G113200.1/TraesCS4B02G191000.1/TraesCS5B02G171000.1/TraesCS4D02G192200.1/TraesCS6D02G101000.1/TraesCS5D02G178100.2/TraesCS5A02G078900.1/TraesCS5B02G087200.1/TraesCS1A02G033300.1/TraesCS1D02G035000.1/TraesCS4A02G410300.1/TraesCS4B02G310400.1/TraesCS4D02G308300.1/TraesCS6A02G280600.1/…	33	1.67472	BP
GO:0006305	DNA alkylation	63/32316	90/54649	0.0218171	0.0755377	0.0518103	TraesCS5A02G165900.1/TraesCS2D02G365000.1/TraesCS6B02G055000.1/TraesCS2A02G141300.1/TraesCS2B02G166300.1/TraesCS1A02G104700.1/TraesCS1B02G116100.1/TraesCS1D02G096900.1/TraesCS5A02G443200.1/TraesCS2A02G235900.1/TraesCS7A02G531500.1/TraesCS7B02G448900.1/TraesCS2B02G260800.1/TraesCS6B02G419000.1/TraesCS5B02G447800.1/TraesCS4D02G202600.2/TraesCS2D02G241800.1/TraesCS7D02G519000.1/TraesCS4A02G183200.2/…	63	1.6612	BP
GO:0006306	DNA methylation	63/32316	90/54649	0.0218171	0.0755377	0.0518103	TraesCS5A02G165900.1/TraesCS2D02G365000.1/TraesCS6B02G055000.1/TraesCS2A02G141300.1/TraesCS2B02G166300.1/TraesCS1A02G104700.1/TraesCS1B02G116100.1/TraesCS1D02G096900.1/TraesCS5A02G443200.1/TraesCS2A02G235900.1/TraesCS7A02G531500.1/TraesCS7B02G448900.1/TraesCS2B02G260800.1/TraesCS6B02G419000.1/TraesCS5B02G447800.1/TraesCS4D02G202600.2/TraesCS2D02G241800.1/TraesCS7D02G519000.1/TraesCS4A02G183200.2/…	63	1.6612	BP
GO:0009749	response to glucose	18/32316	22/54649	0.0219955	0.0755377	0.0518103	TraesCS7A02G492400.1/TraesCS7B02G398100.1/TraesCS7D02G478800.1/TraesCS7A02G198200.2/TraesCS5B02G152600.1/TraesCS3A02G276100.1/TraesCS3B02G309700.3/TraesCS1B02G355600.1/TraesCS1D02G344600.1/TraesCS3D02G276000.3/TraesCS2A02G279200.1/TraesCS2B02G296700.1/TraesCS2D02G278200.1/TraesCS1B02G346600.1/TraesCS6A02G078600.1/TraesCS6B02G105700.1/TraesCS6D02G072200.1/TraesCS1A02G333000.1	18	1.65767	BP
GO:0010928	regulation of auxin mediated signaling pathway	18/32316	22/54649	0.0219955	0.0755377	0.0518103	TraesCS7A02G492400.1/TraesCS3B02G361500.1/TraesCS3B02G276500.1/TraesCS7B02G398100.1/TraesCS7D02G478800.1/TraesCS2A02G320900.1/TraesCS2B02G361800.1/TraesCS2D02G341600.1/TraesCS5A02G384500.1/TraesCS5B02G389300.1/TraesCS5D02G394100.1/TraesCS2A02G203700.1/TraesCS2D02G212000.1/TraesCS7A02G522900.1/TraesCS7D02G512100.1/TraesCS6A02G163400.2/TraesCS6B02G186500.1/TraesCS6D02G147600.2	18	1.65767	BP
GO:0043484	regulation of RNA splicing	18/32316	22/54649	0.0219955	0.0755377	0.0518103	TraesCS3A02G223600.1/TraesCS3B02G412300.1/TraesCS3B02G253100.1/TraesCS3D02G229900.1/TraesCS5A02G468700.1/TraesCS3B02G437700.1/TraesCS4A02G091300.2/TraesCS4B02G213400.1/TraesCS3B02G457200.1/TraesCS7A02G234600.1/TraesCS7B02G132800.1/TraesCS7D02G234600.1/TraesCS2D02G306100.1/TraesCS1B02G171900.3/TraesCS1D02G153600.2/TraesCS3A02G086900.1/TraesCS3B02G102300.1/TraesCS3D02G087100.1	18	1.65767	BP
GO:0044839	cell cycle G2/M phase transition	18/32316	22/54649	0.0219955	0.0755377	0.0518103	TraesCS5A02G521700.1/TraesCS7A02G248700.1/TraesCS2D02G412500.1/TraesCS1A02G162200.2/TraesCS1B02G178800.1/TraesCS1D02G159000.1/TraesCS7D02G312600.2/TraesCS6A02G343500.1/TraesCS6B02G375500.1/TraesCS6D02G324300.1/TraesCS2D02G370300.1/TraesCS4A02G041600.1/TraesCS4B02G262600.1/TraesCS4D02G262700.1/TraesCS1B02G105100.1/TraesCS1B02G336400.1/TraesCS1D02G324400.1/TraesCS3D02G155500.1	18	1.65767	BP
GO:0070084	protein initiator methionine removal	18/32316	22/54649	0.0219955	0.0755377	0.0518103	TraesCS7A02G266100.1/TraesCS3B02G589600.1/TraesCS1A02G180300.1/TraesCS6A02G321600.1/TraesCS2A02G427600.1/TraesCS6A02G213500.1/TraesCS2A02G225100.1/TraesCS2B02G448000.1/TraesCS1B02G200200.2/TraesCS6B02G243600.1/TraesCS2B02G275000.1/TraesCS6B02G352400.2/TraesCS7B02G234300.2/TraesCS1D02G178500.1/TraesCS2D02G231000.1/TraesCS6D02G301300.3/TraesCS2D02G425600.1/TraesCS6D02G196200.1	18	1.65767	BP
GO:0071941	nitrogen cycle metabolic process	18/32316	22/54649	0.0219955	0.0755377	0.0518103	TraesCS7A02G078500.1/TraesCS4A02G376700.1/TraesCS6A02G326200.1/TraesCS6A02G017500.2/TraesCS6B02G356800.1/TraesCS6B02G024900.1/TraesCS6D02G306000.1/TraesCS6D02G020700.1/TraesCS7D02G073700.1/TraesCS7B02G157800.1/TraesCS4A02G227300.1/TraesCS4B02G089000.1/TraesCS4D02G086900.1/TraesCS5D02G506100.1/TraesCS6D02G193100.1/TraesCS5A02G484200.2/TraesCS5B02G497700.1/TraesCS5D02G497800.1	18	1.65767	BP
GO:0043207	response to external biotic stimulus	305/32316	479/54649	0.0231232	0.0775981	0.0532235	TraesCS2A02G303900.1/TraesCS2B02G424900.1/TraesCS2D02G302500.1/TraesCS2A02G033700.1/TraesCS2B02G047400.1/TraesCS2D02G033200.2/TraesCS7A02G111300.1/TraesCS4A02G106400.1/TraesCS7B02G009200.1/TraesCS4D02G198600.1/TraesCS2D02G245700.1/TraesCS7D02G106400.1/TraesCS7A02G371100.1/TraesCS7D02G351600.1/TraesCS4A02G294000.1/TraesCS4B02G019900.1/TraesCS3A02G367500.1/TraesCS3B02G399200.1/TraesCS3D02G360400.2/…	305	1.63595	BP
GO:0051707	response to other organism	305/32316	479/54649	0.0231232	0.0775981	0.0532235	TraesCS2A02G303900.1/TraesCS2B02G424900.1/TraesCS2D02G302500.1/TraesCS2A02G033700.1/TraesCS2B02G047400.1/TraesCS2D02G033200.2/TraesCS7A02G111300.1/TraesCS4A02G106400.1/TraesCS7B02G009200.1/TraesCS4D02G198600.1/TraesCS2D02G245700.1/TraesCS7D02G106400.1/TraesCS7A02G371100.1/TraesCS7D02G351600.1/TraesCS4A02G294000.1/TraesCS4B02G019900.1/TraesCS3A02G367500.1/TraesCS3B02G399200.1/TraesCS3D02G360400.2/…	305	1.63595	BP
GO:0002832	negative regulation of response to biotic stimulus	13/32316	15/54649	0.02324	0.0775981	0.0532235	TraesCS1A02G149200.1/TraesCS1B02G167100.1/TraesCS1D02G146500.1/TraesCS5A02G225500.1/TraesCS5D02G232700.1/TraesCS3A02G149800.1/TraesCS3B02G176900.1/TraesCS3D02G157700.3/TraesCS3B02G236700.5/TraesCS1A02G279500.3/TraesCS1A02G243700.1/TraesCS1B02G255100.1/TraesCS1D02G243700.1	13	1.63376	BP
GO:0007602	phototransduction	13/32316	15/54649	0.02324	0.0775981	0.0532235	TraesCS4A02G122500.2/TraesCS5A02G391300.2/TraesCS4A02G262900.1/TraesCS5B02G396200.1/TraesCS4B02G182400.1/TraesCS4D02G183400.1/TraesCS5D02G401000.1/TraesCS4D02G052200.1/TraesCS1A02G425100.1/TraesCS1D02G434100.2/TraesCS5A02G092400.1/TraesCS5D02G104600.2/TraesCS5D02G184100.1	13	1.63376	BP
GO:0009585	red, far-red light phototransduction	13/32316	15/54649	0.02324	0.0775981	0.0532235	TraesCS4A02G122500.2/TraesCS5A02G391300.2/TraesCS4A02G262900.1/TraesCS5B02G396200.1/TraesCS4B02G182400.1/TraesCS4D02G183400.1/TraesCS5D02G401000.1/TraesCS4D02G052200.1/TraesCS1A02G425100.1/TraesCS1D02G434100.2/TraesCS5A02G092400.1/TraesCS5D02G104600.2/TraesCS5D02G184100.1	13	1.63376	BP
[truncated: 2,934 more rows]

## Sheet: S4_Pathogen GO enrichmetn
ID	Description	GeneRatio	BgRatio	pvalue	p.adjust	qvalue	geneID	Count	logPvalue	Ontology
[truncated: 1,362 more rows]

## Sheet: S5_Host KEGG enrichment
ID	Description	GeneRatio	BgRatio	pvalue	geneID	Count	fdr	logPvalue
[truncated: 399 more rows]

## Sheet: S6_Pathogen KEGG enrichment
ID	Description	GeneRatio	BgRatio	pvalue	geneID	Count	fdr	logPvalue
[truncated: 344 more rows]

## Sheet: S7_Host Localization
Protein ID	Subcellular location
[truncated: 83,340 more rows]

[truncated: 2 more sheets: S8_Pathogen Localization, S9_Localization interactions]
