# Supplementary material for: Deciphering the Crosstalk Mechanisms of Wheat-Stem Rust Pathosystem: Genome-Scale Prediction Unravels Novel Host Targets
Source: Front Plant Sci. 2022 Jun 21;13:895480. doi: 10.3389/fpls.2022.895480 (PMC9253690; doi:10.3389/fpls.2022.895480)
Supplement: Supplementary file 1 [file Data_Sheet_1.zip › Supplementary Material/Supplementary Material 3.xlsx]

## Sheet: S1_Effectors interactions
Host	Pathogen	Protein-Protein Interaction Database	Interaction type
TraesCS2A02G255100.1	GMQ_18193T0	STRING	Interolog
TraesCS5A02G411200.1	GMQ_18193T0	STRING	Interolog
TraesCS6A02G099200.1	GMQ_18193T0	STRING	Interolog
TraesCS5A02G077100.1	GMQ_18193T0	STRING	Interolog
TraesCS5B02G414900.1	GMQ_18193T0	STRING	Interolog
TraesCS2B02G267100.1	GMQ_18193T0	STRING	Interolog
TraesCS6B02G127300.1	GMQ_18193T0	STRING	Interolog
TraesCS6D02G083200.1	GMQ_18193T0	STRING	Interolog
TraesCS2D02G255500.1	GMQ_18193T0	STRING	Interolog
TraesCS5D02G420100.1	GMQ_18193T0	STRING	Interolog
TraesCS4A02G097900.2	GMQ_18193T0	STRING	Interolog
TraesCS5A02G511800.1	GMQ_18193T0	STRING	Interolog
TraesCS6A02G342400.1	GMQ_18193T0	STRING	Interolog
TraesCS4A02G175100.1	GMQ_18193T0	STRING	Interolog
TraesCS1A02G133100.2	GMQ_18193T0	STRING	Interolog
TraesCS6A02G276700.1	GMQ_18193T0	STRING	Interolog
TraesCS6A02G342200.1	GMQ_18193T0	STRING	Interolog
TraesCS2A02G585600.1.cds1	GMQ_18193T0	STRING	Interolog
TraesCS1A02G295600.1	GMQ_18193T0	STRING	Interolog
TraesCS6A02G342500.1	GMQ_18193T0	STRING	Interolog
TraesCS4A02G098200.1	GMQ_18193T0	STRING	Interolog
TraesCS5A02G479300.1	GMQ_18193T0	STRING	Interolog
TraesCS4A02G098100.1	GMQ_18193T0	STRING	Interolog
TraesCS6A02G342900.1	GMQ_18193T0	STRING	Interolog
TraesCS5A02G511700.1	GMQ_18193T0	STRING	Interolog
TraesCS5A02G268100.1	GMQ_18193T0	STRING	Interolog
TraesCS3A02G262900.1	GMQ_18193T0	STRING	Interolog
TraesCS1A02G285000.2	GMQ_18193T0	STRING	Interolog
TraesCS6A02G337100.4	GMQ_18193T0	STRING	Interolog
TraesCS1A02G120100.4	GMQ_18193T0	STRING	Interolog
TraesCS2A02G507000.2	GMQ_18193T0	STRING	Interolog
TraesCS3A02G305100.3	GMQ_18193T0	STRING	Interolog
TraesCS5A02G078000.1	GMQ_18193T0	STRING	Interolog
TraesCS2A02G506900.1	GMQ_18193T0	STRING	Interolog
TraesCS4A02G098600.1	GMQ_18193T0	STRING	Interolog
TraesCS5A02G298700.1.cds1	GMQ_18193T0	STRING	Interolog
TraesCS5A02G106200.2	GMQ_18193T0	STRING	Interolog
TraesCS1A02G120200.1	GMQ_18193T0	STRING	Interolog
TraesCS6A02G342600.1.cds1	GMQ_18193T0	STRING	Interolog
TraesCS7A02G430600.1.cds1	GMQ_18193T0	STRING	Interolog
TraesCS4A02G066100.1	GMQ_18193T0	STRING	Interolog
TraesCS2A02G107900.1	GMQ_18193T0	STRING	Interolog
TraesCS6A02G042600.1	GMQ_18193T0	STRING	Interolog
TraesCS3B02G296300.1	GMQ_18193T0	STRING	Interolog
TraesCS3B02G390700.1	GMQ_18193T0	STRING	Interolog
TraesCS6B02G304200.1	GMQ_18193T0	STRING	Interolog
TraesCS1B02G333200.1.cds1	GMQ_18193T0	STRING	Interolog
TraesCS4B02G206300.1	GMQ_18193T0	STRING	Interolog
TraesCS5B02G267900.1	GMQ_18193T0	STRING	Interolog
TraesCS4B02G205700.1	GMQ_18193T0	STRING	Interolog
TraesCS5B02G065900.1.cds1	GMQ_18193T0	STRING	Interolog
TraesCS2B02G535000.2	GMQ_18193T0	STRING	Interolog
TraesCS1B02G151300.1	GMQ_18193T0	STRING	Interolog
TraesCS1B02G206700.1	GMQ_18193T0	STRING	Interolog
TraesCS3B02G390800.1	GMQ_18193T0	STRING	Interolog
TraesCS7B02G331400.1.cds1	GMQ_18193T0	STRING	Interolog
TraesCS5B02G087700.4	GMQ_18193T0	STRING	Interolog
TraesCS5B02G298000.1	GMQ_18193T0	STRING	Interolog
TraesCS4B02G206700.1	GMQ_18193T0	STRING	Interolog
TraesCS5B02G111200.1	GMQ_18193T0	STRING	Interolog
TraesCS2B02G125400.1	GMQ_18193T0	STRING	Interolog
TraesCS4B02G206400.1	GMQ_18193T0	STRING	Interolog
TraesCS6B02G058300.1	GMQ_18193T0	STRING	Interolog
TraesCS6B02G374400.1	GMQ_18193T0	STRING	Interolog
TraesCS1B02G294300.1	GMQ_18193T0	STRING	Interolog
TraesCS4B02G342600.1	GMQ_18193T0	STRING	Interolog
TraesCS7B02G369100.1	GMQ_18193T0	STRING	Interolog
TraesCS4B02G142400.1	GMQ_18193T0	STRING	Interolog
TraesCS5B02G492500.1	GMQ_18193T0	STRING	Interolog
TraesCS6B02G374500.1	GMQ_18193T0	STRING	Interolog
TraesCS1B02G139600.1	GMQ_18193T0	STRING	Interolog
TraesCS4B02G397600.1	GMQ_18193T0	STRING	Interolog
TraesCS2B02G374700.1	GMQ_18193T0	STRING	Interolog
TraesCS1B02G139500.1	GMQ_18193T0	STRING	Interolog
TraesCS7B02G330900.1.cds1	GMQ_18193T0	STRING	Interolog
TraesCS4B02G243400.1.cds1	GMQ_18193T0	STRING	Interolog
TraesCS3B02G331400.4	GMQ_18193T0	STRING	Interolog
TraesCS6B02G374600.1	GMQ_18193T0	STRING	Interolog
TraesCS5B02G129700.2	GMQ_18193T0	STRING	Interolog
TraesCS3D02G262800.1	GMQ_18193T0	STRING	Interolog
TraesCS2D02G108000.1	GMQ_18193T0	STRING	Interolog
TraesCS2D02G575200.1	GMQ_18193T0	STRING	Interolog
TraesCS4D02G206600.1	GMQ_18193T0	STRING	Interolog
TraesCS4D02G338300.1	GMQ_18193T0	STRING	Interolog
TraesCS4D02G207100.1	GMQ_18193T0	STRING	Interolog
TraesCS1D02G131800.1	GMQ_18193T0	STRING	Interolog
TraesCS6D02G339700.1	GMQ_18193T0	STRING	Interolog
TraesCS3D02G296700.1	GMQ_18193T0	STRING	Interolog
TraesCS5D02G070100.1.cds1	GMQ_18193T0	STRING	Interolog
TraesCS1D02G452500.1	GMQ_18193T0	STRING	Interolog
TraesCS5D02G117600.1	GMQ_18193T0	STRING	Interolog
TraesCS4D02G207500.1	GMQ_18193T0	STRING	Interolog
TraesCS5D02G305500.1.cds1	GMQ_18193T0	STRING	Interolog
TraesCS3D02G351900.1	GMQ_18193T0	STRING	Interolog
TraesCS6D02G322700.1	GMQ_18193T0	STRING	Interolog
TraesCS6D02G402500.1	GMQ_18193T0	STRING	Interolog
TraesCS5D02G276100.1	GMQ_18193T0	STRING	Interolog
TraesCS7D02G422600.1.cds1	GMQ_18193T0	STRING	Interolog
TraesCS6D02G257000.1	GMQ_18193T0	STRING	Interolog
TraesCS6D02G339600.1	GMQ_18193T0	STRING	Interolog
TraesCS5D02G093900.1	GMQ_18193T0	STRING	Interolog
TraesCS2D02G600900.1.cds1	GMQ_18193T0	STRING	Interolog
TraesCS6D02G322800.1	GMQ_18193T0	STRING	Interolog
TraesCS1D02G284000.2	GMQ_18193T0	STRING	Interolog
TraesCS1D02G121200.3	GMQ_18193T0	STRING	Interolog
TraesCS4D02G140800.1	GMQ_18193T0	STRING	Interolog
TraesCS4D02G338600.1	GMQ_18193T0	STRING	Interolog
TraesCS3D02G352400.2	GMQ_18193T0	STRING	Interolog
TraesCS7D02G455000.1	GMQ_18193T0	STRING	Interolog
TraesCS6D02G339800.1	GMQ_18193T0	STRING	Interolog
TraesCS4D02G243000.1	GMQ_18193T0	STRING	Interolog
TraesCS1D02G121000.1	GMQ_18193T0	STRING	Interolog
TraesCS7D02G423100.1.cds1	GMQ_18193T0	STRING	Interolog
TraesCSU02G116400.1	GMQ_18193T0	STRING	Interolog
TraesCS7D02G475400.1	GMQ_18193T0	STRING	Interolog
TraesCS4D02G312400.1	GMQ_18193T0	STRING	Interolog
TraesCS1A02G190500.1	GMQ_18193T0	STRING	Interolog
TraesCS2A02G432800.1	GMQ_18193T0	STRING	Interolog
TraesCS7A02G247900.2	GMQ_18193T0	STRING	Interolog
TraesCS2B02G454100.1	GMQ_18193T0	STRING	Interolog
TraesCS7B02G143600.3	GMQ_18193T0	STRING	Interolog
TraesCS1B02G205800.2	GMQ_18193T0	STRING	Interolog
TraesCS1D02G194700.1	GMQ_18193T0	STRING	Interolog
TraesCS2D02G430800.1	GMQ_18193T0	STRING	Interolog
TraesCS6D02G191800.1	GMQ_18193T0	STRING	Interolog
TraesCS7D02G246700.1	GMQ_18193T0	STRING	Interolog
TraesCS1A02G038300.1	GMQ_18193T0	STRING	Interolog
TraesCS3A02G534500.1	GMQ_18193T0	STRING	Interolog
TraesCS6A02G329500.1	GMQ_18193T0	STRING	Interolog
TraesCS6B02G360300.1	GMQ_18193T0	STRING	Interolog
TraesCS1B02G049200.1	GMQ_18193T0	STRING	Interolog
TraesCS3B02G611800.1	GMQ_18193T0	STRING	Interolog
TraesCS1D02G040000.1	GMQ_18193T0	STRING	Interolog
TraesCS6D02G308400.1	GMQ_18193T0	STRING	Interolog
TraesCS4A02G103000.2	GMQ_18193T0	STRING	Interolog
TraesCS1A02G047000.1	GMQ_18193T0	STRING	Interolog
TraesCS1B02G060700.1	GMQ_18193T0	STRING	Interolog
TraesCS4B02G201500.2	GMQ_18193T0	STRING	Interolog
TraesCS1D02G047900.1	GMQ_18193T0	STRING	Interolog
TraesCS4D02G202200.2	GMQ_18193T0	STRING	Interolog
TraesCS2A02G560500.1	GMQ_18193T0	STRING	Interolog
TraesCS5A02G319900.1	GMQ_18193T0	STRING	Interolog
TraesCS5B02G320200.1	GMQ_18193T0	STRING	Interolog
TraesCS2D02G569700.1	GMQ_18193T0	STRING	Interolog
TraesCS5D02G325900.1	GMQ_18193T0	STRING	Interolog
TraesCSU02G162400.1	GMQ_18193T0	STRING	Interolog
TraesCS6A02G225300.1	GMQ_18193T0	STRING	Interolog
TraesCS1A02G242100.1.cds1	GMQ_18193T0	STRING	Interolog
TraesCS7A02G469700.1	GMQ_18193T0	STRING	Interolog
TraesCS3A02G443800.1	GMQ_18193T0	STRING	Interolog
TraesCS4A02G205100.1.cds1	GMQ_18193T0	STRING	Interolog
TraesCS1A02G061500.1	GMQ_18193T0	STRING	Interolog
TraesCS2A02G456900.1	GMQ_18193T0	STRING	Interolog
TraesCS3A02G184400.1.cds1	GMQ_18193T0	STRING	Interolog
TraesCS2A02G510300.1	GMQ_18193T0	STRING	Interolog
TraesCS5A02G052900.1	GMQ_18193T0	STRING	Interolog
TraesCS2A02G063900.1.cds1	GMQ_18193T0	STRING	Interolog
TraesCS5A02G323800.1	GMQ_18193T0	STRING	Interolog
TraesCS6A02G020100.1	GMQ_18193T0	STRING	Interolog
TraesCS3A02G460900.1	GMQ_18193T0	STRING	Interolog
TraesCS5A02G249400.1	GMQ_18193T0	STRING	Interolog
TraesCS6B02G029600.1	GMQ_18193T0	STRING	Interolog
TraesCS3B02G214300.1.cds1	GMQ_18193T0	STRING	Interolog
TraesCS7B02G371400.1	GMQ_18193T0	STRING	Interolog
TraesCS6B02G415200.1	GMQ_18193T0	STRING	Interolog
TraesCS2B02G538200.1	GMQ_18193T0	STRING	Interolog
TraesCS1B02G079900.1	GMQ_18193T0	STRING	Interolog
TraesCS2B02G580700.1	GMQ_18193T0	STRING	Interolog
TraesCS4B02G108900.1.cds1	GMQ_18193T0	STRING	Interolog
TraesCS3B02G477400.1	GMQ_18193T0	STRING	Interolog
TraesCS5B02G324400.1	GMQ_18193T0	STRING	Interolog
TraesCS2B02G088100.1	GMQ_18193T0	STRING	Interolog
TraesCS5B02G247400.1	GMQ_18193T0	STRING	Interolog
TraesCS6B02G256300.1	GMQ_18193T0	STRING	Interolog
TraesCS3B02G501900.1	GMQ_18193T0	STRING	Interolog
TraesCS7B02G371500.1	GMQ_18193T0	STRING	Interolog
TraesCS5B02G080900.1	GMQ_18193T0	STRING	Interolog
TraesCS2B02G538000.1	GMQ_18193T0	STRING	Interolog
TraesCS2D02G054100.1	GMQ_18193T0	STRING	Interolog
TraesCS5D02G256700.1	GMQ_18193T0	STRING	Interolog
TraesCS3D02G436200.1	GMQ_18193T0	STRING	Interolog
TraesCS3D02G188500.1.cds1	GMQ_18193T0	STRING	Interolog
TraesCS6D02G025700.1	GMQ_18193T0	STRING	Interolog
TraesCS2D02G055900.1	GMQ_18193T0	STRING	Interolog
TraesCS6D02G210100.1	GMQ_18193T0	STRING	Interolog
TraesCS4D02G106000.1.cds1	GMQ_18193T0	STRING	Interolog
TraesCS3D02G454200.1	GMQ_18193T0	STRING	Interolog
TraesCS5D02G085900.1	GMQ_18193T0	STRING	Interolog
TraesCS5D02G455500.1.cds1	GMQ_18193T0	STRING	Interolog
TraesCS5D02G241800.1	GMQ_18193T0	STRING	Interolog
TraesCS2D02G511500.1	GMQ_18193T0	STRING	Interolog
TraesCS1D02G242000.1	GMQ_18193T0	STRING	Interolog
TraesCS5D02G330600.1	GMQ_18193T0	STRING	Interolog
TraesCS2D02G062100.1	GMQ_18193T0	STRING	Interolog
TraesCSU02G105700.1	GMQ_18193T0	STRING	Interolog
TraesCS5A02G346700.1	GMQ_18193T0	STRING	Interolog
TraesCS7A02G103000.1	GMQ_18193T0	STRING	Interolog
TraesCS3A02G522700.1	GMQ_18193T0	STRING	Interolog
TraesCS7A02G243000.1	GMQ_18193T0	STRING	Interolog
TraesCS4A02G391200.1	GMQ_18193T0	STRING	Interolog
TraesCS7A02G091300.1	GMQ_18193T0	STRING	Interolog
TraesCS4A02G315100.1	GMQ_18193T0	STRING	Interolog
TraesCS7A02G091100.1	GMQ_18193T0	STRING	Interolog
TraesCS3A02G522400.1	GMQ_18193T0	STRING	Interolog
TraesCS7A02G242900.1	GMQ_18193T0	STRING	Interolog
TraesCS5A02G043600.1	GMQ_18193T0	STRING	Interolog
TraesCS6A02G377700.1	GMQ_18193T0	STRING	Interolog
TraesCS1A02G340300.1	GMQ_18193T0	STRING	Interolog
TraesCS6A02G377600.1	GMQ_18193T0	STRING	Interolog
TraesCS3A02G122300.1	GMQ_18193T0	STRING	Interolog
TraesCS5A02G294800.1	GMQ_18193T0	STRING	Interolog
TraesCS2A02G047800.1	GMQ_18193T0	STRING	Interolog
TraesCS6A02G361700.1	GMQ_18193T0	STRING	Interolog
TraesCS5A02G051200.1	GMQ_18193T0	STRING	Interolog
TraesCS6A02G376200.1	GMQ_18193T0	STRING	Interolog
TraesCS7A02G242800.1	GMQ_18193T0	STRING	Interolog
TraesCS6A02G072100.1	GMQ_18193T0	STRING	Interolog
TraesCS2A02G047600.1	GMQ_18193T0	STRING	Interolog
TraesCS4A02G310100.1	GMQ_18193T0	STRING	Interolog
TraesCS6A02G361200.1.cds1	GMQ_18193T0	STRING	Interolog
TraesCS6A02G072300.1.cds1	GMQ_18193T0	STRING	Interolog
TraesCS5A02G062600.1	GMQ_18193T0	STRING	Interolog
TraesCS6A02G043900.1	GMQ_18193T0	STRING	Interolog
TraesCS7A02G321600.1.cds1	GMQ_18193T0	STRING	Interolog
TraesCS5A02G449000.1.cds1	GMQ_18193T0	STRING	Interolog
TraesCS5A02G542700.1	GMQ_18193T0	STRING	Interolog
TraesCS5B02G550200.1	GMQ_18193T0	STRING	Interolog
TraesCS6B02G096800.1	GMQ_18193T0	STRING	Interolog
TraesCS7B02G148700.1	GMQ_18193T0	STRING	Interolog
TraesCS7B02G148800.1	GMQ_18193T0	STRING	Interolog
TraesCS5B02G366400.1	GMQ_18193T0	STRING	Interolog
TraesCS7B02G463200.1	GMQ_18193T0	STRING	Interolog
TraesCS6B02G027000.1	GMQ_18193T0	STRING	Interolog
TraesCS7B02G288300.1	GMQ_18193T0	STRING	Interolog
TraesCS2B02G087300.1	GMQ_18193T0	STRING	Interolog
TraesCS3B02G141500.1	GMQ_18193T0	STRING	Interolog
TraesCS5B02G367600.1	GMQ_18193T0	STRING	Interolog
TraesCS5B02G069900.1	GMQ_18193T0	STRING	Interolog
TraesCS5B02G057205.1	GMQ_18193T0	STRING	Interolog
TraesCS1B02G246900.2	GMQ_18193T0	STRING	Interolog
TraesCS2B02G059400.1	GMQ_18193T0	STRING	Interolog
TraesCS6B02G056400.1	GMQ_18193T0	STRING	Interolog
TraesCS6B02G073000.1	GMQ_18193T0	STRING	Interolog
TraesCS1B02G020200.1	GMQ_18193T0	STRING	Interolog
TraesCS1B02G031700.1	GMQ_18193T0	STRING	Interolog
TraesCS5B02G047500.1	GMQ_18193T0	STRING	Interolog
TraesCS3B02G547600.1	GMQ_18193T0	STRING	Interolog
TraesCS6B02G059800.1	GMQ_18193T0	STRING	Interolog
TraesCS6B02G097300.1	GMQ_18193T0	STRING	Interolog
TraesCS5B02G294100.1	GMQ_18193T0	STRING	Interolog
TraesCS6B02G414900.1	GMQ_18193T0	STRING	Interolog
TraesCS7B02G418300.1	GMQ_18193T0	STRING	Interolog
TraesCS7B02G378200.1	GMQ_18193T0	STRING	Interolog
TraesCS2D02G045900.1	GMQ_18193T0	STRING	Interolog
TraesCS5D02G062100.1	GMQ_18193T0	STRING	Interolog
TraesCS7D02G241500.1	GMQ_18193T0	STRING	Interolog
TraesCS6D02G050900.1	GMQ_18193T0	STRING	Interolog
TraesCS5D02G052800.1	GMQ_18193T0	STRING	Interolog
TraesCS4D02G005100.1	GMQ_18193T0	STRING	Interolog
TraesCS5D02G520500.1	GMQ_18193T0	STRING	Interolog
TraesCS7D02G463600.1	GMQ_18193T0	STRING	Interolog
TraesCS5D02G073900.1	GMQ_18193T0	STRING	Interolog
TraesCS7D02G497200.1	GMQ_18193T0	STRING	Interolog
TraesCS1D02G235500.2	GMQ_18193T0	STRING	Interolog
TraesCS5D02G062200.1	GMQ_18193T0	STRING	Interolog
TraesCS5D02G484700.1	GMQ_18193T0	STRING	Interolog
TraesCS7D02G241700.1	GMQ_18193T0	STRING	Interolog
TraesCS2D02G046500.1	GMQ_18193T0	STRING	Interolog
TraesCS6D02G361400.1	GMQ_18193T0	STRING	Interolog
TraesCS3D02G124200.1	GMQ_18193T0	STRING	Interolog
TraesCS1D02G342300.1	GMQ_18193T0	STRING	Interolog
TraesCS1D02G014900.1	GMQ_18193T0	STRING	Interolog
TraesCS7D02G087000.1	GMQ_18193T0	STRING	Interolog
TraesCS6D02G070100.1	GMQ_18193T0	STRING	Interolog
TraesCS5D02G374500.1	GMQ_18193T0	STRING	Interolog
TraesCS5D02G302200.1	GMQ_18193T0	STRING	Interolog
TraesCSU02G079300.1	GMQ_18193T0	STRING	Interolog
TraesCSU02G035250.1	GMQ_18193T0	STRING	Interolog
TraesCSU02G060500.1	GMQ_18193T0	STRING	Interolog
TraesCS2A02G046300.1	GMQ_18193T0	STRING	Interolog
TraesCS5A02G243700.1	GMQ_18193T0	STRING	Interolog
TraesCS2A02G274000.1	GMQ_18193T0	STRING	Interolog
TraesCS4A02G035200.1	GMQ_18193T0	STRING	Interolog
TraesCS2A02G287100.1	GMQ_18193T0	STRING	Interolog
TraesCS5A02G263900.1	GMQ_18193T0	STRING	Interolog
TraesCS5A02G244500.1	GMQ_18193T0	STRING	Interolog
TraesCS3A02G138500.1	GMQ_18193T0	STRING	Interolog
TraesCS3A02G099800.1	GMQ_18193T0	STRING	Interolog
TraesCS5A02G244300.1	GMQ_18193T0	STRING	Interolog
TraesCS3A02G446200.1	GMQ_18193T0	STRING	Interolog
TraesCS7A02G002500.1	GMQ_18193T0	STRING	Interolog
TraesCS6A02G356500.1	GMQ_18193T0	STRING	Interolog
TraesCS2A02G376300.1	GMQ_18193T0	STRING	Interolog
TraesCS4A02G202600.1	GMQ_18193T0	STRING	Interolog
TraesCS5A02G244700.1	GMQ_18193T0	STRING	Interolog
TraesCS2A02G133700.1	GMQ_18193T0	STRING	Interolog
TraesCS7A02G001200.1	GMQ_18193T0	STRING	Interolog
TraesCS4A02G043900.1	GMQ_18193T0	STRING	Interolog
TraesCS3A02G168400.1	GMQ_18193T0	STRING	Interolog
TraesCS5A02G239700.1	GMQ_18193T0	STRING	Interolog
TraesCS5A02G244400.1	GMQ_18193T0	STRING	Interolog
TraesCS4A02G299900.1	GMQ_18193T0	STRING	Interolog
TraesCS5A02G244800.1	GMQ_18193T0	STRING	Interolog
TraesCS4A02G181100.1	GMQ_18193T0	STRING	Interolog
TraesCS5A02G263700.2	GMQ_18193T0	STRING	Interolog
TraesCS1A02G202100.1	GMQ_18193T0	STRING	Interolog
TraesCS5A02G244100.1	GMQ_18193T0	STRING	Interolog
TraesCS5A02G307400.3	GMQ_18193T0	STRING	Interolog
TraesCS4A02G300100.1	GMQ_18193T0	STRING	Interolog
TraesCS6A02G179800.2	GMQ_18193T0	STRING	Interolog
TraesCS3A02G288000.1.cds1	GMQ_18193T0	STRING	Interolog
TraesCS5A02G239800.1	GMQ_18193T0	STRING	Interolog
TraesCS5A02G263800.1	GMQ_18193T0	STRING	Interolog
TraesCS5A02G244600.1	GMQ_18193T0	STRING	Interolog
TraesCS3A02G352200.1	GMQ_18193T0	STRING	Interolog
TraesCS3A02G310100.1	GMQ_18193T0	STRING	Interolog
TraesCS5A02G245000.1	GMQ_18193T0	STRING	Interolog
TraesCS7A02G507800.1	GMQ_18193T0	STRING	Interolog
TraesCS7A02G401500.1	GMQ_18193T0	STRING	Interolog
TraesCS6A02G220200.1	GMQ_18193T0	STRING	Interolog
TraesCS2A02G133500.1	GMQ_18193T0	STRING	Interolog
TraesCS7A02G150900.1	GMQ_18193T0	STRING	Interolog
TraesCS5A02G307200.1.cds1	GMQ_18193T0	STRING	Interolog
TraesCS1A02G086100.1	GMQ_18193T0	STRING	Interolog
TraesCS2A02G412300.1	GMQ_18193T0	STRING	Interolog
TraesCS5A02G243600.1	GMQ_18193T0	STRING	Interolog
TraesCS1A02G202600.1	GMQ_18193T0	STRING	Interolog
TraesCS5A02G244200.1	GMQ_18193T0	STRING	Interolog
TraesCS4B02G061500.1	GMQ_18193T0	STRING	Interolog
TraesCS5B02G242600.2	GMQ_18193T0	STRING	Interolog
TraesCS2B02G157100.1	GMQ_18193T0	STRING	Interolog
TraesCS7B02G301600.1	GMQ_18193T0	STRING	Interolog
TraesCS4B02G136700.1	GMQ_18193T0	STRING	Interolog
TraesCS2B02G157000.1	GMQ_18193T0	STRING	Interolog
TraesCS4B02G264700.1	GMQ_18193T0	STRING	Interolog
TraesCS3B02G481300.1	GMQ_18193T0	STRING	Interolog
TraesCS4B02G267900.1	GMQ_18193T0	STRING	Interolog
TraesCS3B02G198000.1	GMQ_18193T0	STRING	Interolog
TraesCS5B02G241700.1	GMQ_18193T0	STRING	Interolog
TraesCS2B02G431100.1	GMQ_18193T0	STRING	Interolog
TraesCS1B02G216700.1	GMQ_18193T0	STRING	Interolog
TraesCS3B02G116200.1	GMQ_18193T0	STRING	Interolog
TraesCS3B02G153200.3	GMQ_18193T0	STRING	Interolog
TraesCS3B02G155800.1	GMQ_18193T0	STRING	Interolog
TraesCS5B02G242500.1	GMQ_18193T0	STRING	Interolog
TraesCS7B02G054900.1	GMQ_18193T0	STRING	Interolog
TraesCS3B02G197700.3	GMQ_18193T0	STRING	Interolog
TraesCS7B02G416000.1	GMQ_18193T0	STRING	Interolog
TraesCS6B02G388600.1	GMQ_18193T0	STRING	Interolog
TraesCS5B02G241600.1	GMQ_18193T0	STRING	Interolog
TraesCS4B02G061100.1	GMQ_18193T0	STRING	Interolog
TraesCS2B02G291700.1	GMQ_18193T0	STRING	Interolog
TraesCS1B02G104500.1	GMQ_18193T0	STRING	Interolog
TraesCS4B02G061000.1	GMQ_18193T0	STRING	Interolog
TraesCS6B02G261700.1	GMQ_18193T0	STRING	Interolog
TraesCS2B02G304000.1	GMQ_18193T0	STRING	Interolog
TraesCS5B02G242200.1	GMQ_18193T0	STRING	Interolog
TraesCS5B02G242300.1	GMQ_18193T0	STRING	Interolog
TraesCS5B02G307600.1.cds1	GMQ_18193T0	STRING	Interolog
TraesCS5B02G242400.1	GMQ_18193T0	STRING	Interolog
TraesCS1B02G216400.1	GMQ_18193T0	STRING	Interolog
TraesCS4B02G013700.1	GMQ_18193T0	STRING	Interolog
TraesCS5B02G242100.1	GMQ_18193T0	STRING	Interolog
TraesCS1B02G416700.1	GMQ_18193T0	STRING	Interolog
TraesCS3B02G384800.1	GMQ_18193T0	STRING	Interolog
TraesCS6B02G205500.1	GMQ_18193T0	STRING	Interolog
TraesCS2B02G393300.1	GMQ_18193T0	STRING	Interolog
TraesCS2B02G058400.1	GMQ_18193T0	STRING	Interolog
TraesCS4B02G106700.1	GMQ_18193T0	STRING	Interolog
TraesCS6D02G165200.2	GMQ_18193T0	STRING	Interolog
TraesCS5D02G250300.1	GMQ_18193T0	STRING	Interolog
TraesCS6D02G338700.1	GMQ_18193T0	STRING	Interolog
TraesCS2D02G135700.3	GMQ_18193T0	STRING	Interolog
TraesCS1D02G205600.1	GMQ_18193T0	STRING	Interolog
TraesCS2D02G273000.2	GMQ_18193T0	STRING	Interolog
TraesCS5D02G251600.1	GMQ_18193T0	STRING	Interolog
TraesCS3D02G135900.1	GMQ_18193T0	STRING	Interolog
TraesCS2D02G090800.1	GMQ_18193T0	STRING	Interolog
TraesCS2D02G285600.2	GMQ_18193T0	STRING	Interolog
TraesCS1D02G087700.2	GMQ_18193T0	STRING	Interolog
TraesCS5D02G251000.1	GMQ_18193T0	STRING	Interolog
TraesCS5D02G250900.1	GMQ_18193T0	STRING	Interolog
TraesCS4D02G011500.1	GMQ_18193T0	STRING	Interolog
TraesCS5D02G314300.1	GMQ_18193T0	STRING	Interolog
TraesCS6D02G032900.2	GMQ_18193T0	STRING	Interolog
TraesCS4D02G131400.1	GMQ_18193T0	STRING	Interolog
TraesCS1D02G205900.1	GMQ_18193T0	STRING	Interolog
TraesCS3D02G438800.1	GMQ_18193T0	STRING	Interolog
TraesCS5D02G251100.1	GMQ_18193T0	STRING	Interolog
TraesCS5D02G251200.1	GMQ_18193T0	STRING	Interolog
TraesCS2D02G409500.1	GMQ_18193T0	STRING	Interolog
TraesCS6D02G215000.1	GMQ_18193T0	STRING	Interolog
TraesCS4D02G264700.1	GMQ_18193T0	STRING	Interolog
TraesCS1D02G087600.1	GMQ_18193T0	STRING	Interolog
TraesCS4D02G103600.1	GMQ_18193T0	STRING	Interolog
TraesCS4D02G011600.1	GMQ_18193T0	STRING	Interolog
TraesCS7D02G496000.1	GMQ_18193T0	STRING	Interolog
TraesCS5D02G250400.1	GMQ_18193T0	STRING	Interolog
TraesCS3D02G346200.1	GMQ_18193T0	STRING	Interolog
TraesCS2D02G135500.1	GMQ_18193T0	STRING	Interolog
TraesCS5D02G251300.1	GMQ_18193T0	STRING	Interolog
TraesCS7D02G152800.1	GMQ_18193T0	STRING	Interolog
TraesCS3D02G172900.1	GMQ_18193T0	STRING	Interolog
TraesCS5D02G250800.1	GMQ_18193T0	STRING	Interolog
TraesCS5D02G251700.1	GMQ_18193T0	STRING	Interolog
TraesCS3D02G173000.1	GMQ_18193T0	STRING	Interolog
TraesCS2D02G372500.1	GMQ_18193T0	STRING	Interolog
TraesCS7D02G395300.1	GMQ_18193T0	STRING	Interolog
TraesCS3D02G174500.1	GMQ_18193T0	STRING	Interolog
TraesCS7A02G086100.1.cds1	GMQ_18193T0	STRING	Interolog
TraesCS7A02G558400.1	GMQ_18193T0	STRING	Interolog
TraesCS1A02G104900.1	GMQ_18193T0	STRING	Interolog
TraesCS7A02G086900.1.cds1	GMQ_18193T0	STRING	Interolog
TraesCS3A02G508500.1.cds1	GMQ_18193T0	STRING	Interolog
TraesCS5A02G463400.1	GMQ_18193T0	STRING	Interolog
TraesCS7A02G086800.1	GMQ_18193T0	STRING	Interolog
TraesCS7A02G087000.1.cds1	GMQ_18193T0	STRING	Interolog
TraesCS3B02G598500.1.cds1	GMQ_18193T0	STRING	Interolog
TraesCS7B02G059500.1	GMQ_18193T0	STRING	Interolog
TraesCS5B02G474700.1.cds1	GMQ_18193T0	STRING	Interolog
TraesCS5B02G474900.1.cds1	GMQ_18193T0	STRING	Interolog
TraesCS1B02G321300.1	GMQ_18193T0	STRING	Interolog
TraesCS5D02G291200.1	GMQ_18193T0	STRING	Interolog
TraesCS5D02G464300.1.cds1	GMQ_18193T0	STRING	Interolog
TraesCS1D02G019200.1	GMQ_18193T0	STRING	Interolog
TraesCS6A02G399500.1	GMQ_18193T0	STRING	Interolog
TraesCS1A02G236900.2	GMQ_18193T0	STRING	Interolog
TraesCS6A02G024700.1	GMQ_18193T0	STRING	Interolog
TraesCS3A02G033400.6	GMQ_18193T0	STRING	Interolog
TraesCS6A02G384700.1	GMQ_18193T0	STRING	Interolog
TraesCS4A02G062000.1	GMQ_18193T0	STRING	Interolog
TraesCS6A02G022400.2	GMQ_18193T0	STRING	Interolog
TraesCS4A02G414700.1	GMQ_18193T0	STRING	Interolog
TraesCS2A02G442900.1	GMQ_18193T0	STRING	Interolog
TraesCS4A02G347600.1	GMQ_18193T0	STRING	Interolog
TraesCS3A02G048700.3	GMQ_18193T0	STRING	Interolog
TraesCS6B02G033600.1	GMQ_18193T0	STRING	Interolog
TraesCS3B02G012700.1	GMQ_18193T0	STRING	Interolog
TraesCS6B02G439700.1	GMQ_18193T0	STRING	Interolog
TraesCS4B02G238700.1	GMQ_18193T0	STRING	Interolog
TraesCS2B02G538500.1	GMQ_18193T0	STRING	Interolog
TraesCS1B02G244600.1	GMQ_18193T0	STRING	Interolog
TraesCS2B02G538100.1	GMQ_18193T0	STRING	Interolog
TraesCS4B02G315400.1	GMQ_18193T0	STRING	Interolog
TraesCS6D02G383700.1	GMQ_18193T0	STRING	Interolog
TraesCS3D02G030600.2	GMQ_18193T0	STRING	Interolog
TraesCS5D02G330900.1	GMQ_18193T0	STRING	Interolog
TraesCS5D02G547400.1	GMQ_18193T0	STRING	Interolog
TraesCS1D02G062300.1	GMQ_18193T0	STRING	Interolog
TraesCS5D02G168100.2	GMQ_18193T0	STRING	Interolog
TraesCS7D02G053900.1	GMQ_18193T0	STRING	Interolog
TraesCS3D02G046000.1	GMQ_18193T0	STRING	Interolog
TraesCS3D02G046900.1	GMQ_18193T0	STRING	Interolog
TraesCS1D02G347300.1	GMQ_18193T0	STRING	Interolog
TraesCS2D02G442000.1	GMQ_18193T0	STRING	Interolog
TraesCS4D02G238900.1	GMQ_18193T0	STRING	Interolog
TraesCS6D02G022900.1	GMQ_18193T0	STRING	Interolog
TraesCSU02G238700.1	GMQ_18193T0	STRING	Interolog
TraesCSU02G136200.1	GMQ_18193T0	STRING	Interolog
TraesCSU02G092400.1	GMQ_18193T0	STRING	Interolog
TraesCSU02G194300.1	GMQ_18193T0	STRING	Interolog
TraesCS2A02G139600.1.cds1	GMQ_18193T0	STRING	Interolog
TraesCS2B02G163600.1.cds1	GMQ_18193T0	STRING	Interolog
TraesCS2D02G142400.1.cds1	GMQ_18193T0	STRING	Interolog
TraesCS4B02G040200.1	GMQ_18193T0	STRING	Interolog
TraesCS5B02G240100.1	GMQ_18193T0	STRING	Interolog
TraesCS7D02G541700.1.cds1	GMQ_18193T0	STRING	Interolog
TraesCS4A02G427200.1	GMQ_18193T0	STRING	Interolog
TraesCS3A02G034600.1	GMQ_18193T0	STRING	Interolog
TraesCS7A02G084400.4	GMQ_18193T0	STRING	Interolog
TraesCS6A02G018500.1	GMQ_18193T0	STRING	Interolog
TraesCS6A02G376000.1	GMQ_18193T0	STRING	Interolog
TraesCS2A02G068600.1	GMQ_18193T0	STRING	Interolog
TraesCS5A02G035200.1	GMQ_18193T0	STRING	Interolog
TraesCS6A02G411900.1	GMQ_18193T0	STRING	Interolog
TraesCS6A02G075500.1	GMQ_18193T0	STRING	Interolog
TraesCS4A02G351600.1	GMQ_18193T0	STRING	Interolog
TraesCS3A02G522465.1	GMQ_18193T0	STRING	Interolog
TraesCS5A02G274100.1	GMQ_18193T0	STRING	Interolog
TraesCS5A02G323900.1	GMQ_18193T0	STRING	Interolog
TraesCS2A02G381500.1	GMQ_18193T0	STRING	Interolog
TraesCS4A02G351700.1	GMQ_18193T0	STRING	Interolog
TraesCS6A02G342000.1	GMQ_18193T0	STRING	Interolog
TraesCS6A02G027400.1	GMQ_18193T0	STRING	Interolog
TraesCS4A02G382900.1	GMQ_18193T0	STRING	Interolog
TraesCS3A02G033000.1	GMQ_18193T0	STRING	Interolog
TraesCS2A02G510000.1	GMQ_18193T0	STRING	Interolog
TraesCS2A02G071900.1	GMQ_18193T0	STRING	Interolog
TraesCS5A02G249300.1	GMQ_18193T0	STRING	Interolog
TraesCS1A02G003600.1	GMQ_18193T0	STRING	Interolog
TraesCS4A02G465000.1	GMQ_18193T0	STRING	Interolog
TraesCS7A02G563100.1	GMQ_18193T0	STRING	Interolog
TraesCS6A02G377500.1	GMQ_18193T0	STRING	Interolog
TraesCS4A02G026203.1	GMQ_18193T0	STRING	Interolog
TraesCS3A02G034300.1	GMQ_18193T0	STRING	Interolog
TraesCS6A02G225400.1	GMQ_18193T0	STRING	Interolog
TraesCS5A02G261200.1	GMQ_18193T0	STRING	Interolog
TraesCS5A02G163300.1	GMQ_18193T0	STRING	Interolog
TraesCS2A02G071800.1	GMQ_18193T0	STRING	Interolog
TraesCS6A02G376005.1	GMQ_18193T0	STRING	Interolog
TraesCS5A02G084200.1	GMQ_18193T0	STRING	Interolog
TraesCS3A02G006900.1	GMQ_18193T0	STRING	Interolog
TraesCS5A02G249600.1	GMQ_18193T0	STRING	Interolog
TraesCS4A02G391000.1	GMQ_18193T0	STRING	Interolog
TraesCS2A02G381400.1	GMQ_18193T0	STRING	Interolog
TraesCS3A02G366500.1	GMQ_18193T0	STRING	Interolog
TraesCS4A02G391600.1	GMQ_18193T0	STRING	Interolog
TraesCS5A02G035300.1	GMQ_18193T0	STRING	Interolog
TraesCS1A02G035700.1	GMQ_18193T0	STRING	Interolog
TraesCS6A02G376500.1	GMQ_18193T0	STRING	Interolog
TraesCS3A02G262100.4	GMQ_18193T0	STRING	Interolog
TraesCS2A02G308400.1.cds1	GMQ_18193T0	STRING	Interolog
TraesCS4A02G391100.1	GMQ_18193T0	STRING	Interolog
TraesCS1A02G374700.1	GMQ_18193T0	STRING	Interolog
TraesCS3A02G533100.1	GMQ_18193T0	STRING	Interolog
TraesCS2A02G564700.1	GMQ_18193T0	STRING	Interolog
TraesCS6B02G414200.1	GMQ_18193T0	STRING	Interolog
TraesCS2B02G489700.1	GMQ_18193T0	STRING	Interolog
TraesCS3B02G591700.1	GMQ_18193T0	STRING	Interolog
TraesCS2B02G617400.1	GMQ_18193T0	STRING	Interolog
TraesCS2B02G537600.1	GMQ_18193T0	STRING	Interolog
TraesCS2B02G464000.1	GMQ_18193T0	STRING	Interolog
TraesCS5B02G324500.1	GMQ_18193T0	STRING	Interolog
TraesCS5B02G035000.1	GMQ_18193T0	STRING	Interolog
TraesCS6B02G057100.1.cds1	GMQ_18193T0	STRING	Interolog
TraesCS1B02G009600.1	GMQ_18193T0	STRING	Interolog
TraesCS5B02G456400.1.cds1	GMQ_18193T0	STRING	Interolog
TraesCS6B02G413700.1	GMQ_18193T0	STRING	Interolog
TraesCS5B02G526000.1	GMQ_18193T0	STRING	Interolog
TraesCS5B02G034935.1	GMQ_18193T0	STRING	Interolog
TraesCS6B02G100300.1	GMQ_18193T0	STRING	Interolog
TraesCS5B02G273500.1	GMQ_18193T0	STRING	Interolog
TraesCS3B02G295400.4	GMQ_18193T0	STRING	Interolog
TraesCS6B02G459300.1	GMQ_18193T0	STRING	Interolog
TraesCS6B02G020600.1.cds1	GMQ_18193T0	STRING	Interolog
TraesCS5B02G453800.1.cds1	GMQ_18193T0	STRING	Interolog
TraesCS5B02G449200.1	GMQ_18193T0	STRING	Interolog
TraesCS5B02G089800.1	GMQ_18193T0	STRING	Interolog
TraesCS2B02G536500.1	GMQ_18193T0	STRING	Interolog
TraesCS6B02G459600.1	GMQ_18193T0	STRING	Interolog
TraesCS3B02G053700.2	GMQ_18193T0	STRING	Interolog
TraesCS3B02G398100.1	GMQ_18193T0	STRING	Interolog
TraesCS7B02G222500.1.cds1	GMQ_18193T0	STRING	Interolog
TraesCS6B02G101400.1	GMQ_18193T0	STRING	Interolog
TraesCS2B02G464100.1	GMQ_18193T0	STRING	Interolog
TraesCS2B02G580400.1	GMQ_18193T0	STRING	Interolog
TraesCS5B02G160500.1	GMQ_18193T0	STRING	Interolog
TraesCS5B02G259500.1	GMQ_18193T0	STRING	Interolog
TraesCS6B02G415100.1	GMQ_18193T0	STRING	Interolog
TraesCS1B02G394900.1	GMQ_18193T0	STRING	Interolog
TraesCS6B02G040700.1	GMQ_18193T0	STRING	Interolog
TraesCS6B02G035500.1	GMQ_18193T0	STRING	Interolog
TraesCS1B02G090100.1.cds1	GMQ_18193T0	STRING	Interolog
TraesCS6B02G415000.1	GMQ_18193T0	STRING	Interolog
TraesCS5B02G521800.1	GMQ_18193T0	STRING	Interolog
TraesCS2B02G324900.1.cds1	GMQ_18193T0	STRING	Interolog
TraesCS3B02G049100.1	GMQ_18193T0	STRING	Interolog
TraesCS6B02G413900.1	GMQ_18193T0	STRING	Interolog
TraesCS1D02G037200.1	GMQ_18193T0	STRING	Interolog
TraesCS2D02G597700.1	GMQ_18193T0	STRING	Interolog
TraesCS5D02G268600.1	GMQ_18193T0	STRING	Interolog
TraesCS2D02G442100.1	GMQ_18193T0	STRING	Interolog
TraesCS2D02G511000.1	GMQ_18193T0	STRING	Interolog
TraesCS7D02G136700.1	GMQ_18193T0	STRING	Interolog
TraesCS5D02G281200.1	GMQ_18193T0	STRING	Interolog
TraesCS3D02G003900.1	GMQ_18193T0	STRING	Interolog
TraesCS6D02G032600.1	GMQ_18193T0	STRING	Interolog
TraesCS7D02G085900.1	GMQ_18193T0	STRING	Interolog
TraesCS3D02G359400.1	GMQ_18193T0	STRING	Interolog
TraesCS7D02G079400.2	GMQ_18193T0	STRING	Interolog
TraesCS1D02G355300.1	GMQ_18193T0	STRING	Interolog
TraesCS2D02G508900.1	GMQ_18193T0	STRING	Interolog
TraesCS6D02G361100.1	GMQ_18193T0	STRING	Interolog
TraesCS5D02G096200.1	GMQ_18193T0	STRING	Interolog
TraesCS2D02G511400.1	GMQ_18193T0	STRING	Interolog
TraesCS2D02G511300.2	GMQ_18193T0	STRING	Interolog
TraesCS1D02G381800.1	GMQ_18193T0	STRING	Interolog
TraesCS6D02G361700.1	GMQ_18193T0	STRING	Interolog
TraesCS7D02G085800.1	GMQ_18193T0	STRING	Interolog
TraesCS2D02G070800.1	GMQ_18193T0	STRING	Interolog
TraesCS2D02G306700.1.cds1	GMQ_18193T0	STRING	Interolog
TraesCS5D02G374300.1	GMQ_18193T0	STRING	Interolog
TraesCS2D02G070700.1	GMQ_18193T0	STRING	Interolog
TraesCS5D02G256800.1	GMQ_18193T0	STRING	Interolog
TraesCS2D02G378000.1	GMQ_18193T0	STRING	Interolog
TraesCS2D02G509205.1	GMQ_18193T0	STRING	Interolog
TraesCS5D02G043400.1	GMQ_18193T0	STRING	Interolog
TraesCS3D02G045200.1	GMQ_18193T0	STRING	Interolog
TraesCS6D02G028700.1	GMQ_18193T0	STRING	Interolog
TraesCS5D02G520600.1	GMQ_18193T0	STRING	Interolog
TraesCS6D02G210200.1	GMQ_18193T0	STRING	Interolog
TraesCS3D02G048000.1	GMQ_18193T0	STRING	Interolog
TraesCS5D02G374600.1	GMQ_18193T0	STRING	Interolog
TraesCS6D02G362300.1.cds1	GMQ_18193T0	STRING	Interolog
TraesCS2D02G070600.1	GMQ_18193T0	STRING	Interolog
TraesCS6D02G329000.2	GMQ_18193T0	STRING	Interolog
TraesCS2D02G550900.1	GMQ_18193T0	STRING	Interolog
TraesCS7D02G480100.1	GMQ_18193T0	STRING	Interolog
TraesCS6D02G362200.1	GMQ_18193T0	STRING	Interolog
TraesCS3D02G262200.4	GMQ_18193T0	STRING	Interolog
TraesCS2D02G509200.1	GMQ_18193T0	STRING	Interolog
TraesCS5D02G043500.1	GMQ_18193T0	STRING	Interolog
TraesCS2D02G377900.1	GMQ_18193T0	STRING	Interolog
TraesCS6D02G070300.1	GMQ_18193T0	STRING	Interolog
TraesCS2D02G509500.1	GMQ_18193T0	STRING	Interolog
TraesCS7D02G457100.1	GMQ_18193T0	STRING	Interolog
TraesCS5D02G452200.1	GMQ_18193T0	STRING	Interolog
TraesCS6D02G042100.1.cds1	GMQ_18193T0	STRING	Interolog
TraesCS6D02G361000.1	GMQ_18193T0	STRING	Interolog
TraesCS1D02G005000.1	GMQ_18193T0	STRING	Interolog
TraesCS5D02G520800.1	GMQ_18193T0	STRING	Interolog
TraesCS7D02G085600.1	GMQ_18193T0	STRING	Interolog
TraesCS6D02G032300.1	GMQ_18193T0	STRING	Interolog
TraesCS5D02G365500.1	GMQ_18193T0	STRING	Interolog
TraesCSU02G010300.1	GMQ_18193T0	STRING	Interolog
TraesCSU02G185400.1	GMQ_18193T0	STRING	Interolog
TraesCSU02G257200.1	GMQ_18193T0	STRING	Interolog
TraesCSU02G047400.2	GMQ_18193T0	STRING	Interolog
TraesCSU02G058438.1	GMQ_18193T0	STRING	Interolog
TraesCSU02G254200.1.cds1	GMQ_18193T0	STRING	Interolog
TraesCSU02G168800.1	GMQ_18193T0	STRING	Interolog
TraesCSU02G054200.1.cds1	GMQ_18193T0	STRING	Interolog
TraesCS1A02G310600.1	GMQ_18193T0	STRING	Interolog
TraesCS6A02G240000.1	GMQ_18193T0	STRING	Interolog
TraesCS5A02G113200.1	GMQ_18193T0	STRING	Interolog
TraesCS3A02G212300.1	GMQ_18193T0	STRING	Interolog
TraesCS2A02G388900.1	GMQ_18193T0	STRING	Interolog
TraesCS6A02G371100.1	GMQ_18193T0	STRING	Interolog
TraesCS2A02G096000.1	GMQ_18193T0	STRING	Interolog
TraesCS5A02G213600.1	GMQ_18193T0	STRING	Interolog
TraesCS2A02G336000.1	GMQ_18193T0	STRING	Interolog
TraesCS7A02G210100.1	GMQ_18193T0	STRING	Interolog
TraesCS4A02G219900.1	GMQ_18193T0	STRING	Interolog
TraesCS6A02G155500.1	GMQ_18193T0	STRING	Interolog
TraesCS2A02G477900.1	GMQ_18193T0	STRING	Interolog
TraesCS7A02G369300.1	GMQ_18193T0	STRING	Interolog
TraesCS6A02G239600.1	GMQ_18193T0	STRING	Interolog
TraesCS3A02G417200.1	GMQ_18193T0	STRING	Interolog
TraesCS2A02G190700.1	GMQ_18193T0	STRING	Interolog
TraesCS7A02G369400.1	GMQ_18193T0	STRING	Interolog
TraesCS2B02G216400.1	GMQ_18193T0	STRING	Interolog
TraesCS2B02G406900.1	GMQ_18193T0	STRING	Interolog
TraesCS5B02G120100.1	GMQ_18193T0	STRING	Interolog
TraesCS5B02G210100.1	GMQ_18193T0	STRING	Interolog
TraesCS7B02G259200.1	GMQ_18193T0	STRING	Interolog
TraesCS6B02G408100.1	GMQ_18193T0	STRING	Interolog
TraesCS6B02G321400.1	GMQ_18193T0	STRING	Interolog
TraesCS2B02G501200.1	GMQ_18193T0	STRING	Interolog
TraesCS2B02G111400.2	GMQ_18193T0	STRING	Interolog
TraesCS3B02G452100.1	GMQ_18193T0	STRING	Interolog
TraesCS7B02G116800.1	GMQ_18193T0	STRING	Interolog
TraesCS2B02G346000.1	GMQ_18193T0	STRING	Interolog
TraesCS7B02G259100.1	GMQ_18193T0	STRING	Interolog
TraesCS1B02G321900.1	GMQ_18193T0	STRING	Interolog
TraesCS6B02G284600.1	GMQ_18193T0	STRING	Interolog
TraesCS4B02G098300.1	GMQ_18193T0	STRING	Interolog
TraesCS6B02G183600.3	GMQ_18193T0	STRING	Interolog
TraesCS6B02G284900.1	GMQ_18193T0	STRING	Interolog
TraesCS6D02G222300.1	GMQ_18193T0	STRING	Interolog
TraesCS6D02G355000.2	GMQ_18193T0	STRING	Interolog
TraesCS6D02G272400.1	GMQ_18193T0	STRING	Interolog
TraesCS2D02G094400.1	GMQ_18193T0	STRING	Interolog
TraesCS6D02G145400.4	GMQ_18193T0	STRING	Interolog
TraesCS2D02G197300.1	GMQ_18193T0	STRING	Interolog
TraesCS7D02G211900.1	GMQ_18193T0	STRING	Interolog
TraesCS4D02G094500.1	GMQ_18193T0	STRING	Interolog
TraesCS3D02G412700.2	GMQ_18193T0	STRING	Interolog
TraesCS5D02G218400.1	GMQ_18193T0	STRING	Interolog
TraesCS2D02G386700.1	GMQ_18193T0	STRING	Interolog
TraesCS7D02G353900.1	GMQ_18193T0	STRING	Interolog
TraesCS1D02G310100.1	GMQ_18193T0	STRING	Interolog
TraesCS5D02G127300.2	GMQ_18193T0	STRING	Interolog
TraesCS6D02G222000.1	GMQ_18193T0	STRING	Interolog
TraesCS7D02G354000.1	GMQ_18193T0	STRING	Interolog
TraesCS2D02G477100.2	GMQ_18193T0	STRING	Interolog
TraesCS2D02G326900.1	GMQ_18193T0	STRING	Interolog
TraesCSU02G066700.2	GMQ_18193T0	STRING	Interolog
TraesCS4A02G151000.2	GMQ_18193T0	STRING	Interolog
TraesCS7A02G295500.1	GMQ_18193T0	STRING	Interolog
TraesCS4A02G268700.1	GMQ_18193T0	STRING	Interolog
TraesCS3A02G055600.1	GMQ_18193T0	STRING	Interolog
TraesCS4A02G167100.1	GMQ_18193T0	STRING	Interolog
TraesCS2A02G337300.1	GMQ_18193T0	STRING	Interolog
TraesCS3B02G068000.1	GMQ_18193T0	STRING	Interolog
TraesCS4B02G159900.1	GMQ_18193T0	STRING	Interolog
TraesCS2B02G344600.1	GMQ_18193T0	STRING	Interolog
TraesCS4B02G148900.2	GMQ_18193T0	STRING	Interolog
TraesCS7B02G183800.1	GMQ_18193T0	STRING	Interolog
TraesCS3D02G055500.1	GMQ_18193T0	STRING	Interolog
TraesCS4D02G155900.1	GMQ_18193T0	STRING	Interolog
TraesCS7D02G292400.1	GMQ_18193T0	STRING	Interolog
TraesCS6A02G241800.1	GMQ_18193T0	STRING	Interolog
TraesCS2A02G479100.1	GMQ_18193T0	STRING	Interolog
TraesCS1A02G249300.1	GMQ_18193T0	STRING	Interolog
TraesCS2A02G413300.1.cds1	GMQ_18193T0	STRING	Interolog
TraesCS1A02G217000.1	GMQ_18193T0	STRING	Interolog
TraesCS2A02G391500.1	GMQ_18193T0	STRING	Interolog
TraesCS6A02G083300.1	GMQ_18193T0	STRING	Interolog
TraesCS6B02G113800.1	GMQ_18193T0	STRING	Interolog
TraesCS2B02G410000.1	GMQ_18193T0	STRING	Interolog
TraesCS2B02G432000.1.cds1	GMQ_18193T0	STRING	Interolog
TraesCS1B02G230100.1	GMQ_18193T0	STRING	Interolog
TraesCS2B02G503500.1	GMQ_18193T0	STRING	Interolog
TraesCS6B02G282600.1	GMQ_18193T0	STRING	Interolog
TraesCS1B02G260000.1	GMQ_18193T0	STRING	Interolog
TraesCS1D02G248800.1	GMQ_18193T0	STRING	Interolog
TraesCS6D02G223800.1	GMQ_18193T0	STRING	Interolog
TraesCS2D02G478400.1	GMQ_18193T0	STRING	Interolog
TraesCS1D02G218800.1	GMQ_18193T0	STRING	Interolog
TraesCS2D02G411300.1.cds1	GMQ_18193T0	STRING	Interolog
TraesCS2D02G389800.1	GMQ_18193T0	STRING	Interolog
TraesCS3A02G054100.1	GMQ_18193T0	STRING	Interolog
TraesCS1A02G071300.1	GMQ_18193T0	STRING	Interolog
TraesCS3A02G145100.1.cds1	GMQ_18193T0	STRING	Interolog
TraesCS2A02G471400.1.cds1	GMQ_18193T0	STRING	Interolog
TraesCS2A02G060000.1	GMQ_18193T0	STRING	Interolog
TraesCS7A02G065800.1	GMQ_18193T0	STRING	Interolog
TraesCS2A02G334500.1	GMQ_18193T0	STRING	Interolog
TraesCS4A02G204700.1	GMQ_18193T0	STRING	Interolog
TraesCS4A02G463300.1	GMQ_18193T0	STRING	Interolog
TraesCS3A02G144500.1	GMQ_18193T0	STRING	Interolog
TraesCS1A02G248500.1	GMQ_18193T0	STRING	Interolog
TraesCS4A02G348800.1	GMQ_18193T0	STRING	Interolog
TraesCS4A02G422400.1	GMQ_18193T0	STRING	Interolog
TraesCS3A02G450800.1	GMQ_18193T0	STRING	Interolog
TraesCS6A02G240600.1	GMQ_18193T0	STRING	Interolog
TraesCS2A02G475900.1	GMQ_18193T0	STRING	Interolog
TraesCS3A02G271900.1	GMQ_18193T0	STRING	Interolog
TraesCS4A02G424500.1	GMQ_18193T0	STRING	Interolog
TraesCS1A02G190300.1.cds1	GMQ_18193T0	STRING	Interolog
TraesCS3A02G145000.1	GMQ_18193T0	STRING	Interolog
TraesCS2A02G090000.1	GMQ_18193T0	STRING	Interolog
TraesCS6A02G133300.1	GMQ_18193T0	STRING	Interolog
TraesCS4A02G349100.1	GMQ_18193T0	STRING	Interolog
TraesCS4A02G348600.1	GMQ_18193T0	STRING	Interolog
TraesCS5A02G301500.1	GMQ_18193T0	STRING	Interolog
TraesCS4A02G035500.1	GMQ_18193T0	STRING	Interolog
TraesCS4A02G349000.2	GMQ_18193T0	STRING	Interolog
TraesCS4A02G035700.1	GMQ_18193T0	STRING	Interolog
TraesCS6A02G162700.2	GMQ_18193T0	STRING	Interolog
TraesCS7A02G547500.1	GMQ_18193T0	STRING	Interolog
TraesCS3A02G222300.1	GMQ_18193T0	STRING	Interolog
TraesCS1A02G283800.1	GMQ_18193T0	STRING	Interolog
TraesCS7A02G372600.1	GMQ_18193T0	STRING	Interolog
TraesCS7A02G378600.1	GMQ_18193T0	STRING	Interolog
TraesCS3A02G421900.1	GMQ_18193T0	STRING	Interolog
TraesCS2A02G086400.1	GMQ_18193T0	STRING	Interolog
TraesCS4A02G115000.1	GMQ_18193T0	STRING	Interolog
TraesCS7A02G384900.1	GMQ_18193T0	STRING	Interolog
TraesCS1A02G222100.1	GMQ_18193T0	STRING	Interolog
TraesCS7A02G025800.1	GMQ_18193T0	STRING	Interolog
TraesCS3A02G294400.1	GMQ_18193T0	STRING	Interolog
TraesCS6A02G177600.1	GMQ_18193T0	STRING	Interolog
TraesCS7A02G156800.1	GMQ_18193T0	STRING	Interolog
TraesCS1A02G442500.1	GMQ_18193T0	STRING	Interolog
TraesCS4A02G348700.1	GMQ_18193T0	STRING	Interolog
TraesCS7A02G188300.1	GMQ_18193T0	STRING	Interolog
TraesCS4A02G349200.1	GMQ_18193T0	STRING	Interolog
TraesCS3A02G205300.2	GMQ_18193T0	STRING	Interolog
TraesCS7A02G471000.2	GMQ_18193T0	STRING	Interolog
TraesCS7A02G277100.1	GMQ_18193T0	STRING	Interolog
TraesCS3A02G360800.1	GMQ_18193T0	STRING	Interolog
TraesCS3A02G265700.1	GMQ_18193T0	STRING	Interolog
TraesCS7A02G545700.1	GMQ_18193T0	STRING	Interolog
TraesCS2A02G355200.1	GMQ_18193T0	STRING	Interolog
TraesCS7B02G373000.1	GMQ_18193T0	STRING	Interolog
TraesCS3B02G252900.1	GMQ_18193T0	STRING	Interolog
TraesCS2B02G373100.1	GMQ_18193T0	STRING	Interolog
TraesCS4B02G108300.1	GMQ_18193T0	STRING	Interolog
TraesCS3B02G329000.2	GMQ_18193T0	STRING	Interolog
TraesCS3B02G237400.1	GMQ_18193T0	STRING	Interolog
TraesCS7B02G036400.1	GMQ_18193T0	STRING	Interolog
TraesCS5B02G522500.1	GMQ_18193T0	STRING	Interolog
TraesCS1B02G192400.1	GMQ_18193T0	STRING	Interolog
TraesCS2B02G347700.1	GMQ_18193T0	STRING	Interolog
TraesCS3B02G172000.1.cds1	GMQ_18193T0	STRING	Interolog
TraesCS2B02G105700.1	GMQ_18193T0	STRING	Interolog
TraesCS5B02G524200.1	GMQ_18193T0	STRING	Interolog
TraesCS3B02G487900.1	GMQ_18193T0	STRING	Interolog
TraesCS1B02G120800.1	GMQ_18193T0	STRING	Interolog
TraesCS7B02G287800.1	GMQ_18193T0	STRING	Interolog
TraesCS5B02G523800.1	GMQ_18193T0	STRING	Interolog
TraesCS3B02G171200.1.cds1	GMQ_18193T0	STRING	Interolog
TraesCS7B02G093400.1	GMQ_18193T0	STRING	Interolog
TraesCS3B02G065200.1	GMQ_18193T0	STRING	Interolog
TraesCS5B02G523700.1	GMQ_18193T0	STRING	Interolog
TraesCS4B02G189200.1	GMQ_18193T0	STRING	Interolog
TraesCS1B02G235400.1.cds1	GMQ_18193T0	STRING	Interolog
TraesCS5B02G299200.1	GMQ_18193T0	STRING	Interolog
TraesCS7B02G468900.1	GMQ_18193T0	STRING	Interolog
TraesCS5B02G523900.1	GMQ_18193T0	STRING	Interolog
TraesCS3B02G393200.1	GMQ_18193T0	STRING	Interolog
TraesCS2B02G493900.1.cds1	GMQ_18193T0	STRING	Interolog
TraesCS4B02G268400.1	GMQ_18193T0	STRING	Interolog
TraesCS2B02G499600.1	GMQ_18193T0	STRING	Interolog
TraesCS3B02G305600.2	GMQ_18193T0	STRING	Interolog
TraesCS3B02G172100.1.cds1	GMQ_18193T0	STRING	Interolog
TraesCS5B02G524000.1	GMQ_18193T0	STRING	Interolog
TraesCS1B02G235500.1.cds1	GMQ_18193T0	STRING	Interolog
TraesCS5B02G523600.2	GMQ_18193T0	STRING	Interolog
TraesCS1B02G293000.1	GMQ_18193T0	STRING	Interolog
TraesCS6B02G284100.1	GMQ_18193T0	STRING	Interolog
TraesCS1B02G089700.1	GMQ_18193T0	STRING	Interolog
TraesCS5B02G524300.1	GMQ_18193T0	STRING	Interolog
TraesCS7B02G280400.1	GMQ_18193T0	STRING	Interolog
TraesCS6B02G161700.1	GMQ_18193T0	STRING	Interolog
TraesCS3B02G171400.1.cds1	GMQ_18193T0	STRING	Interolog
TraesCS3B02G154400.1.cds1	GMQ_18193T0	STRING	Interolog
TraesCS6B02G376500.1	GMQ_18193T0	STRING	Interolog
TraesCS2B02G494200.1.cds1	GMQ_18193T0	STRING	Interolog
TraesCS5B02G323100.1.cds1	GMQ_18193T0	STRING	Interolog
TraesCS3B02G171300.1	GMQ_18193T0	STRING	Interolog
TraesCS6B02G188500.1	GMQ_18193T0	STRING	Interolog
TraesCS3B02G299100.1	GMQ_18193T0	STRING	Interolog
TraesCS5B02G378900.1	GMQ_18193T0	STRING	Interolog
TraesCS5B02G524400.1	GMQ_18193T0	STRING	Interolog
TraesCS7B02G174800.1	GMQ_18193T0	STRING	Interolog
TraesCS1B02G476600.1	GMQ_18193T0	STRING	Interolog
TraesCS1B02G259200.1.cds1	GMQ_18193T0	STRING	Interolog
TraesCS1B02G235300.1.cds1	GMQ_18193T0	STRING	Interolog
TraesCS2B02G100400.1	GMQ_18193T0	STRING	Interolog
TraesCS7B02G471600.1	GMQ_18193T0	STRING	Interolog
TraesCS1B02G419200.1.cds1	GMQ_18193T0	STRING	Interolog
TraesCS5B02G524100.1	GMQ_18193T0	STRING	Interolog
TraesCS7D02G381400.1	GMQ_18193T0	STRING	Interolog
TraesCS5D02G306600.2	GMQ_18193T0	STRING	Interolog
TraesCS7D02G532000.1	GMQ_18193T0	STRING	Interolog
TraesCS5D02G522700.1	GMQ_18193T0	STRING	Interolog
TraesCS4D02G190600.1	GMQ_18193T0	STRING	Interolog
TraesCS5D02G081900.1	GMQ_18193T0	STRING	Interolog
TraesCS1D02G253100.1.cds1	GMQ_18193T0	STRING	Interolog
TraesCS1D02G450300.1	GMQ_18193T0	STRING	Interolog
TraesCS7D02G023600.1	GMQ_18193T0	STRING	Interolog
TraesCS7D02G534500.1	GMQ_18193T0	STRING	Interolog
TraesCS1D02G073600.1	GMQ_18193T0	STRING	Interolog
TraesCS3D02G294200.1	GMQ_18193T0	STRING	Interolog
TraesCS3D02G230100.1	GMQ_18193T0	STRING	Interolog
TraesCS3D02G210100.1	GMQ_18193T0	STRING	Interolog
TraesCS4D02G267600.2	GMQ_18193T0	STRING	Interolog
TraesCS5D02G522900.1	GMQ_18193T0	STRING	Interolog
TraesCS3D02G053600.1	GMQ_18193T0	STRING	Interolog
TraesCS2D02G476000.1	GMQ_18193T0	STRING	Interolog
TraesCS6D02G149500.1	GMQ_18193T0	STRING	Interolog
TraesCS5D02G523100.1	GMQ_18193T0	STRING	Interolog
TraesCS7D02G134800.1	GMQ_18193T0	STRING	Interolog
TraesCS4D02G267800.1	GMQ_18193T0	STRING	Interolog
TraesCS5D02G523300.1	GMQ_18193T0	STRING	Interolog
TraesCS7D02G189400.1	GMQ_18193T0	STRING	Interolog
TraesCS6D02G122900.1	GMQ_18193T0	STRING	Interolog
TraesCS6D02G222800.3	GMQ_18193T0	STRING	Interolog
TraesCS3D02G417000.1	GMQ_18193T0	STRING	Interolog
TraesCS7D02G277100.1	GMQ_18193T0	STRING	Interolog
TraesCS5D02G522500.1	GMQ_18193T0	STRING	Interolog
TraesCS7D02G060200.1	GMQ_18193T0	STRING	Interolog
TraesCS2D02G328700.1	GMQ_18193T0	STRING	Interolog
TraesCS3D02G153300.1.cds1	GMQ_18193T0	STRING	Interolog
TraesCS5D02G523500.2	GMQ_18193T0	STRING	Interolog
TraesCS2D02G471200.1.cds1	GMQ_18193T0	STRING	Interolog
TraesCS5D02G523000.1	GMQ_18193T0	STRING	Interolog
TraesCS3D02G153800.1.cds1	GMQ_18193T0	STRING	Interolog
TraesCS6D02G360700.1	GMQ_18193T0	STRING	Interolog
TraesCS3D02G271500.1	GMQ_18193T0	STRING	Interolog
TraesCS3D02G154000.1.cds1	GMQ_18193T0	STRING	Interolog
TraesCS1D02G340100.1	GMQ_18193T0	STRING	Interolog
TraesCS5D02G521200.2	GMQ_18193T0	STRING	Interolog
TraesCS1D02G194500.1.cds1	GMQ_18193T0	STRING	Interolog
TraesCS1D02G282900.1	GMQ_18193T0	STRING	Interolog
TraesCS4D02G105500.2	GMQ_18193T0	STRING	Interolog
TraesCS1D02G223800.1.cds1	GMQ_18193T0	STRING	Interolog
TraesCS2D02G353100.1	GMQ_18193T0	STRING	Interolog
TraesCS1D02G248000.1.cds1	GMQ_18193T0	STRING	Interolog
TraesCS1D02G399100.1.cds1	GMQ_18193T0	STRING	Interolog
TraesCS3D02G153900.1.cds1	GMQ_18193T0	STRING	Interolog
TraesCS5D02G523200.1	GMQ_18193T0	STRING	Interolog
TraesCS3D02G443600.1	GMQ_18193T0	STRING	Interolog
TraesCS7D02G458400.1	GMQ_18193T0	STRING	Interolog
TraesCS5D02G523400.1	GMQ_18193T0	STRING	Interolog
TraesCS5D02G522600.1	GMQ_18193T0	STRING	Interolog
TraesCS3D02G354500.1	GMQ_18193T0	STRING	Interolog
TraesCSU02G001000.1.cds1	GMQ_18193T0	STRING	Interolog
TraesCS2B02G599000.1.cds1	GMQ_18193T0	STRING	Interolog
TraesCS7D02G062500.1	GMQ_18193T0	STRING	Interolog
TraesCS5A02G491700.1	GMQ_18193T0	STRING	Interolog
TraesCS4A02G486200.1	GMQ_18193T0	STRING	Interolog
TraesCS6A02G237900.1	GMQ_18193T0	STRING	Interolog
TraesCS2A02G386300.1	GMQ_18193T0	STRING	Interolog
TraesCS7A02G008800.1	GMQ_18193T0	STRING	Interolog
TraesCS2B02G403300.1	GMQ_18193T0	STRING	Interolog
TraesCS6B02G286200.1	GMQ_18193T0	STRING	Interolog
TraesCS4B02G320300.1	GMQ_18193T0	STRING	Interolog
TraesCS2D02G382800.1	GMQ_18193T0	STRING	Interolog
TraesCS7D02G008500.1	GMQ_18193T0	STRING	Interolog
TraesCS4D02G316800.1	GMQ_18193T0	STRING	Interolog
TraesCS6D02G220600.1	GMQ_18193T0	STRING	Interolog
TraesCS7A02G050500.1.cds1	GMQ_18193T0	STRING	Interolog
TraesCS3A02G298000.1.cds1	GMQ_18193T0	STRING	Interolog
TraesCS7A02G133200.1.cds1	GMQ_18193T0	STRING	Interolog
TraesCS1A02G238800.1.cds1	GMQ_18193T0	STRING	Interolog
TraesCS5A02G239000.1.cds1	GMQ_18193T0	STRING	Interolog
TraesCS7A02G516700.1.cds1	GMQ_18193T0	STRING	Interolog
TraesCS7A02G516800.1.cds1	GMQ_18193T0	STRING	Interolog
TraesCS5A02G057200.1.cds1	GMQ_18193T0	STRING	Interolog
TraesCS7A02G516900.1.cds1	GMQ_18193T0	STRING	Interolog
TraesCS3A02G492600.1.cds1	GMQ_18193T0	STRING	Interolog
TraesCS6A02G295500.1.cds1	GMQ_18193T0	STRING	Interolog
TraesCS3A02G492200.1.cds1	GMQ_18193T0	STRING	Interolog
TraesCS1A02G134000.1.cds1	GMQ_18193T0	STRING	Interolog
TraesCS4A02G181400.1.cds1	GMQ_18193T0	STRING	Interolog
TraesCS2A02G103600.1.cds1	GMQ_18193T0	STRING	Interolog
TraesCS4A02G436700.1.cds1	GMQ_18193T0	STRING	Interolog
TraesCS3A02G492400.1.cds1	GMQ_18193T0	STRING	Interolog
TraesCS5A02G153400.1.cds1	GMQ_18193T0	STRING	Interolog
TraesCS3A02G298100.1.cds1	GMQ_18193T0	STRING	Interolog
TraesCS5A02G057100.1.cds1	GMQ_18193T0	STRING	Interolog
TraesCS7A02G435500.1.cds1	GMQ_18193T0	STRING	Interolog
TraesCS2A02G166500.1	GMQ_18193T0	STRING	Interolog
TraesCS7A02G281300.1.cds1	GMQ_18193T0	STRING	Interolog
TraesCS3A02G038300.1.cds1	GMQ_18193T0	STRING	Interolog
TraesCS3A02G488400.1.cds1	GMQ_18193T0	STRING	Interolog
TraesCS3A02G492500.1.cds1	GMQ_18193T0	STRING	Interolog
TraesCS5A02G404700.1.cds1	GMQ_18193T0	STRING	Interolog
TraesCS2A02G349100.1.cds1	GMQ_18193T0	STRING	Interolog
TraesCS4A02G182200.1.cds1	GMQ_18193T0	STRING	Interolog
TraesCS3A02G492800.1.cds1	GMQ_18193T0	STRING	Interolog
TraesCS3A02G300500.1.cds1	GMQ_18193T0	STRING	Interolog
TraesCS4A02G181500.1.cds1	GMQ_18193T0	STRING	Interolog
TraesCS3B02G553500.1.cds1	GMQ_18193T0	STRING	Interolog
TraesCS3B02G554100.1	GMQ_18193T0	STRING	Interolog
TraesCS5B02G059900.1.cds1	GMQ_18193T0	STRING	Interolog
TraesCS7B02G433000.1.cds1	GMQ_18193T0	STRING	Interolog
TraesCS3B02G338400.1.cds1	GMQ_18193T0	STRING	Interolog
TraesCS3B02G552700.1.cds1	GMQ_18193T0	STRING	Interolog
TraesCS1B02G148000.1.cds1	GMQ_18193T0	STRING	Interolog
TraesCS6B02G325600.1.cds1	GMQ_18193T0	STRING	Interolog
TraesCS5B02G409600.1.cds1	GMQ_18193T0	STRING	Interolog
TraesCS5B02G152400.1.cds1	GMQ_18193T0	STRING	Interolog
TraesCS3B02G536200.1.cds1	GMQ_18193T0	STRING	Interolog
TraesCS1B02G250900.1.cds1	GMQ_18193T0	STRING	Interolog
TraesCS3B02G538300.1.cds1	GMQ_18193T0	STRING	Interolog
TraesCS3B02G336000.1	GMQ_18193T0	STRING	Interolog
TraesCS7B02G433100.1.cds1	GMQ_18193T0	STRING	Interolog
TraesCS2B02G367500.1.cds1	GMQ_18193T0	STRING	Interolog
TraesCS3B02G338600.1.cds1	GMQ_18193T0	STRING	Interolog
TraesCS7B02G179800.1.cds1	GMQ_18193T0	STRING	Interolog
TraesCS3B02G045500.1.cds1	GMQ_18193T0	STRING	Interolog
TraesCS4B02G136200.1.cds1	GMQ_18193T0	STRING	Interolog
TraesCS5B02G134200.1.cds1	GMQ_18193T0	STRING	Interolog
TraesCS7B02G206200.1.cds1	GMQ_18193T0	STRING	Interolog
TraesCS2B02G120900.1.cds1	GMQ_18193T0	STRING	Interolog
TraesCS3B02G553800.1.cds1	GMQ_18193T0	STRING	Interolog
TraesCS3B02G553900.1.cds1	GMQ_18193T0	STRING	Interolog
TraesCS7B02G034000.1.cds1	GMQ_18193T0	STRING	Interolog
TraesCS5D02G068000.1.cds1	GMQ_18193T0	STRING	Interolog
TraesCS3D02G304100.1.cds1	GMQ_18193T0	STRING	Interolog
TraesCS7D02G014100.1.cds1	GMQ_18193T0	STRING	Interolog
TraesCS3D02G500300.1.cds1	GMQ_18193T0	STRING	Interolog
TraesCS3D02G499800.1	GMQ_18193T0	STRING	Interolog
TraesCS2D02G347500.1.cds1	GMQ_18193T0	STRING	Interolog
TraesCS3D02G041400.1.cds1	GMQ_18193T0	STRING	Interolog
TraesCS7D02G132700.1.cds1	GMQ_18193T0	STRING	Interolog
TraesCS4D02G131100.1.cds1	GMQ_18193T0	STRING	Interolog
TraesCS7D02G506900.1.cds1	GMQ_18193T0	STRING	Interolog
TraesCS1D02G239000.1.cds1	GMQ_18193T0	STRING	Interolog
TraesCS7D02G507100.1.cds1	GMQ_18193T0	STRING	Interolog
TraesCS1D02G125800.1.cds1	GMQ_18193T0	STRING	Interolog
TraesCS3D02G499700.1.cds1	GMQ_18193T0	STRING	Interolog
TraesCS7D02G507000.1.cds1	GMQ_18193T0	STRING	Interolog
TraesCS3D02G483200.1.cds1	GMQ_18193T0	STRING	Interolog
TraesCS7D02G045800.1.cds1	GMQ_18193T0	STRING	Interolog
TraesCS4D02G131000.1.cds1	GMQ_18193T0	STRING	Interolog
TraesCS5D02G414800.1.cds1	GMQ_18193T0	STRING	Interolog
TraesCS3D02G484900.1.cds1	GMQ_18193T0	STRING	Interolog
TraesCS3D02G500000.1.cds1	GMQ_18193T0	STRING	Interolog
TraesCS3D02G499900.1.cds1	GMQ_18193T0	STRING	Interolog
TraesCS5D02G158700.1.cds1	GMQ_18193T0	STRING	Interolog
TraesCS3D02G500100.1.cds1	GMQ_18193T0	STRING	Interolog
TraesCS3D02G304200.1.cds1	GMQ_18193T0	STRING	Interolog
TraesCS3D02G301300.1.cds1	GMQ_18193T0	STRING	Interolog
TraesCS3D02G041500.1.cds1	GMQ_18193T0	STRING	Interolog
TraesCS6D02G276100.1.cds1	GMQ_18193T0	STRING	Interolog
TraesCS3D02G500200.1.cds1	GMQ_18193T0	STRING	Interolog
TraesCS2D02G103400.1.cds1	GMQ_18193T0	STRING	Interolog
TraesCS5A02G240200.3	GMQ_18193T0	STRING	Interolog
TraesCS2A02G219200.1	GMQ_18193T0	STRING	Interolog
TraesCS5A02G096800.1	GMQ_18193T0	STRING	Interolog
TraesCS2A02G246600.1	GMQ_18193T0	STRING	Interolog
TraesCS7A02G368400.1	GMQ_18193T0	STRING	Interolog
TraesCS5A02G425600.1.cds1	GMQ_18193T0	STRING	Interolog
TraesCS7A02G481800.1	GMQ_18193T0	STRING	Interolog
TraesCS6A02G182200.1	GMQ_18193T0	STRING	Interolog
TraesCS4A02G247700.1.cds1	GMQ_18193T0	STRING	Interolog
TraesCS2B02G263700.1	GMQ_18193T0	STRING	Interolog
TraesCS6B02G211000.1	GMQ_18193T0	STRING	Interolog
TraesCS5B02G102700.1	GMQ_18193T0	STRING	Interolog
TraesCS5B02G427600.1.cds1	GMQ_18193T0	STRING	Interolog
TraesCS7B02G260100.1	GMQ_18193T0	STRING	Interolog
TraesCS7B02G394300.1	GMQ_18193T0	STRING	Interolog
TraesCS4B02G067200.1.cds1	GMQ_18193T0	STRING	Interolog
TraesCS4B02G067100.1.cds1	GMQ_18193T0	STRING	Interolog
TraesCS5B02G034800.1	GMQ_18193T0	STRING	Interolog
TraesCS5B02G035600.1	GMQ_18193T0	STRING	Interolog
TraesCS2B02G244700.1	GMQ_18193T0	STRING	Interolog
TraesCS5D02G109500.1	GMQ_18193T0	STRING	Interolog
TraesCS4D02G066100.1.cds1	GMQ_18193T0	STRING	Interolog
TraesCS2D02G224100.1	GMQ_18193T0	STRING	Interolog
TraesCS7D02G354500.1	GMQ_18193T0	STRING	Interolog
TraesCS6D02G169800.1	GMQ_18193T0	STRING	Interolog
TraesCSU02G076400.1.cds1	GMQ_18193T0	STRING	Interolog
TraesCS4A02G005500.1.cds1	GMQ_18193T0	STRING	Interolog
TraesCS5A02G065400.1.cds1	GMQ_18193T0	STRING	Interolog
TraesCS6A02G345700.1.cds1	GMQ_18193T0	STRING	Interolog
TraesCS1A02G434500.1	GMQ_18193T0	STRING	Interolog
TraesCS3A02G328100.1.cds1	GMQ_18193T0	STRING	Interolog
TraesCS4A02G416000.1.cds1	GMQ_18193T0	STRING	Interolog
TraesCS7A02G475800.1.cds1	GMQ_18193T0	STRING	Interolog
TraesCS2A02G109800.1	GMQ_18193T0	STRING	Interolog
TraesCS5A02G314600.1	GMQ_18193T0	STRING	Interolog
TraesCS4A02G005600.1	GMQ_18193T0	STRING	Interolog
TraesCS4A02G001400.1.cds1	GMQ_18193T0	STRING	Interolog
TraesCS4A02G005800.1.cds1	GMQ_18193T0	STRING	Interolog
TraesCS7A02G158000.1	GMQ_18193T0	STRING	Interolog
TraesCS3A02G197400.1.cds1	GMQ_18193T0	STRING	Interolog
TraesCS2A02G415200.1.cds1	GMQ_18193T0	STRING	Interolog
TraesCS3A02G291400.1.cds1	GMQ_18193T0	STRING	Interolog
TraesCS6A02G157300.1.cds1	GMQ_18193T0	STRING	Interolog
TraesCS5A02G215900.1	GMQ_18193T0	STRING	Interolog
TraesCS6A02G343300.1	GMQ_18193T0	STRING	Interolog
TraesCS1A02G141800.1.cds1	GMQ_18193T0	STRING	Interolog
TraesCS7A02G377400.1	GMQ_18193T0	STRING	Interolog
TraesCS7B02G403000.1.cds1	GMQ_18193T0	STRING	Interolog
TraesCS6B02G158500.1.cds1	GMQ_18193T0	STRING	Interolog
TraesCS4B02G001900.1.cds1	GMQ_18193T0	STRING	Interolog
TraesCS4B02G299500.1	GMQ_18193T0	STRING	Interolog
TraesCS3B02G309800.1.cds1	GMQ_18193T0	STRING	Interolog
TraesCS2B02G530800.1	GMQ_18193T0	STRING	Interolog
TraesCS2B02G127800.1	GMQ_18193T0	STRING	Interolog
TraesCS6B02G069200.1.cds1	GMQ_18193T0	STRING	Interolog
TraesCS4B02G299300.1.cds1	GMQ_18193T0	STRING	Interolog
TraesCS7B02G403100.1.cds1	GMQ_18193T0	STRING	Interolog
TraesCS5B02G315500.2	GMQ_18193T0	STRING	Interolog
TraesCS4B02G299600.1.cds1	GMQ_18193T0	STRING	Interolog
TraesCS7B02G062200.1	GMQ_18193T0	STRING	Interolog
TraesCS3B02G368400.1	GMQ_18193T0	STRING	Interolog
TraesCS1B02G273700.1.cds1	GMQ_18193T0	STRING	Interolog
TraesCS6B02G126600.1	GMQ_18193T0	STRING	Interolog
TraesCS4B02G299700.1.cds1	GMQ_18193T0	STRING	Interolog
TraesCS6B02G126700.1	GMQ_18193T0	STRING	Interolog
TraesCS5B02G051700.1.cds1	GMQ_18193T0	STRING	Interolog
TraesCS5B02G072200.1.cds1	GMQ_18193T0	STRING	Interolog
TraesCS5B02G311700.1.cds1	GMQ_18193T0	STRING	Interolog
TraesCS6B02G158800.1.cds1	GMQ_18193T0	STRING	Interolog
TraesCS5B02G310900.1	GMQ_18193T0	STRING	Interolog
TraesCS5B02G312500.1.cds1	GMQ_18193T0	STRING	Interolog
TraesCS3B02G357600.1.cds1	GMQ_18193T0	STRING	Interolog
TraesCS7B02G403200.1.cds1	GMQ_18193T0	STRING	Interolog
TraesCS4B02G316800.1.cds1	GMQ_18193T0	STRING	Interolog
TraesCS6B02G158900.1.cds1	GMQ_18193T0	STRING	Interolog
TraesCS4B02G299400.1	GMQ_18193T0	STRING	Interolog
TraesCS1B02G158400.1.cds1	GMQ_18193T0	STRING	Interolog
TraesCS5B02G214400.1	GMQ_18193T0	STRING	Interolog
TraesCS6B02G375400.1	GMQ_18193T0	STRING	Interolog
TraesCS4D02G298400.1	GMQ_18193T0	STRING	Interolog
TraesCS6D02G120200.1.cds1	GMQ_18193T0	STRING	Interolog
TraesCS7D02G373700.1	GMQ_18193T0	STRING	Interolog
TraesCS6D02G084200.1	GMQ_18193T0	STRING	Interolog
TraesCS2D02G110000.1	GMQ_18193T0	STRING	Interolog
TraesCS5D02G320800.1	GMQ_18193T0	STRING	Interolog
TraesCS4D02G298200.1.cds1	GMQ_18193T0	STRING	Interolog
TraesCS1D02G331200.1.cds1	GMQ_18193T0	STRING	Interolog
TraesCS3D02G321700.1.cds1	GMQ_18193T0	STRING	Interolog
TraesCS5D02G245300.1.cds1	GMQ_18193T0	STRING	Interolog
TraesCS6D02G324200.1	GMQ_18193T0	STRING	Interolog
TraesCS2D02G503100.1	GMQ_18193T0	STRING	Interolog
TraesCS1D02G140900.1.cds1	GMQ_18193T0	STRING	Interolog
TraesCS7D02G481900.1.cds1	GMQ_18193T0	STRING	Interolog
TraesCS4D02G268700.1.cds1	GMQ_18193T0	STRING	Interolog
TraesCS5D02G318600.1.cds1	GMQ_18193T0	STRING	Interolog
TraesCS4D02G313400.1.cds1	GMQ_18193T0	STRING	Interolog
TraesCS6D02G120100.1.cds1	GMQ_18193T0	STRING	Interolog
TraesCS7D02G147200.1	GMQ_18193T0	STRING	Interolog
TraesCS5D02G076200.1.cds1	GMQ_18193T0	STRING	Interolog
TraesCS4D02G001200.1.cds1	GMQ_18193T0	STRING	Interolog
TraesCS7D02G158500.1	GMQ_18193T0	STRING	Interolog
TraesCS1D02G425800.1.cds1	GMQ_18193T0	STRING	Interolog
TraesCS5D02G223700.1	GMQ_18193T0	STRING	Interolog
TraesCSU02G209600.1.cds1	GMQ_18193T0	STRING	Interolog
TraesCS3A02G093600.1	GMQ_18193T0	STRING	Interolog
TraesCS2A02G434300.1	GMQ_18193T0	STRING	Interolog
TraesCS5A02G524100.1.cds1	GMQ_18193T0	STRING	Interolog
TraesCS2A02G047100.1	GMQ_18193T0	STRING	Interolog
TraesCS7A02G427200.1	GMQ_18193T0	STRING	Interolog
TraesCS6A02G266100.1	GMQ_18193T0	STRING	Interolog
TraesCS2A02G498200.1	GMQ_18193T0	STRING	Interolog
TraesCS7A02G427100.1	GMQ_18193T0	STRING	Interolog
TraesCS2A02G498300.1	GMQ_18193T0	STRING	Interolog
TraesCS3A02G083900.1	GMQ_18193T0	STRING	Interolog
TraesCS2A02G433700.1	GMQ_18193T0	STRING	Interolog
TraesCS7A02G103500.1	GMQ_18193T0	STRING	Interolog
TraesCS7A02G363000.1	GMQ_18193T0	STRING	Interolog
TraesCS7A02G426600.1	GMQ_18193T0	STRING	Interolog
TraesCS5A02G203300.1	GMQ_18193T0	STRING	Interolog
TraesCS7A02G427300.1	GMQ_18193T0	STRING	Interolog
TraesCS4A02G073300.2	GMQ_18193T0	STRING	Interolog
TraesCS7A02G427000.1	GMQ_18193T0	STRING	Interolog
TraesCS5A02G548500.1	GMQ_18193T0	STRING	Interolog
TraesCS1A02G195900.1	GMQ_18193T0	STRING	Interolog
TraesCS2A02G089000.1	GMQ_18193T0	STRING	Interolog
TraesCS4A02G402200.1	GMQ_18193T0	STRING	Interolog
TraesCS6A02G088000.1	GMQ_18193T0	STRING	Interolog
TraesCS7A02G426700.1	GMQ_18193T0	STRING	Interolog
TraesCS3A02G093400.1	GMQ_18193T0	STRING	Interolog
TraesCS2A02G498500.1	GMQ_18193T0	STRING	Interolog
TraesCS7A02G194300.1	GMQ_18193T0	STRING	Interolog
TraesCS2A02G433600.1	GMQ_18193T0	STRING	Interolog
TraesCS4A02G172600.1	GMQ_18193T0	STRING	Interolog
TraesCS7A02G426100.1	GMQ_18193T0	STRING	Interolog
TraesCS5A02G524200.1.cds1	GMQ_18193T0	STRING	Interolog
TraesCS7A02G103600.1	GMQ_18193T0	STRING	Interolog
TraesCS7A02G463800.1	GMQ_18193T0	STRING	Interolog
TraesCS6A02G408300.1	GMQ_18193T0	STRING	Interolog
TraesCS6A02G337600.1	GMQ_18193T0	STRING	Interolog
TraesCS7A02G331200.1	GMQ_18193T0	STRING	Interolog
TraesCS2A02G047200.1	GMQ_18193T0	STRING	Interolog
TraesCS7A02G426900.1	GMQ_18193T0	STRING	Interolog
TraesCS3A02G093700.1	GMQ_18193T0	STRING	Interolog
TraesCS2A02G433500.1	GMQ_18193T0	STRING	Interolog
TraesCS4A02G402300.1	GMQ_18193T0	STRING	Interolog
TraesCS7A02G063300.1	GMQ_18193T0	STRING	Interolog
TraesCS4A02G321800.1.cds1	GMQ_18193T0	STRING	Interolog
TraesCS7A02G427600.1	GMQ_18193T0	STRING	Interolog
TraesCS3A02G093500.1	GMQ_18193T0	STRING	Interolog
TraesCS3A02G308800.1	GMQ_18193T0	STRING	Interolog
TraesCS2A02G433800.1	GMQ_18193T0	STRING	Interolog
TraesCS3A02G084000.1	GMQ_18193T0	STRING	Interolog
TraesCS1A02G396200.1	GMQ_18193T0	STRING	Interolog
TraesCS4B02G354700.1.cds1	GMQ_18193T0	STRING	Interolog
TraesCS3B02G108700.1	GMQ_18193T0	STRING	Interolog
TraesCS4B02G229500.1	GMQ_18193T0	STRING	Interolog
TraesCS2B02G104700.1	GMQ_18193T0	STRING	Interolog
TraesCS3B02G152000.1	GMQ_18193T0	STRING	Interolog
TraesCS7B02G364300.1	GMQ_18193T0	STRING	Interolog
TraesCS7B02G327700.1	GMQ_18193T0	STRING	Interolog
TraesCS5B02G202000.1	GMQ_18193T0	STRING	Interolog
TraesCS2B02G059000.1	GMQ_18193T0	STRING	Interolog
TraesCS2B02G454600.1	GMQ_18193T0	STRING	Interolog
TraesCS7B02G327000.1	GMQ_18193T0	STRING	Interolog
TraesCS2B02G526500.1	GMQ_18193T0	STRING	Interolog
TraesCS4B02G354900.1.cds1	GMQ_18193T0	STRING	Interolog
TraesCS4B02G354800.1.cds1	GMQ_18193T0	STRING	Interolog
TraesCS6B02G110400.1	GMQ_18193T0	STRING	Interolog
TraesCS7B02G327200.1	GMQ_18193T0	STRING	Interolog
TraesCS3B02G099100.1	GMQ_18193T0	STRING	Interolog
TraesCS2B02G454800.1	GMQ_18193T0	STRING	Interolog
TraesCS1B02G424500.1	GMQ_18193T0	STRING	Interolog
TraesCS5B02G028800.1	GMQ_18193T0	STRING	Interolog
TraesCS7B02G242900.1	GMQ_18193T0	STRING	Interolog
TraesCS7B02G327400.1	GMQ_18193T0	STRING	Interolog
TraesCS2B02G455400.1	GMQ_18193T0	STRING	Interolog
TraesCS1B02G210500.1	GMQ_18193T0	STRING	Interolog
TraesCS3B02G108600.1	GMQ_18193T0	STRING	Interolog
TraesCS4B02G383000.1	GMQ_18193T0	STRING	Interolog
TraesCS7B02G099900.1	GMQ_18193T0	STRING	Interolog
TraesCS3B02G099000.1	GMQ_18193T0	STRING	Interolog
TraesCS6B02G454200.1	GMQ_18193T0	STRING	Interolog
TraesCS7B02G265000.2	GMQ_18193T0	STRING	Interolog
TraesCS2B02G526600.1	GMQ_18193T0	STRING	Interolog
TraesCS7B02G327500.1	GMQ_18193T0	STRING	Interolog
TraesCS3B02G108800.1	GMQ_18193T0	STRING	Interolog
TraesCS2B02G244500.1	GMQ_18193T0	STRING	Interolog
TraesCS2B02G454500.1	GMQ_18193T0	STRING	Interolog
TraesCS3B02G151700.1	GMQ_18193T0	STRING	Interolog
TraesCS7B02G326900.1	GMQ_18193T0	STRING	Interolog
TraesCS6B02G293500.1	GMQ_18193T0	STRING	Interolog
TraesCS6B02G368300.1	GMQ_18193T0	STRING	Interolog
TraesCS7D02G419000.1.cds1	GMQ_18193T0	STRING	Interolog
TraesCS7D02G419200.1	GMQ_18193T0	STRING	Interolog
TraesCS7D02G097300.1	GMQ_18193T0	STRING	Interolog
TraesCS5D02G552800.1.cds1	GMQ_18193T0	STRING	Interolog
TraesCS2D02G498500.2	GMQ_18193T0	STRING	Interolog
TraesCS7D02G195900.1	GMQ_18193T0	STRING	Interolog
TraesCS7D02G418700.1	GMQ_18193T0	STRING	Interolog
TraesCS7D02G058000.1.cds1	GMQ_18193T0	STRING	Interolog
TraesCS3D02G093800.1	GMQ_18193T0	STRING	Interolog
TraesCS2D02G224300.1	GMQ_18193T0	STRING	Interolog
TraesCS6D02G248500.1	GMQ_18193T0	STRING	Interolog
TraesCS2D02G431600.1	GMQ_18193T0	STRING	Interolog
TraesCS7D02G418900.1	GMQ_18193T0	STRING	Interolog
TraesCS5D02G209700.1	GMQ_18193T0	STRING	Interolog
TraesCS3D02G133800.2	GMQ_18193T0	STRING	Interolog
TraesCS1D02G404300.1	GMQ_18193T0	STRING	Interolog
TraesCS3D02G084000.1	GMQ_18193T0	STRING	Interolog
TraesCS7D02G419600.1	GMQ_18193T0	STRING	Interolog
TraesCS4D02G230600.1	GMQ_18193T0	STRING	Interolog
TraesCS4D02G358700.1	GMQ_18193T0	STRING	Interolog
TraesCS7D02G419300.1	GMQ_18193T0	STRING	Interolog
TraesCS3D02G093700.1	GMQ_18193T0	STRING	Interolog
TraesCS2D02G432100.1	GMQ_18193T0	STRING	Interolog
TraesCS6D02G392100.1	GMQ_18193T0	STRING	Interolog
TraesCS3D02G133300.1	GMQ_18193T0	STRING	Interolog
TraesCS2D02G498600.1	GMQ_18193T0	STRING	Interolog
TraesCS7D02G419900.1	GMQ_18193T0	STRING	Interolog
TraesCS4D02G348400.1.cds1	GMQ_18193T0	STRING	Interolog
TraesCS5D02G038400.1	GMQ_18193T0	STRING	Interolog
TraesCS2D02G431800.1	GMQ_18193T0	STRING	Interolog
TraesCS3D02G094000.1	GMQ_18193T0	STRING	Interolog
TraesCS7D02G195800.1	GMQ_18193T0	STRING	Interolog
TraesCS2D02G498800.1	GMQ_18193T0	STRING	Interolog
TraesCS7D02G419100.1	GMQ_18193T0	STRING	Interolog
TraesCS2D02G431700.1	GMQ_18193T0	STRING	Interolog
TraesCS7D02G339400.1	GMQ_18193T0	STRING	Interolog
TraesCS2D02G086800.1	GMQ_18193T0	STRING	Interolog
TraesCS7D02G195300.1	GMQ_18193T0	STRING	Interolog
TraesCS2D02G045100.1	GMQ_18193T0	STRING	Interolog
TraesCS2D02G431500.1	GMQ_18193T0	STRING	Interolog
TraesCS3D02G084100.1	GMQ_18193T0	STRING	Interolog
TraesCS7D02G418600.1	GMQ_18193T0	STRING	Interolog
TraesCS7D02G195600.1	GMQ_18193T0	STRING	Interolog
TraesCS7D02G360100.1	GMQ_18193T0	STRING	Interolog
TraesCS3D02G093900.1	GMQ_18193T0	STRING	Interolog
TraesCS6D02G318500.1	GMQ_18193T0	STRING	Interolog
TraesCS7D02G097400.1	GMQ_18193T0	STRING	Interolog
TraesCS2D02G498400.1	GMQ_18193T0	STRING	Interolog
TraesCS1D02G199300.1	GMQ_18193T0	STRING	Interolog
TraesCS7D02G058200.1	GMQ_18193T0	STRING	Interolog
TraesCS4D02G142800.1	GMQ_18193T0	STRING	Interolog
TraesCS7D02G419400.1	GMQ_18193T0	STRING	Interolog
TraesCSU02G175000.1	GMQ_18193T0	STRING	Interolog
TraesCSU02G018400.1	GMQ_18193T0	STRING	Interolog
TraesCS5A02G112600.1	GMQ_18193T0	STRING	Interolog
TraesCS3A02G379700.1	GMQ_18193T0	STRING	Interolog
TraesCS3A02G223600.1	GMQ_18193T0	STRING	Interolog
TraesCS1A02G272500.1	GMQ_18193T0	STRING	Interolog
TraesCS4A02G147800.1	GMQ_18193T0	STRING	Interolog
TraesCS7A02G285500.1	GMQ_18193T0	STRING	Interolog
TraesCS3B02G412300.1	GMQ_18193T0	STRING	Interolog
TraesCS1B02G282500.1	GMQ_18193T0	STRING	Interolog
TraesCS3B02G253100.1	GMQ_18193T0	STRING	Interolog
TraesCS7B02G200000.1	GMQ_18193T0	STRING	Interolog
TraesCS4B02G153900.3	GMQ_18193T0	STRING	Interolog
TraesCS3D02G229900.1	GMQ_18193T0	STRING	Interolog
TraesCS4D02G163000.1	GMQ_18193T0	STRING	Interolog
TraesCS7D02G282900.1	GMQ_18193T0	STRING	Interolog
TraesCS3D02G372700.1	GMQ_18193T0	STRING	Interolog
TraesCS1D02G272300.1	GMQ_18193T0	STRING	Interolog
TraesCS1A02G263100.1.cds1	GMQ_18193T0	STRING	Interolog
TraesCS5A02G310700.1.cds1	GMQ_18193T0	STRING	Interolog
TraesCS5A02G311100.1.cds1	GMQ_18193T0	STRING	Interolog
TraesCS6A02G131200.1.cds1	GMQ_18193T0	STRING	Interolog
TraesCS7A02G057800.1.cds1	GMQ_18193T0	STRING	Interolog
TraesCS1A02G187900.1.cds1	GMQ_18193T0	STRING	Interolog
TraesCS4A02G433300.1.cds1	GMQ_18193T0	STRING	Interolog
TraesCS5A02G311300.1.cds1	GMQ_18193T0	STRING	Interolog
TraesCS5A02G312000.1.cds1	GMQ_18193T0	STRING	Interolog
TraesCS6A02G251100.1.cds1	GMQ_18193T0	STRING	Interolog
TraesCS5A02G310200.1.cds1	GMQ_18193T0	STRING	Interolog
TraesCS7A02G057700.1.cds1	GMQ_18193T0	STRING	Interolog
TraesCS2A02G399500.1.cds1	GMQ_18193T0	STRING	Interolog
TraesCS5A02G310600.1.cds1	GMQ_18193T0	STRING	Interolog
TraesCS5A02G310400.1.cds1	GMQ_18193T0	STRING	Interolog
TraesCS5A02G523700.1.cds1	GMQ_18193T0	STRING	Interolog
TraesCS5B02G311400.1.cds1	GMQ_18193T0	STRING	Interolog
TraesCS5B02G311200.1.cds1	GMQ_18193T0	STRING	Interolog
TraesCS5B02G311900.1.cds1	GMQ_18193T0	STRING	Interolog
TraesCS5B02G312000.1.cds1	GMQ_18193T0	STRING	Interolog
TraesCS5B02G312200.1.cds1	GMQ_18193T0	STRING	Interolog
TraesCS6B02G274200.1.cds1	GMQ_18193T0	STRING	Interolog
TraesCS1B02G335100.1.cds1	GMQ_18193T0	STRING	Interolog
TraesCS6B02G159600.1.cds1	GMQ_18193T0	STRING	Interolog
TraesCS7D02G052600.1.cds1	GMQ_18193T0	STRING	Interolog
TraesCS4D02G348100.1.cds1	GMQ_18193T0	STRING	Interolog
TraesCS5D02G317200.1.cds1	GMQ_18193T0	STRING	Interolog
TraesCS2D02G412400.1.cds1	GMQ_18193T0	STRING	Interolog
TraesCS7D02G052500.1.cds1	GMQ_18193T0	STRING	Interolog
TraesCS5D02G318300.1.cds1	GMQ_18193T0	STRING	Interolog
TraesCS1D02G188700.1.cds1	GMQ_18193T0	STRING	Interolog
TraesCS5D02G318900.1.cds1	GMQ_18193T0	STRING	Interolog
TraesCS5D02G317500.1.cds1	GMQ_18193T0	STRING	Interolog
TraesCS2D02G412200.1.cds1	GMQ_18193T0	STRING	Interolog
TraesCS2D02G397000.1.cds1	GMQ_18193T0	STRING	Interolog
TraesCS5D02G317700.1.cds1	GMQ_18193T0	STRING	Interolog
TraesCS7D02G052400.1.cds1	GMQ_18193T0	STRING	Interolog
TraesCS6D02G121100.1.cds1	GMQ_18193T0	STRING	Interolog
TraesCS5D02G318100.1.cds1	GMQ_18193T0	STRING	Interolog
TraesCS5D02G317300.1.cds1	GMQ_18193T0	STRING	Interolog
TraesCS7A02G436400.1.cds1	GMQ_18193T0	STRING	Interolog
TraesCS3B02G158000.1.cds1	GMQ_18193T0	STRING	Interolog
TraesCS3D02G140500.1.cds1	GMQ_18193T0	STRING	Interolog
TraesCS7D02G469200.1.cds1	GMQ_18193T0	STRING	Interolog
TraesCS1A02G416100.1.cds1	GMQ_18193T0	STRING	Interolog
TraesCS1A02G308800.1.cds1	GMQ_18193T0	STRING	Interolog
TraesCS5A02G382800.2	GMQ_18193T0	STRING	Interolog
TraesCS3A02G191900.1	GMQ_18193T0	STRING	Interolog
TraesCS3A02G216300.1.cds1	GMQ_18193T0	STRING	Interolog
TraesCS7A02G306000.1.cds1	GMQ_18193T0	STRING	Interolog
TraesCS3A02G184500.1	GMQ_18193T0	STRING	Interolog
TraesCS1A02G193700.1.cds1	GMQ_18193T0	STRING	Interolog
TraesCS3A02G335000.1	GMQ_18193T0	STRING	Interolog
TraesCS5A02G343000.1.cds1	GMQ_18193T0	STRING	Interolog
TraesCS5A02G239100.1.cds1	GMQ_18193T0	STRING	Interolog
TraesCS5A02G139700.1	GMQ_18193T0	STRING	Interolog
TraesCS4A02G126700.1	GMQ_18193T0	STRING	Interolog
TraesCS3B02G219900.1	GMQ_18193T0	STRING	Interolog
TraesCS5B02G137100.1	GMQ_18193T0	STRING	Interolog
TraesCS3B02G246100.1.cds1	GMQ_18193T0	STRING	Interolog
TraesCS3B02G214400.1	GMQ_18193T0	STRING	Interolog
TraesCS7B02G335200.1.cds1	GMQ_18193T0	STRING	Interolog
TraesCS5B02G387200.1	GMQ_18193T0	STRING	Interolog
TraesCS5B02G342800.1.cds1	GMQ_18193T0	STRING	Interolog
TraesCS1B02G446400.1.cds1	GMQ_18193T0	STRING	Interolog
TraesCS1B02G208700.1.cds1	GMQ_18193T0	STRING	Interolog
TraesCS3B02G365900.1	GMQ_18193T0	STRING	Interolog
TraesCS1B02G319400.1	GMQ_18193T0	STRING	Interolog
TraesCS4B02G131100.1	GMQ_18193T0	STRING	Interolog
TraesCS5B02G237600.1.cds1	GMQ_18193T0	STRING	Interolog
TraesCS2B02G113800.2	GMQ_18193T0	STRING	Interolog
TraesCS4D02G126100.1	GMQ_18193T0	STRING	Interolog
TraesCS5D02G246100.1.cds1	GMQ_18193T0	STRING	Interolog
TraesCS5D02G392200.1	GMQ_18193T0	STRING	Interolog
TraesCS1D02G197600.1.cds1	GMQ_18193T0	STRING	Interolog
TraesCS5D02G153400.1	GMQ_18193T0	STRING	Interolog
TraesCS3D02G188600.1	GMQ_18193T0	STRING	Interolog
TraesCS7D02G302700.1.cds1	GMQ_18193T0	STRING	Interolog
TraesCS5D02G348900.1.cds1	GMQ_18193T0	STRING	Interolog
TraesCS5D02G141900.1.cds1	GMQ_18193T0	STRING	Interolog
TraesCS3D02G328300.1	GMQ_18193T0	STRING	Interolog
TraesCS3D02G194500.2	GMQ_18193T0	STRING	Interolog
TraesCS5D02G068100.1.cds1	GMQ_18193T0	STRING	Interolog
TraesCS7D02G426200.1	GMQ_18193T0	STRING	Interolog
TraesCS3D02G217900.1.cds1	GMQ_18193T0	STRING	Interolog
TraesCS5A02G230600.1	GMQ_18193T0	STRING	Interolog
TraesCS6A02G401100.1	GMQ_18193T0	STRING	Interolog
TraesCS2A02G201700.1	GMQ_18193T0	STRING	Interolog
TraesCS1A02G390000.1	GMQ_18193T0	STRING	Interolog
TraesCS2A02G573100.1	GMQ_18193T0	STRING	Interolog
TraesCS5B02G569600.1.cds1	GMQ_18193T0	STRING	Interolog
TraesCS1B02G418300.1	GMQ_18193T0	STRING	Interolog
TraesCS5B02G540900.1	GMQ_18193T0	STRING	Interolog
TraesCS7B02G003400.1	GMQ_18193T0	STRING	Interolog
TraesCS2B02G228800.1	GMQ_18193T0	STRING	Interolog
TraesCS5B02G539800.1	GMQ_18193T0	STRING	Interolog
TraesCS2D02G214000.1	GMQ_18193T0	STRING	Interolog
TraesCS1D02G348400.1	GMQ_18193T0	STRING	Interolog
TraesCS5D02G026700.1	GMQ_18193T0	STRING	Interolog
TraesCS4A02G312800.1	GMQ_18193T0	STRING	Interolog
TraesCS5B02G567400.1	GMQ_18193T0	STRING	Interolog
TraesCS5B02G567000.1	GMQ_18193T0	STRING	Interolog
TraesCS5D02G540500.1	GMQ_18193T0	STRING	Interolog
TraesCS2A02G542700.1.cds1	GMQ_18193T0	STRING	Interolog
TraesCS2B02G572500.1.cds1	GMQ_18193T0	STRING	Interolog
TraesCS3B02G326000.1.cds1	GMQ_18193T0	STRING	Interolog
TraesCS2B02G531100.1	GMQ_18193T0	STRING	Interolog
TraesCS2D02G543900.1.cds1	GMQ_18193T0	STRING	Interolog
TraesCS3D02G291100.1.cds1	GMQ_18193T0	STRING	Interolog
TraesCS5D02G150500.1	GMQ_18193T0	STRING	Interolog
TraesCS6B02G361400.1.cds1	GMQ_18193T0	STRING	Interolog
TraesCS6D02G309600.1.cds1	GMQ_18193T0	STRING	Interolog
TraesCS2A02G334000.1	GMQ_18193T0	STRING	Interolog
TraesCS1A02G346500.1.cds1	GMQ_18193T0	STRING	Interolog
TraesCS2A02G118000.1.cds1	GMQ_18193T0	STRING	Interolog
TraesCS2A02G118100.1.cds1	GMQ_18193T0	STRING	Interolog
TraesCS2B02G138000.1.cds1	GMQ_18193T0	STRING	Interolog
TraesCS2B02G138100.1.cds1	GMQ_18193T0	STRING	Interolog
TraesCS1B02G360300.1.cds1	GMQ_18193T0	STRING	Interolog
TraesCS1D02G349200.1.cds1	GMQ_18193T0	STRING	Interolog
TraesCS2D02G116900.1.cds1	GMQ_18193T0	STRING	Interolog
TraesCS2D02G117000.1.cds1	GMQ_18193T0	STRING	Interolog
TraesCS5A02G174700.1.cds1	GMQ_18193T0	STRING	Interolog
TraesCS1A02G328800.1.cds1	GMQ_18193T0	STRING	Interolog
TraesCS7B02G283900.1.cds1	GMQ_18193T0	STRING	Interolog
TraesCS5D02G314900.1.cds1	GMQ_18193T0	STRING	Interolog
TraesCS1A02G212000.1	GMQ_18193T0	STRING	Interolog
TraesCS6A02G249300.1	GMQ_18193T0	STRING	Interolog
TraesCS6A02G249700.1	GMQ_18193T0	STRING	Interolog
TraesCS5A02G073100.1	GMQ_18193T0	STRING	Interolog
TraesCS6A02G032700.1	GMQ_18193T0	STRING	Interolog
TraesCS3A02G480000.1	GMQ_18193T0	STRING	Interolog
TraesCS3A02G479900.1	GMQ_18193T0	STRING	Interolog
TraesCS3A02G488000.1	GMQ_18193T0	STRING	Interolog
TraesCS2A02G413500.1	GMQ_18193T0	STRING	Interolog
TraesCS2A02G413400.1	GMQ_18193T0	STRING	Interolog
TraesCS6A02G249400.2	GMQ_18193T0	STRING	Interolog
TraesCS2A02G458900.1	GMQ_18193T0	STRING	Interolog
TraesCS6A02G249200.1	GMQ_18193T0	STRING	Interolog
TraesCS2A02G580300.1	GMQ_18193T0	STRING	Interolog
TraesCS2A02G081200.1	GMQ_18193T0	STRING	Interolog
TraesCS6A02G217100.1	GMQ_18193T0	STRING	Interolog
TraesCS2A02G080800.1	GMQ_18193T0	STRING	Interolog
TraesCS2A02G580200.1	GMQ_18193T0	STRING	Interolog
TraesCS2A02G373000.1	GMQ_18193T0	STRING	Interolog
TraesCS6B02G046000.1	GMQ_18193T0	STRING	Interolog
TraesCS1B02G225800.1	GMQ_18193T0	STRING	Interolog
TraesCS6B02G275700.1	GMQ_18193T0	STRING	Interolog
TraesCS3B02G535800.1	GMQ_18193T0	STRING	Interolog
TraesCS2B02G095600.1	GMQ_18193T0	STRING	Interolog
TraesCS6B02G046300.1	GMQ_18193T0	STRING	Interolog
TraesCS3B02G526800.1	GMQ_18193T0	STRING	Interolog
TraesCS6B02G046200.1	GMQ_18193T0	STRING	Interolog
TraesCS2B02G432200.1	GMQ_18193T0	STRING	Interolog
TraesCS2B02G480700.1	GMQ_18193T0	STRING	Interolog
TraesCS1B02G222300.1	GMQ_18193T0	STRING	Interolog
TraesCS3B02G524500.1	GMQ_18193T0	STRING	Interolog
TraesCS2B02G607400.1	GMQ_18193T0	STRING	Interolog
TraesCS6B02G046400.1	GMQ_18193T0	STRING	Interolog
TraesCS6B02G245700.1	GMQ_18193T0	STRING	Interolog
TraesCS2B02G432300.1	GMQ_18193T0	STRING	Interolog
TraesCS2B02G432100.1	GMQ_18193T0	STRING	Interolog
TraesCS6B02G275800.1	GMQ_18193T0	STRING	Interolog
TraesCS6B02G046100.1	GMQ_18193T0	STRING	Interolog
TraesCS5B02G079400.1	GMQ_18193T0	STRING	Interolog
TraesCS2B02G390000.1	GMQ_18193T0	STRING	Interolog
TraesCS1B02G225700.1	GMQ_18193T0	STRING	Interolog
TraesCS2D02G592900.1	GMQ_18193T0	STRING	Interolog
TraesCS6D02G037700.1	GMQ_18193T0	STRING	Interolog
TraesCS2D02G411200.1	GMQ_18193T0	STRING	Interolog
TraesCS1D02G211500.1	GMQ_18193T0	STRING	Interolog
TraesCS3D02G482800.1	GMQ_18193T0	STRING	Interolog
TraesCS6D02G231200.1	GMQ_18193T0	STRING	Interolog
TraesCS5D02G086000.1	GMQ_18193T0	STRING	Interolog
TraesCS1D02G215100.1	GMQ_18193T0	STRING	Interolog
TraesCS6D02G198400.1	GMQ_18193T0	STRING	Interolog
TraesCS6D02G037500.1	GMQ_18193T0	STRING	Interolog
TraesCS4D02G270100.1	GMQ_18193T0	STRING	Interolog
TraesCS6D02G231300.1	GMQ_18193T0	STRING	Interolog
TraesCS2D02G459300.1	GMQ_18193T0	STRING	Interolog
TraesCS6D02G231400.1	GMQ_18193T0	STRING	Interolog
TraesCS2D02G078900.1	GMQ_18193T0	STRING	Interolog
TraesCS2D02G411100.1	GMQ_18193T0	STRING	Interolog
TraesCS3D02G474800.1	GMQ_18193T0	STRING	Interolog
TraesCSU02G216000.1	GMQ_18193T0	STRING	Interolog
TraesCS4B02G292000.1.cds1	GMQ_18193T0	STRING	Interolog
TraesCS3A02G107200.1.cds1	GMQ_18193T0	STRING	Interolog
TraesCS3D02G109300.1.cds1	GMQ_18193T0	STRING	Interolog
TraesCS5A02G111100.1.cds1	GMQ_18193T0	STRING	Interolog
TraesCS4A02G359800.1	GMQ_18193T0	STRING	Interolog
TraesCS4A02G275800.1	GMQ_18193T0	STRING	Interolog
TraesCS4A02G275900.1	GMQ_18193T0	STRING	Interolog
TraesCS6A02G166000.1	GMQ_18193T0	STRING	Interolog
TraesCS5A02G032800.1	GMQ_18193T0	STRING	Interolog
TraesCS6A02G132200.1	GMQ_18193T0	STRING	Interolog
TraesCS4A02G009400.1	GMQ_18193T0	STRING	Interolog
TraesCS2A02G525500.1	GMQ_18193T0	STRING	Interolog
TraesCS7A02G034900.1	GMQ_18193T0	STRING	Interolog
TraesCS1A02G124900.1	GMQ_18193T0	STRING	Interolog
TraesCS6A02G181200.1	GMQ_18193T0	STRING	Interolog
TraesCS5A02G378700.1	GMQ_18193T0	STRING	Interolog
TraesCS5A02G378800.2	GMQ_18193T0	STRING	Interolog
TraesCS7A02G246200.1	GMQ_18193T0	STRING	Interolog
TraesCS5A02G110500.1.cds1	GMQ_18193T0	STRING	Interolog
TraesCS5A02G007900.1	GMQ_18193T0	STRING	Interolog
TraesCS5A02G378900.1	GMQ_18193T0	STRING	Interolog
TraesCS1A02G212900.1	GMQ_18193T0	STRING	Interolog
TraesCS2A02G315100.2	GMQ_18193T0	STRING	Interolog
TraesCS5A02G379000.1	GMQ_18193T0	STRING	Interolog
TraesCS5B02G382600.1	GMQ_18193T0	STRING	Interolog
TraesCS5B02G033000.1	GMQ_18193T0	STRING	Interolog
TraesCS4B02G037800.1	GMQ_18193T0	STRING	Interolog
TraesCS1B02G226400.1	GMQ_18193T0	STRING	Interolog
TraesCS4B02G295200.1	GMQ_18193T0	STRING	Interolog
TraesCS4B02G037700.3	GMQ_18193T0	STRING	Interolog
TraesCS5B02G006500.1	GMQ_18193T0	STRING	Interolog
TraesCS3B02G602500.1	GMQ_18193T0	STRING	Interolog
TraesCS5B02G382300.1	GMQ_18193T0	STRING	Interolog
TraesCS6B02G014400.1	GMQ_18193T0	STRING	Interolog
TraesCS7B02G145200.1	GMQ_18193T0	STRING	Interolog
TraesCS3B02G605700.1	GMQ_18193T0	STRING	Interolog
TraesCS2B02G555400.2	GMQ_18193T0	STRING	Interolog
TraesCS4B02G037900.1	GMQ_18193T0	STRING	Interolog
TraesCS6B02G395700.1	GMQ_18193T0	STRING	Interolog
TraesCS5B02G382400.1	GMQ_18193T0	STRING	Interolog
TraesCS6B02G160400.1	GMQ_18193T0	STRING	Interolog
TraesCS6B02G193400.1	GMQ_18193T0	STRING	Interolog
TraesCS2B02G333600.1	GMQ_18193T0	STRING	Interolog
TraesCS2D02G528500.1	GMQ_18193T0	STRING	Interolog
TraesCS7D02G029400.1.cds1	GMQ_18193T0	STRING	Interolog
TraesCS5D02G041100.1	GMQ_18193T0	STRING	Interolog
TraesCS6D02G121900.1	GMQ_18193T0	STRING	Interolog
TraesCS4D02G035200.1	GMQ_18193T0	STRING	Interolog
TraesCS5D02G388700.1	GMQ_18193T0	STRING	Interolog
TraesCS2D02G528400.1	GMQ_18193T0	STRING	Interolog
TraesCS6D02G122000.1.cds1	GMQ_18193T0	STRING	Interolog
TraesCS5D02G013400.1	GMQ_18193T0	STRING	Interolog
TraesCS4D02G294100.1	GMQ_18193T0	STRING	Interolog
TraesCS6D02G154600.1	GMQ_18193T0	STRING	Interolog
TraesCS5D02G513100.1	GMQ_18193T0	STRING	Interolog
TraesCS7D02G244800.1	GMQ_18193T0	STRING	Interolog
TraesCS2D02G313400.1	GMQ_18193T0	STRING	Interolog
TraesCS4D02G347300.1	GMQ_18193T0	STRING	Interolog
TraesCS6D02G010100.1	GMQ_18193T0	STRING	Interolog
TraesCS4D02G035100.1	GMQ_18193T0	STRING	Interolog
TraesCS5D02G388800.1	GMQ_18193T0	STRING	Interolog
TraesCS1D02G215800.2	GMQ_18193T0	STRING	Interolog
TraesCS2B02G529200.1.cds1	GMQ_18193T0	STRING	Interolog
TraesCS7D02G378200.1.cds1	GMQ_18193T0	STRING	Interolog
TraesCS7A02G316100.1.cds1	GMQ_18193T0	STRING	Interolog
TraesCS7A02G264100.1	GMQ_18193T0	STRING	Interolog
TraesCS4A02G058300.1	GMQ_18193T0	STRING	Interolog
TraesCS2A02G066600.1	GMQ_18193T0	STRING	Interolog
TraesCS4A02G345100.1	GMQ_18193T0	STRING	Interolog
TraesCS3A02G187600.1	GMQ_18193T0	STRING	Interolog
TraesCS3A02G318000.1	GMQ_18193T0	STRING	Interolog
TraesCS4A02G470100.1	GMQ_18193T0	STRING	Interolog
TraesCS7A02G022400.1	GMQ_18193T0	STRING	Interolog
TraesCS4A02G345000.1	GMQ_18193T0	STRING	Interolog
TraesCS5A02G443400.1	GMQ_18193T0	STRING	Interolog
TraesCS1A02G406800.1	GMQ_18193T0	STRING	Interolog
TraesCS3A02G317900.1	GMQ_18193T0	STRING	Interolog
TraesCS3A02G160000.1	GMQ_18193T0	STRING	Interolog
TraesCS3A02G344800.1	GMQ_18193T0	STRING	Interolog
TraesCS1A02G199300.1	GMQ_18193T0	STRING	Interolog
TraesCS6A02G307900.1	GMQ_18193T0	STRING	Interolog
TraesCS6A02G235800.1	GMQ_18193T0	STRING	Interolog
TraesCS5A02G481200.1	GMQ_18193T0	STRING	Interolog
TraesCS2A02G393700.1	GMQ_18193T0	STRING	Interolog
TraesCS4A02G032600.1	GMQ_18193T0	STRING	Interolog
TraesCS3A02G318100.1	GMQ_18193T0	STRING	Interolog
TraesCS3A02G031800.1	GMQ_18193T0	STRING	Interolog
TraesCS7A02G399100.1	GMQ_18193T0	STRING	Interolog
TraesCS4A02G034400.1	GMQ_18193T0	STRING	Interolog
TraesCS3A02G031700.1	GMQ_18193T0	STRING	Interolog
TraesCS4A02G032700.1.cds1	GMQ_18193T0	STRING	Interolog
TraesCS1A02G199400.1	GMQ_18193T0	STRING	Interolog
TraesCS3A02G165600.1	GMQ_18193T0	STRING	Interolog
TraesCS3A02G160100.1	GMQ_18193T0	STRING	Interolog
TraesCS1A02G300200.1	GMQ_18193T0	STRING	Interolog
TraesCS4A02G034300.1	GMQ_18193T0	STRING	Interolog
TraesCS3A02G165900.1	GMQ_18193T0	STRING	Interolog
TraesCS4A02G058400.1	GMQ_18193T0	STRING	Interolog
TraesCS4A02G034200.1	GMQ_18193T0	STRING	Interolog
TraesCS4A02G339200.1	GMQ_18193T0	STRING	Interolog
TraesCS3B02G376800.1	GMQ_18193T0	STRING	Interolog
TraesCS3B02G052000.1	GMQ_18193T0	STRING	Interolog
TraesCS1B02G310300.1	GMQ_18193T0	STRING	Interolog
TraesCS1B02G214300.1	GMQ_18193T0	STRING	Interolog
TraesCS4B02G246500.1	GMQ_18193T0	STRING	Interolog
TraesCS6B02G264400.1	GMQ_18193T0	STRING	Interolog
TraesCS4B02G271000.1	GMQ_18193T0	STRING	Interolog
TraesCS3B02G190700.1	GMQ_18193T0	STRING	Interolog
TraesCS6B02G336500.1	GMQ_18193T0	STRING	Interolog
TraesCS3B02G199900.1	GMQ_18193T0	STRING	Interolog
TraesCS3B02G032800.1	GMQ_18193T0	STRING	Interolog
TraesCS7B02G197100.1	GMQ_18193T0	STRING	Interolog
TraesCS1B02G214200.1	GMQ_18193T0	STRING	Interolog
TraesCS2B02G411700.1	GMQ_18193T0	STRING	Interolog
TraesCS7B02G218200.1	GMQ_18193T0	STRING	Interolog
TraesCS3B02G032700.1	GMQ_18193T0	STRING	Interolog
TraesCS4B02G271200.1	GMQ_18193T0	STRING	Interolog
TraesCS3B02G051500.1	GMQ_18193T0	STRING	Interolog
TraesCS4B02G271100.1	GMQ_18193T0	STRING	Interolog
TraesCS3B02G051000.1	GMQ_18193T0	STRING	Interolog
TraesCS4B02G271300.1	GMQ_18193T0	STRING	Interolog
TraesCS3B02G348000.1	GMQ_18193T0	STRING	Interolog
TraesCS5B02G528400.1	GMQ_18193T0	STRING	Interolog
TraesCS3B02G347900.1	GMQ_18193T0	STRING	Interolog
TraesCS3B02G376900.1	GMQ_18193T0	STRING	Interolog
TraesCS3B02G051300.1	GMQ_18193T0	STRING	Interolog
TraesCS4B02G246600.1	GMQ_18193T0	STRING	Interolog
TraesCS3B02G347800.1	GMQ_18193T0	STRING	Interolog
TraesCS4B02G246400.1	GMQ_18193T0	STRING	Interolog
TraesCS3B02G051400.1	GMQ_18193T0	STRING	Interolog
TraesCS5B02G528600.1.cds1	GMQ_18193T0	STRING	Interolog
TraesCS5B02G528500.1	GMQ_18193T0	STRING	Interolog
TraesCS3B02G051100.1	GMQ_18193T0	STRING	Interolog
TraesCS4B02G272600.1	GMQ_18193T0	STRING	Interolog
TraesCS3B02G200100.1	GMQ_18193T0	STRING	Interolog
TraesCS7B02G299700.1	GMQ_18193T0	STRING	Interolog
TraesCS4B02G272800.1	GMQ_18193T0	STRING	Interolog
TraesCS1B02G156700.1	GMQ_18193T0	STRING	Interolog
TraesCS3B02G051600.1	GMQ_18193T0	STRING	Interolog
TraesCS3B02G051900.1	GMQ_18193T0	STRING	Interolog
TraesCS5B02G548500.1	GMQ_18193T0	STRING	Interolog
TraesCS3B02G217000.1	GMQ_18193T0	STRING	Interolog
TraesCS4B02G272700.1	GMQ_18193T0	STRING	Interolog
TraesCS3B02G051800.1	GMQ_18193T0	STRING	Interolog
TraesCS5B02G494400.1	GMQ_18193T0	STRING	Interolog
TraesCS5B02G528700.1	GMQ_18193T0	STRING	Interolog
TraesCS5B02G448000.1	GMQ_18193T0	STRING	Interolog
TraesCS2B02G078800.1	GMQ_18193T0	STRING	Interolog
TraesCS3B02G032500.1	GMQ_18193T0	STRING	Interolog
TraesCS3D02G029900.1	GMQ_18193T0	STRING	Interolog
TraesCS4D02G270200.1	GMQ_18193T0	STRING	Interolog
TraesCS4D02G219700.1	GMQ_18193T0	STRING	Interolog
TraesCS5D02G535500.1	GMQ_18193T0	STRING	Interolog
TraesCS3D02G175800.1	GMQ_18193T0	STRING	Interolog
TraesCS1D02G299700.1	GMQ_18193T0	STRING	Interolog
TraesCS4D02G271800.1	GMQ_18193T0	STRING	Interolog
TraesCS6D02G287100.2	GMQ_18193T0	STRING	Interolog
TraesCS3D02G313200.1	GMQ_18193T0	STRING	Interolog
TraesCS3D02G313400.1	GMQ_18193T0	STRING	Interolog
TraesCS3D02G176000.1	GMQ_18193T0	STRING	Interolog
TraesCS3D02G167300.1	GMQ_18193T0	STRING	Interolog
TraesCS7D02G314100.1	GMQ_18193T0	STRING	Interolog
TraesCS4D02G270400.1	GMQ_18193T0	STRING	Interolog
TraesCS2D02G369200.2	GMQ_18193T0	STRING	Interolog
TraesCS7D02G484600.1	GMQ_18193T0	STRING	Interolog
TraesCS4D02G270500.1	GMQ_18193T0	STRING	Interolog
TraesCS3D02G338400.1	GMQ_18193T0	STRING	Interolog
TraesCS5D02G450900.1	GMQ_18193T0	STRING	Interolog
TraesCS5D02G527800.1	GMQ_18193T0	STRING	Interolog
TraesCS1D02G203100.1	GMQ_18193T0	STRING	Interolog
TraesCS7D02G387400.1	GMQ_18193T0	STRING	Interolog
TraesCS3D02G191300.1	GMQ_18193T0	STRING	Interolog
TraesCS7D02G284000.1	GMQ_18193T0	STRING	Interolog
TraesCS4D02G245800.1	GMQ_18193T0	STRING	Interolog
TraesCS4D02G271700.1	GMQ_18193T0	STRING	Interolog
TraesCS3D02G313300.1	GMQ_18193T0	STRING	Interolog
TraesCS2D02G391600.1	GMQ_18193T0	STRING	Interolog
TraesCS4D02G271900.1	GMQ_18193T0	STRING	Interolog
TraesCS4D02G245900.1	GMQ_18193T0	STRING	Interolog
TraesCS1D02G139200.1	GMQ_18193T0	STRING	Interolog
TraesCS6D02G218500.1	GMQ_18193T0	STRING	Interolog
TraesCS5D02G527700.1	GMQ_18193T0	STRING	Interolog
TraesCS3D02G030100.1	GMQ_18193T0	STRING	Interolog
TraesCS5D02G494800.1	GMQ_18193T0	STRING	Interolog
TraesCS2D02G065000.1	GMQ_18193T0	STRING	Interolog
TraesCS4D02G245700.1	GMQ_18193T0	STRING	Interolog
TraesCS7D02G393300.1	GMQ_18193T0	STRING	Interolog
TraesCS3D02G338600.1	GMQ_18193T0	STRING	Interolog
TraesCS3D02G313100.1	GMQ_18193T0	STRING	Interolog
TraesCS7D02G019600.1	GMQ_18193T0	STRING	Interolog
TraesCS6A02G185100.1.cds1	GMQ_18193T0	STRING	Interolog
TraesCS4A02G061800.1.cds1	GMQ_18193T0	STRING	Interolog
TraesCS4A02G061900.1.cds1	GMQ_18193T0	STRING	Interolog
TraesCS5A02G403200.1.cds1	GMQ_18193T0	STRING	Interolog
TraesCS6A02G027900.1.cds1	GMQ_18193T0	STRING	Interolog
TraesCS4B02G237500.1.cds1	GMQ_18193T0	STRING	Interolog
TraesCS4B02G237600.1.cds1	GMQ_18193T0	STRING	Interolog
TraesCS5B02G408000.1.cds1	GMQ_18193T0	STRING	Interolog
TraesCS6B02G213300.1.cds1	GMQ_18193T0	STRING	Interolog
TraesCS6B02G039500.1.cds1	GMQ_18193T0	STRING	Interolog
TraesCS5D02G413200.1.cds1	GMQ_18193T0	STRING	Interolog
TraesCS6D02G031100.2.cds1	GMQ_18193T0	STRING	Interolog
TraesCS4D02G238800.1.cds1	GMQ_18193T0	STRING	Interolog
TraesCS6D02G172200.1.cds1	GMQ_18193T0	STRING	Interolog
TraesCS4D02G238700.1.cds1	GMQ_18193T0	STRING	Interolog
TraesCS5B02G032500.1	GMQ_18193T0	STRING	Interolog
TraesCS6B02G443000.1	GMQ_18193T0	STRING	Interolog
TraesCS6B02G443300.1	GMQ_18193T0	STRING	Interolog
TraesCSU02G230700.1	GMQ_18193T0	STRING	Interolog
TraesCS1A02G435100.1.cds1	GMQ_18193T0	STRING	Interolog
TraesCS5D02G238700.1.cds1	GMQ_18193T0	STRING	Interolog
TraesCS7A02G044700.1.cds1	GMQ_18193T0	STRING	Interolog
TraesCS3A02G478900.1	GMQ_18193T0	STRING	Interolog
TraesCS2A02G029800.1.cds1	GMQ_18193T0	STRING	Interolog
TraesCS7A02G001121.1.cds1	GMQ_18193T0	STRING	Interolog
TraesCS1A02G020153.1.cds1	GMQ_18193T0	STRING	Interolog
TraesCS6B02G459900.1.cds1	GMQ_18193T0	STRING	Interolog
TraesCS3B02G607725.1.cds1	GMQ_18193T0	STRING	Interolog
TraesCS7B02G501600.1	GMQ_18193T0	STRING	Interolog
TraesCS7B02G008800.1	GMQ_18193T0	STRING	Interolog
TraesCS1B02G277900.1	GMQ_18193T0	STRING	Interolog
TraesCS5D02G026455.1.cds1	GMQ_18193T0	STRING	Interolog
TraesCS5D02G040200.1	GMQ_18193T0	STRING	Interolog
TraesCS1D02G040536.1.cds1	GMQ_18193T0	STRING	Interolog
TraesCS1D02G308821.1.cds1	GMQ_18193T0	STRING	Interolog
TraesCS1D02G174300.1	GMQ_18193T0	STRING	Interolog
TraesCS2A02G096800.1	GMQ_18193T0	STRING	Interolog
TraesCS5A02G139000.1	GMQ_18193T0	STRING	Interolog
TraesCS5A02G409800.1	GMQ_18193T0	STRING	Interolog
TraesCS3A02G392600.1.cds1	GMQ_18193T0	STRING	Interolog
TraesCS2A02G214400.1.cds1	GMQ_18193T0	STRING	Interolog
TraesCS5A02G414000.1.cds1	GMQ_18193T0	STRING	Interolog
TraesCS4A02G430600.1.cds1	GMQ_18193T0	STRING	Interolog
TraesCS5A02G511900.1.cds1	GMQ_18193T0	STRING	Interolog
TraesCS1A02G413800.1.cds1	GMQ_18193T0	STRING	Interolog
TraesCS4A02G466700.1	GMQ_18193T0	STRING	Interolog
TraesCS2A02G189600.1.cds1	GMQ_18193T0	STRING	Interolog
TraesCS4A02G260600.1.cds1	GMQ_18193T0	STRING	Interolog
TraesCS4A02G271000.1.cds1	GMQ_18193T0	STRING	Interolog
TraesCS4A02G039000.1.cds1	GMQ_18193T0	STRING	Interolog
TraesCS7A02G059000.1.cds1	GMQ_18193T0	STRING	Interolog
TraesCS3A02G233000.1.cds1	GMQ_18193T0	STRING	Interolog
TraesCS3A02G392400.1.cds1	GMQ_18193T0	STRING	Interolog
TraesCS3A02G392500.1.cds1	GMQ_18193T0	STRING	Interolog
TraesCS1B02G314500.1.cds1	GMQ_18193T0	STRING	Interolog
TraesCS4B02G054000.1.cds1	GMQ_18193T0	STRING	Interolog
TraesCS2B02G239400.1.cds1	GMQ_18193T0	STRING	Interolog
TraesCS3B02G424600.1.cds1	GMQ_18193T0	STRING	Interolog
TraesCS3B02G262400.1.cds1	GMQ_18193T0	STRING	Interolog
TraesCS2B02G112100.1	GMQ_18193T0	STRING	Interolog
TraesCS4B02G342800.1.cds1	GMQ_18193T0	STRING	Interolog
TraesCS3B02G424500.1.cds1	GMQ_18193T0	STRING	Interolog
TraesCS1B02G443800.1.cds1	GMQ_18193T0	STRING	Interolog
TraesCS4B02G266700.1.cds1	GMQ_18193T0	STRING	Interolog
TraesCS4B02G043100.1.cds1	GMQ_18193T0	STRING	Interolog
TraesCS5B02G138100.1	GMQ_18193T0	STRING	Interolog
TraesCS2B02G217500.1.cds1	GMQ_18193T0	STRING	Interolog
TraesCS5D02G152700.1	GMQ_18193T0	STRING	Interolog
TraesCS7D02G053600.1.cds1	GMQ_18193T0	STRING	Interolog
TraesCS3D02G385500.1.cds1	GMQ_18193T0	STRING	Interolog
TraesCS4D02G054000.1.cds1	GMQ_18193T0	STRING	Interolog
TraesCS4D02G338800.1.cds1	GMQ_18193T0	STRING	Interolog
TraesCS2D02G095300.1	GMQ_18193T0	STRING	Interolog
TraesCS4D02G040400.1.cds1	GMQ_18193T0	STRING	Interolog
TraesCS4D02G266400.1.cds1	GMQ_18193T0	STRING	Interolog
TraesCS2D02G198200.1.cds1	GMQ_18193T0	STRING	Interolog
TraesCS2D02G220200.1.cds1	GMQ_18193T0	STRING	Interolog
TraesCS3D02G220100.3	GMQ_18193T0	STRING	Interolog
TraesCS5D02G419400.2.cds1	GMQ_18193T0	STRING	Interolog
TraesCS3D02G385400.1.cds1	GMQ_18193T0	STRING	Interolog
TraesCS1D02G303500.1.cds1	GMQ_18193T0	STRING	Interolog
TraesCS1D02G421200.1.cds1	GMQ_18193T0	STRING	Interolog
TraesCSU02G014000.1.cds1	GMQ_18193T0	STRING	Interolog
TraesCS6B02G442100.1	GMQ_18193T0	STRING	Interolog
TraesCS1A02G004126.1.cds1	GMQ_18193T0	STRING	Interolog
TraesCS5A02G073300.1	GMQ_18193T0	STRING	Interolog
TraesCS2B02G486247.1.cds1	GMQ_18193T0	STRING	Interolog
TraesCS2B02G078000.1.cds1	GMQ_18193T0	STRING	Interolog
TraesCS7D02G105600.1	GMQ_18193T0	STRING	Interolog
TraesCS5D02G098800.2	GMQ_18193T0	STRING	Interolog
TraesCS2D02G510300.1	GMQ_18193T0	STRING	Interolog
TraesCS1D02G006300.1	GMQ_18193T0	STRING	Interolog
TraesCSU02G161000.1	GMQ_18193T0	STRING	Interolog
TraesCSU02G168400.1	GMQ_18193T0	STRING	Interolog
TraesCS3A02G487500.1.cds1	GMQ_18193T0	STRING	Interolog
TraesCS3B02G535100.1.cds1	GMQ_18193T0	STRING	Interolog
TraesCS3D02G482600.1.cds1	GMQ_18193T0	STRING	Interolog
TraesCS2D02G055700.1.cds1	GMQ_18193T0	STRING	Interolog
TraesCS5A02G403600.1	GMQ_18193T0	STRING	Interolog
TraesCS5D02G413600.1	GMQ_18193T0	STRING	Interolog
TraesCS3A02G316400.1	GMQ_18193T0	STRING	Interolog
TraesCS4A02G313700.1.cds1	GMQ_18193T0	STRING	Interolog
TraesCS3A02G351400.2	GMQ_18193T0	STRING	Interolog
TraesCS1A02G070200.1	GMQ_18193T0	STRING	Interolog
TraesCS5A02G557100.1	GMQ_18193T0	STRING	Interolog
TraesCS5A02G513700.1	GMQ_18193T0	STRING	Interolog
TraesCS4A02G234100.1	GMQ_18193T0	STRING	Interolog
TraesCS3A02G407800.1	GMQ_18193T0	STRING	Interolog
TraesCS2A02G065400.1	GMQ_18193T0	STRING	Interolog
TraesCS1A02G008400.1	GMQ_18193T0	STRING	Interolog
TraesCS7A02G140500.1	GMQ_18193T0	STRING	Interolog
TraesCS3A02G524700.1	GMQ_18193T0	STRING	Interolog
TraesCS3A02G422200.1.cds1	GMQ_18193T0	STRING	Interolog
TraesCS7A02G203200.1	GMQ_18193T0	STRING	Interolog
TraesCS4A02G499800.1	GMQ_18193T0	STRING	Interolog
TraesCS6A02G375200.1	GMQ_18193T0	STRING	Interolog
TraesCS1A02G331600.1.cds1	GMQ_18193T0	STRING	Interolog
TraesCS2A02G065600.1	GMQ_18193T0	STRING	Interolog
TraesCS5A02G283100.2	GMQ_18193T0	STRING	Interolog
TraesCS4A02G221300.1	GMQ_18193T0	STRING	Interolog
TraesCS5A02G539700.2	GMQ_18193T0	STRING	Interolog
TraesCS7A02G443600.1	GMQ_18193T0	STRING	Interolog
TraesCS3A02G406200.1	GMQ_18193T0	STRING	Interolog
TraesCS2A02G026800.1	GMQ_18193T0	STRING	Interolog
TraesCS1A02G089500.1.cds1	GMQ_18193T0	STRING	Interolog
TraesCS3A02G445000.2	GMQ_18193T0	STRING	Interolog
TraesCS3A02G518100.1	GMQ_18193T0	STRING	Interolog
TraesCS6A02G221900.1	GMQ_18193T0	STRING	Interolog
TraesCS1A02G221200.1	GMQ_18193T0	STRING	Interolog
TraesCS3A02G407900.1	GMQ_18193T0	STRING	Interolog
TraesCS2A02G051700.1	GMQ_18193T0	STRING	Interolog
TraesCS1A02G089600.1.cds1	GMQ_18193T0	STRING	Interolog
TraesCS2A02G395000.1	GMQ_18193T0	STRING	Interolog
TraesCS7A02G222900.1	GMQ_18193T0	STRING	Interolog
TraesCS4A02G308700.1.cds1	GMQ_18193T0	STRING	Interolog
TraesCS4A02G320100.1	GMQ_18193T0	STRING	Interolog
TraesCS2A02G394900.1	GMQ_18193T0	STRING	Interolog
TraesCS6A02G375100.1	GMQ_18193T0	STRING	Interolog
TraesCS2A02G065800.1	GMQ_18193T0	STRING	Interolog
TraesCS5A02G234300.1	GMQ_18193T0	STRING	Interolog
TraesCS6A02G041800.1.cds1	GMQ_18193T0	STRING	Interolog
TraesCS2A02G026700.1	GMQ_18193T0	STRING	Interolog
TraesCS7A02G140100.1	GMQ_18193T0	STRING	Interolog
TraesCS3A02G422300.1.cds1	GMQ_18193T0	STRING	Interolog
TraesCS5A02G515600.2	GMQ_18193T0	STRING	Interolog
TraesCS7A02G280900.1	GMQ_18193T0	STRING	Interolog
TraesCS6A02G325400.1	GMQ_18193T0	STRING	Interolog
TraesCS2A02G036900.1.cds1	GMQ_18193T0	STRING	Interolog
TraesCS1A02G025800.1	GMQ_18193T0	STRING	Interolog
TraesCS4A02G309400.1.cds1	GMQ_18193T0	STRING	Interolog
TraesCS5A02G539800.1	GMQ_18193T0	STRING	Interolog
TraesCS6A02G055700.1	GMQ_18193T0	STRING	Interolog
TraesCS4A02G314000.1.cds1	GMQ_18193T0	STRING	Interolog
TraesCS3A02G416000.1	GMQ_18193T0	STRING	Interolog
TraesCS2A02G026500.1	GMQ_18193T0	STRING	Interolog
TraesCS7A02G440400.1	GMQ_18193T0	STRING	Interolog
TraesCS6A02G325600.1	GMQ_18193T0	STRING	Interolog
TraesCS4A02G109200.1	GMQ_18193T0	STRING	Interolog
TraesCS1A02G085800.1.cds1	GMQ_18193T0	STRING	Interolog
TraesCS6A02G288400.1.cds1	GMQ_18193T0	STRING	Interolog
TraesCS7A02G087400.1.cds1	GMQ_18193T0	STRING	Interolog
TraesCS6A02G331400.1	GMQ_18193T0	STRING	Interolog
TraesCS3A02G457700.1	GMQ_18193T0	STRING	Interolog
TraesCS6A02G033300.1	GMQ_18193T0	STRING	Interolog
TraesCS7A02G140400.1	GMQ_18193T0	STRING	Interolog
TraesCS2A02G493500.1	GMQ_18193T0	STRING	Interolog
TraesCS2A02G065500.1	GMQ_18193T0	STRING	Interolog
TraesCS2A02G037900.1	GMQ_18193T0	STRING	Interolog
TraesCS7A02G159200.1	GMQ_18193T0	STRING	Interolog
TraesCS2A02G490400.1.cds1	GMQ_18193T0	STRING	Interolog
TraesCS6A02G157400.1.cds1	GMQ_18193T0	STRING	Interolog
TraesCS2A02G025800.1	GMQ_18193T0	STRING	Interolog
TraesCS5A02G154900.1	GMQ_18193T0	STRING	Interolog
TraesCS7A02G140200.1	GMQ_18193T0	STRING	Interolog
TraesCS6A02G288300.1.cds1	GMQ_18193T0	STRING	Interolog
TraesCS4A02G319100.1	GMQ_18193T0	STRING	Interolog
TraesCS2A02G065300.1	GMQ_18193T0	STRING	Interolog
TraesCS2A02G025900.1	GMQ_18193T0	STRING	Interolog
TraesCS6A02G278500.1	GMQ_18193T0	STRING	Interolog
TraesCS6A02G325500.1	GMQ_18193T0	STRING	Interolog
TraesCS4A02G386300.1.cds1	GMQ_18193T0	STRING	Interolog
TraesCS4A02G311000.1	GMQ_18193T0	STRING	Interolog
TraesCS2B02G040100.1	GMQ_18193T0	STRING	Interolog
TraesCS3B02G519700.1.cds1	GMQ_18193T0	STRING	Interolog
TraesCS3B02G592000.1	GMQ_18193T0	STRING	Interolog
TraesCS6B02G362100.1	GMQ_18193T0	STRING	Interolog
TraesCS6B02G185300.1.cds1	GMQ_18193T0	STRING	Interolog
TraesCS2B02G413000.1	GMQ_18193T0	STRING	Interolog
TraesCS3B02G350300.1	GMQ_18193T0	STRING	Interolog
TraesCS4B02G005800.1	GMQ_18193T0	STRING	Interolog
TraesCS7B02G180300.1	GMQ_18193T0	STRING	Interolog
TraesCS4B02G374200.1	GMQ_18193T0	STRING	Interolog
TraesCS7B02G042300.1	GMQ_18193T0	STRING	Interolog
TraesCS5B02G565900.1.cds1	GMQ_18193T0	STRING	Interolog
TraesCS2B02G613300.1	GMQ_18193T0	STRING	Interolog
TraesCS7B02G063700.1	GMQ_18193T0	STRING	Interolog
TraesCS2B02G077800.1	GMQ_18193T0	STRING	Interolog
TraesCS1B02G117500.1.cds1	GMQ_18193T0	STRING	Interolog
TraesCS4B02G005300.1.cds1	GMQ_18193T0	STRING	Interolog
TraesCS3B02G457700.1.cds1	GMQ_18193T0	STRING	Interolog
TraesCS6B02G044600.1.cds1	GMQ_18193T0	STRING	Interolog
TraesCS4B02G328300.1	GMQ_18193T0	STRING	Interolog
TraesCS3B02G439900.1	GMQ_18193T0	STRING	Interolog
TraesCS7B02G342400.1	GMQ_18193T0	STRING	Interolog
TraesCS6B02G306800.1	GMQ_18193T0	STRING	Interolog
TraesCS6B02G047100.1.cds1	GMQ_18193T0	STRING	Interolog
TraesCS2B02G230400.1.cds1	GMQ_18193T0	STRING	Interolog
TraesCS3B02G495600.1	GMQ_18193T0	STRING	Interolog
TraesCS6B02G048100.1	GMQ_18193T0	STRING	Interolog
TraesCS4B02G003300.1	GMQ_18193T0	STRING	Interolog
TraesCS5B02G569500.1.cds1	GMQ_18193T0	STRING	Interolog
TraesCS4B02G394700.1.cds1	GMQ_18193T0	STRING	Interolog
TraesCS7B02G338700.1	GMQ_18193T0	STRING	Interolog
TraesCS2B02G548100.1	GMQ_18193T0	STRING	Interolog
TraesCS2B02G518700.1.cds1	GMQ_18193T0	STRING	Interolog
TraesCS6B02G355700.1	GMQ_18193T0	STRING	Interolog
TraesCS2B02G039900.1	GMQ_18193T0	STRING	Interolog
TraesCS7B02G110400.1	GMQ_18193T0	STRING	Interolog
TraesCS6B02G259200.1	GMQ_18193T0	STRING	Interolog
TraesCS2B02G050900.1.cds1	GMQ_18193T0	STRING	Interolog
TraesCS7B02G042500.1	GMQ_18193T0	STRING	Interolog
TraesCS2B02G076400.1	GMQ_18193T0	STRING	Interolog
TraesCS4B02G081200.1	GMQ_18193T0	STRING	Interolog
TraesCS4B02G374300.1	GMQ_18193T0	STRING	Interolog
TraesCS4B02G195000.1	GMQ_18193T0	STRING	Interolog
TraesCS4B02G344900.1	GMQ_18193T0	STRING	Interolog
TraesCS6B02G046800.1	GMQ_18193T0	STRING	Interolog
TraesCS4B02G346900.1	GMQ_18193T0	STRING	Interolog
TraesCS3B02G508500.1	GMQ_18193T0	STRING	Interolog
TraesCS5B02G560300.1	GMQ_18193T0	STRING	Interolog
TraesCS4B02G344800.1	GMQ_18193T0	STRING	Interolog
TraesCS6B02G317900.1.cds1	GMQ_18193T0	STRING	Interolog
TraesCS6B02G318100.1.cds1	GMQ_18193T0	STRING	Interolog
TraesCS1B02G052600.1	GMQ_18193T0	STRING	Interolog
TraesCS1B02G088600.1	GMQ_18193T0	STRING	Interolog
TraesCS4B02G374100.2	GMQ_18193T0	STRING	Interolog
TraesCS2B02G077600.1	GMQ_18193T0	STRING	Interolog
TraesCS2B02G568900.1	GMQ_18193T0	STRING	Interolog
TraesCS1B02G332200.1	GMQ_18193T0	STRING	Interolog
TraesCS3B02G479500.1	GMQ_18193T0	STRING	Interolog
TraesCS1B02G103700.1.cds1	GMQ_18193T0	STRING	Interolog
TraesCS6B02G412800.1	GMQ_18193T0	STRING	Interolog
TraesCS1B02G117400.1.cds1	GMQ_18193T0	STRING	Interolog
TraesCS3B02G440500.1	GMQ_18193T0	STRING	Interolog
TraesCS7B02G042100.2	GMQ_18193T0	STRING	Interolog
TraesCS3B02G497900.1	GMQ_18193T0	STRING	Interolog
TraesCS2B02G412900.1	GMQ_18193T0	STRING	Interolog
TraesCS6B02G318000.1.cds1	GMQ_18193T0	STRING	Interolog
TraesCS5B02G153100.1	GMQ_18193T0	STRING	Interolog
TraesCS3B02G444500.1	GMQ_18193T0	STRING	Interolog
TraesCS2B02G521500.1	GMQ_18193T0	STRING	Interolog
TraesCS3B02G383900.1	GMQ_18193T0	STRING	Interolog
TraesCS5B02G566000.1.cds1	GMQ_18193T0	STRING	Interolog
TraesCS2B02G051100.1.cds1	GMQ_18193T0	STRING	Interolog
TraesCS4B02G376200.1	GMQ_18193T0	STRING	Interolog
TraesCS4B02G335300.2	GMQ_18193T0	STRING	Interolog
TraesCS2B02G077500.1	GMQ_18193T0	STRING	Interolog
TraesCS7B02G041900.1	GMQ_18193T0	STRING	Interolog
TraesCS3B02G486500.1	GMQ_18193T0	STRING	Interolog
TraesCS7D02G279500.1	GMQ_18193T0	STRING	Interolog
TraesCS2D02G392800.1	GMQ_18193T0	STRING	Interolog
TraesCS6D02G035200.1.cds1	GMQ_18193T0	STRING	Interolog
TraesCS6D02G270700.1.cds1	GMQ_18193T0	STRING	Interolog
TraesCS3D02G417700.1.cds1	GMQ_18193T0	STRING	Interolog
TraesCS3D02G471900.1.cds1	GMQ_18193T0	STRING	Interolog
TraesCS1D02G098000.1.cds1	GMQ_18193T0	STRING	Interolog
TraesCS2D02G392900.1	GMQ_18193T0	STRING	Interolog
TraesCS3D02G448600.1.cds1	GMQ_18193T0	STRING	Interolog
TraesCS2D02G036900.1	GMQ_18193T0	STRING	Interolog
TraesCS4D02G363300.1	GMQ_18193T0	STRING	Interolog
TraesCS5D02G552100.1.cds1	GMQ_18193T0	STRING	Interolog
TraesCS5D02G555200.1.cds1	GMQ_18193T0	STRING	Interolog
TraesCS7D02G142200.1	GMQ_18193T0	STRING	Interolog
TraesCS2D02G063700.1	GMQ_18193T0	STRING	Interolog
TraesCS2D02G063800.1	GMQ_18193T0	STRING	Interolog
TraesCS1D02G098100.1.cds1	GMQ_18193T0	STRING	Interolog
TraesCS5D02G565100.1	GMQ_18193T0	STRING	Interolog
TraesCS4D02G363000.1	GMQ_18193T0	STRING	Interolog
TraesCS6D02G310700.1	GMQ_18193T0	STRING	Interolog
TraesCS4D02G095500.1	GMQ_18193T0	STRING	Interolog
TraesCS6D02G305200.1	GMQ_18193T0	STRING	Interolog
TraesCS7D02G142400.1	GMQ_18193T0	STRING	Interolog
TraesCS7D02G206500.1	GMQ_18193T0	STRING	Interolog
TraesCS6D02G259100.2	GMQ_18193T0	STRING	Interolog
TraesCS4D02G002800.1	GMQ_18193T0	STRING	Interolog
TraesCS2D02G036600.1.cds1	GMQ_18193T0	STRING	Interolog
TraesCS6D02G213100.1	GMQ_18193T0	STRING	Interolog
TraesCS1D02G087300.1.cds1	GMQ_18193T0	STRING	Interolog
TraesCS1D02G072700.1	GMQ_18193T0	STRING	Interolog
TraesCS7D02G046300.1	GMQ_18193T0	STRING	Interolog
TraesCS2D02G063500.1	GMQ_18193T0	STRING	Interolog
TraesCS7D02G141600.1	GMQ_18193T0	STRING	Interolog
TraesCS4D02G005600.1.cds1	GMQ_18193T0	STRING	Interolog
TraesCS4D02G363200.1	GMQ_18193T0	STRING	Interolog
TraesCS4D02G363100.1	GMQ_18193T0	STRING	Interolog
TraesCS6D02G359700.1	GMQ_18193T0	STRING	Interolog
TraesCS2D02G063400.1	GMQ_18193T0	STRING	Interolog
TraesCS7D02G081900.1.cds1	GMQ_18193T0	STRING	Interolog
TraesCS7D02G046400.1	GMQ_18193T0	STRING	Interolog
TraesCS6D02G270500.1.cds1	GMQ_18193T0	STRING	Interolog
TraesCS3D02G529900.1	GMQ_18193T0	STRING	Interolog
TraesCS1D02G222800.1	GMQ_18193T0	STRING	Interolog
TraesCS4D02G079900.1	GMQ_18193T0	STRING	Interolog
TraesCS6D02G270600.1.cds1	GMQ_18193T0	STRING	Interolog
TraesCS7D02G529400.1.cds1	GMQ_18193T0	STRING	Interolog
TraesCS3D02G345600.1	GMQ_18193T0	STRING	Interolog
TraesCS4D02G341800.1	GMQ_18193T0	STRING	Interolog
TraesCS5D02G566200.1	GMQ_18193T0	STRING	Interolog
TraesCS1D02G334100.1.cds1	GMQ_18193T0	STRING	Interolog
TraesCS2D02G028000.1	GMQ_18193T0	STRING	Interolog
TraesCS6D02G359600.1	GMQ_18193T0	STRING	Interolog
TraesCS3D02G450500.1	GMQ_18193T0	STRING	Interolog
TraesCS4D02G339800.1	GMQ_18193T0	STRING	Interolog
TraesCS2D02G539600.1	GMQ_18193T0	STRING	Interolog
TraesCS7D02G160100.2	GMQ_18193T0	STRING	Interolog
TraesCS5D02G159800.1	GMQ_18193T0	STRING	Interolog
TraesCS1D02G319800.1	GMQ_18193T0	STRING	Interolog
TraesCS3D02G437500.2	GMQ_18193T0	STRING	Interolog
TraesCS2D02G493400.1	GMQ_18193T0	STRING	Interolog
TraesCS7D02G224500.1	GMQ_18193T0	STRING	Interolog
TraesCS2D02G063600.1	GMQ_18193T0	STRING	Interolog
TraesCS2D02G028700.2	GMQ_18193T0	STRING	Interolog
TraesCS5D02G007400.1	GMQ_18193T0	STRING	Interolog
TraesCS2D02G490800.1	GMQ_18193T0	STRING	Interolog
TraesCS2D02G521300.1	GMQ_18193T0	STRING	Interolog
TraesCS3D02G013500.1.cds1	GMQ_18193T0	STRING	Interolog
TraesCS7D02G432800.1.cds1	GMQ_18193T0	STRING	Interolog
TraesCS6D02G146800.1	GMQ_18193T0	STRING	Interolog
TraesCS5D02G558400.1.cds1	GMQ_18193T0	STRING	Interolog
TraesCS6D02G038500.1	GMQ_18193T0	STRING	Interolog
TraesCS3D02G403000.1	GMQ_18193T0	STRING	Interolog
TraesCS3D02G405500.1	GMQ_18193T0	STRING	Interolog
TraesCS5D02G007300.1	GMQ_18193T0	STRING	Interolog
TraesCS3D02G417600.1.cds1	GMQ_18193T0	STRING	Interolog
TraesCS3D02G401400.1	GMQ_18193T0	STRING	Interolog
TraesCS3D02G314800.1	GMQ_18193T0	STRING	Interolog
TraesCS2D02G028900.1	GMQ_18193T0	STRING	Interolog
TraesCS2D02G064100.1	GMQ_18193T0	STRING	Interolog
TraesCS4D02G195700.1	GMQ_18193T0	STRING	Interolog
TraesCSU02G067700.1	GMQ_18193T0	STRING	Interolog
TraesCSU02G175100.1	GMQ_18193T0	STRING	Interolog
TraesCSU02G044600.1	GMQ_18193T0	STRING	Interolog
TraesCSU02G156500.2	GMQ_18193T0	STRING	Interolog
TraesCSU02G120500.1	GMQ_18193T0	STRING	Interolog
TraesCSU02G024200.2	GMQ_18193T0	STRING	Interolog
TraesCS6A02G097500.1	GMQ_18193T0	STRING	Interolog
TraesCS7B02G284800.1.cds1	GMQ_18193T0	STRING	Interolog
TraesCS2D02G286900.1.cds1	GMQ_18193T0	STRING	Interolog
TraesCSU02G183700.1.cds1	GMQ_18193T0	STRING	Interolog
TraesCS6A02G267300.1	GMQ_18193T0	STRING	Interolog
TraesCS6B02G294700.1	GMQ_18193T0	STRING	Interolog
TraesCS6D02G247400.1	GMQ_18193T0	STRING	Interolog
TraesCS1A02G435200.1.cds1	GMQ_18193T0	STRING	Interolog
TraesCS2A02G527600.1	GMQ_18193T0	STRING	Interolog
TraesCS5A02G143800.1	GMQ_18193T0	STRING	Interolog
TraesCS1A02G370800.2	GMQ_18193T0	STRING	Interolog
TraesCS7A02G192000.1	GMQ_18193T0	STRING	Interolog
TraesCS7A02G239100.1	GMQ_18193T0	STRING	Interolog
TraesCS4A02G131800.1	GMQ_18193T0	STRING	Interolog
TraesCS4A02G147600.2	GMQ_18193T0	STRING	Interolog
TraesCS7A02G187200.1	GMQ_18193T0	STRING	Interolog
TraesCS7A02G550200.1	GMQ_18193T0	STRING	Interolog
TraesCS4A02G283700.1	GMQ_18193T0	STRING	Interolog
TraesCS3A02G284100.1	GMQ_18193T0	STRING	Interolog
TraesCS5A02G256400.1	GMQ_18193T0	STRING	Interolog
TraesCS5A02G073900.1	GMQ_18193T0	STRING	Interolog
TraesCS4A02G054900.1	GMQ_18193T0	STRING	Interolog
TraesCS6A02G307100.1	GMQ_18193T0	STRING	Interolog
TraesCS2A02G103200.1	GMQ_18193T0	STRING	Interolog
TraesCS5A02G319800.1	GMQ_18193T0	STRING	Interolog
TraesCS7B02G092500.1	GMQ_18193T0	STRING	Interolog
TraesCS4B02G172800.1	GMQ_18193T0	STRING	Interolog
TraesCS4B02G029400.1	GMQ_18193T0	STRING	Interolog
TraesCS7B02G097000.1	GMQ_18193T0	STRING	Interolog
TraesCS3B02G318100.1	GMQ_18193T0	STRING	Interolog
TraesCS5B02G142900.1	GMQ_18193T0	STRING	Interolog
TraesCS4B02G160500.1	GMQ_18193T0	STRING	Interolog
TraesCS4B02G144800.1	GMQ_18193T0	STRING	Interolog
TraesCS1B02G390000.1	GMQ_18193T0	STRING	Interolog
TraesCS2B02G558300.1	GMQ_18193T0	STRING	Interolog
[truncated: 154,530 more rows]

## Sheet: S2_Unique Pgt 21-0 GO
ID	Description	pvalue	p.adjust	qvalue	geneID	Count	logPvalue	Ontology
GO:0042545	cell wall modification	0.201411	0.706934	0.634038	KAA1110133.1/KAA1090695.1/KAA1092770.1/KAA1081353.1/KAA1110173.1/KAA1089298.1/KAA1110174.1/KAA1075285.1	8	0.695916	BP
GO:0006816	calcium ion transport	0.814861	1	0.896885	KAA1104568.1/KAA1072068.1/KAA1098345.1/KAA1101957.1/KAA1078091.1/KAA1069564.1/KAA1107291.1	7	0.0889166	BP
GO:0004523	RNA-DNA hybrid ribonuclease activity	1	1	0.672515	KAA1101735.1/KAA1101980.1/KAA1093172.1/KAA1070720.1/KAA1098366.1	5	6.07715e-09	MF
GO:0015036	disulfide oxidoreductase activity	0.0584416	0.153968	0.103546	KAA1076991.1/KAA1084101.1/KAA1120151.1/KAA1073809.1/KAA1075377.1/KAA1084728.1/KAA1089023.1/KAA1092467.1/KAA1108138.1/KAA1093871.1/KAA1074631.1/KAA1108139.1/KAA1085922.1/KAA1065054.1/KAA1119525.1	15	1.23328	MF
GO:0030131	clathrin adaptor complex	0.0938999	0.943471	0.941353	KAA1104721.1/KAA1079847.1/KAA1073156.1/KAA1069737.1/KAA1083076.1/KAA1084140.1/KAA1119563.1/KAA1116628.1/KAA1084569.1/KAA1119975.1	10	1.02733	CC
GO:0035267	NuA4 histone acetyltransferase complex	0.406953	0.999999	0.997754	KAA1114861.1/KAA1101129.1/KAA1096044.1/KAA1111069.1/KAA1100190.1/KAA1097479.1/KAA1118184.1	7	0.390456	CC
GO:0030259	lipid glycosylation	0.270021	0.826941	0.741671	KAA1084371.1/KAA1064985.1/KAA1107233.1/KAA1107263.1/KAA1114418.1/KAA1085851.1/KAA1105471.1/KAA1119786.1/KAA1116290.1	9	0.568602	BP
GO:0004520	endodeoxyribonuclease activity	0.0388235	0.114561	0.077044	KAA1119206.1/KAA1085398.1/KAA1083791.1/KAA1072084.1/KAA1120134.1/KAA1115027.1/KAA1084708.1/KAA1119207.1/KAA1072082.1/KAA1072083.1/KAA1064529.1/KAA1083792.1/KAA1085649.1/KAA1064800.1	14	1.41091	MF
GO:0006544	glycine metabolic process	0.433394	0.970802	0.870698	KAA1111835.1/KAA1117371.1/KAA1115485.1/KAA1077521.1/KAA1099387.1/KAA1071517.1/KAA1064674.1	7	0.363117	BP
GO:0046173	polyol biosynthetic process	0.40982	0.970802	0.870698	KAA1067607.1/KAA1072472.1/KAA1103301.1/KAA1065857.1/KAA1081290.1/KAA1078199.1/KAA1075242.1/KAA1078493.1/KAA1115809.1	9	0.387407	BP
GO:0005618	cell wall	0.304671	0.999999	0.997754	KAA1102015.1/KAA1101207.1/KAA1075177.1/KAA1097592.1/KAA1101227.1/KAA1101204.1/KAA1081204.1/KAA1074963.1/KAA1098407.1/KAA1080990.1	10	0.516168	CC
GO:0015252	proton channel activity	0.985466	1	0.672515	KAA1089297.1/KAA1092769.1/KAA1100924.1	3	0.00635848	MF
GO:0016896	exoribonuclease activity, producing 5'-phosphomonoesters	0.204392	0.343837	0.231235	KAA1103465.1/KAA1096840.1/KAA1096705.1/KAA1084565.1/KAA1119971.1/KAA1113440.1/KAA1084279.1/KAA1119699.1/KAA1070771.1	9	0.689536	MF
GO:0042402	cellular biogenic amine catabolic process	0.991434	1	0.896885	KAA1079229.1/KAA1094085.1/KAA1082461.1	3	0.00373604	BP
GO:0006031	chitin biosynthetic process	0.00777202	0.156238	0.140127	KAA1108722.1/KAA1084819.1/KAA1114319.1/KAA1099577.1/KAA1099309.1/KAA1105357.1/KAA1120246.1/KAA1114321.1/KAA1099303.1/KAA1114320.1/KAA1099313.1/KAA1117285.1/KAA1067982.1/KAA1117279.1	14	2.10947	BP
GO:0004376	glycolipid mannosyltransferase activity	0.0731256	0.179083	0.120436	KAA1087558.1/KAA1117707.1/KAA1066409.1/KAA1098211.1/KAA1101810.1/KAA1114561.1/KAA1099668.1/KAA1101809.1/KAA1100139.1/KAA1098212.1	10	1.13593	MF
GO:0010257	NADH dehydrogenase complex assembly	0.433394	0.970802	0.870698	KAA1085912.1/KAA1089594.1/KAA1065043.1/KAA1093078.1/KAA1099457.1/KAA1117450.1/KAA1093079.1	7	0.363117	BP
GO:0006740	NADPH regeneration	0.433394	0.970802	0.870698	KAA1066474.1/KAA1117251.1/KAA1117971.1/KAA1087629.1/KAA1074804.1/KAA1116484.1/KAA1099281.1	7	0.363117	BP
GO:0009309	amine biosynthetic process	0.147491	0.597607	0.535984	KAA1063977.1/KAA1113259.1/KAA1096104.1/KAA1106308.1/KAA1101057.1/KAA1097414.1/KAA1082679.1/KAA1112632.1/KAA1079465.1	9	0.831234	BP
GO:0046912	transferase activity, transferring acyl groups, acyl groups converted into alkyl on transfer	0.93392	1	0.672515	KAA1120037.1/KAA1119432.1/KAA1119434.1/KAA1084006.1/KAA1092504.1	5	0.0296901	MF
GO:0008180	COP9 signalosome	0.139543	0.999999	0.997754	KAA1106367.1/KAA1110940.1/KAA1099424.1/KAA1069230.1/KAA1104240.1/KAA1117419.1/KAA1091448.1/KAA1070626.1/KAA1115326.1/KAA1066126.1/KAA1087240.1	11	0.855293	CC
GO:0016646	oxidoreductase activity, acting on the CH-NH group of donors, NAD or NADP as acceptor	0.544661	0.732888	0.492878	KAA1111835.1/KAA1082577.1/KAA1107677.1/KAA1101863.1/KAA1117932.1/KAA1079359.1/KAA1072391.1/KAA1116696.1	8	0.263874	MF
GO:1901292	nucleoside phosphate catabolic process	0.106648	0.499254	0.447774	KAA1068948.1/KAA1094734.1/KAA1108974.1/KAA1083806.1/KAA1094733.1/KAA1108969.1/KAA1094728.1/KAA1119221.1/KAA1094736.1/KAA1108972.1	10	0.972049	BP
GO:0009266	response to temperature stimulus	0.147491	0.597607	0.535984	KAA1106201.1/KAA1115166.1/KAA1106198.1/KAA1115164.1/KAA1115167.1/KAA1115165.1/KAA1106199.1/KAA1106200.1/KAA1077415.1	9	0.831234	BP
GO:0000387	spliceosomal snRNP assembly	0.682334	1	0.896885	KAA1076534.1/KAA1065818.1/KAA1084796.1/KAA1108317.1/KAA1073502.1/KAA1120218.1	6	0.166003	BP
GO:0140326	ATPase-coupled intramembrane lipid transporter activity	0.150535	0.285491	0.191997	KAA1069235.1/KAA1083869.1/KAA1119280.1/KAA1119281.1/KAA1104820.1/KAA1086016.1/KAA1069811.1/KAA1069823.1/KAA1104244.1/KAA1083870.1	10	0.822363	MF
GO:0046834	lipid phosphorylation	0.86538	1	0.896885	KAA1118106.1/KAA1071991.1/KAA1077289.1/KAA1078049.1/KAA1094182.1	5	0.0627933	BP
GO:1902100	negative regulation of metaphase/anaphase transition of cell cycle	0.433394	0.970802	0.870698	KAA1066014.1/KAA1114388.1/KAA1080418.1/KAA1101996.1/KAA1074439.1/KAA1098208.1/KAA1103447.1	7	0.363117	BP
GO:0140102	catalytic activity, acting on a rRNA	0.357304	0.518667	0.348811	KAA1085775.1/KAA1102126.1/KAA1104312.1/KAA1098562.1/KAA1069301.1/KAA1104311.1/KAA1090473.1	7	0.446962	MF
GO:0006813	potassium ion transport	0.201411	0.706934	0.634038	KAA1090505.1/KAA1075074.1/KAA1092483.1/KAA1076364.1/KAA1092482.1/KAA1081107.1/KAA1073225.1/KAA1109961.1	8	0.695916	BP
GO:0016742	hydroxymethyl-, formyl- and related transferase activity	0.325571	0.496633	0.333993	KAA1092571.1/KAA1114389.1/KAA1089129.1/KAA1114805.1/KAA1111074.1/KAA1105432.1/KAA1097965.1/KAA1101542.1/KAA1064674.1	9	0.487355	MF
GO:0016775	phosphotransferase activity, nitrogenous group as acceptor	0.0259726	0.0855464	0.0575312	KAA1100079.1/KAA1080837.1/KAA1118085.1/KAA1074815.1/KAA1085389.1/KAA1083692.1/KAA1064522.1/KAA1080836.1/KAA1093027.1/KAA1119108.1	10	1.58549	MF
GO:0016778	diphosphotransferase activity	0.151469	0.285491	0.191997	KAA1110564.1/KAA1104451.1/KAA1069471.1/KAA1091086.1/KAA1104442.1/KAA1067431.1/KAA1070238.1/KAA1104441.1	8	0.819677	MF
GO:0019773	proteasome core complex, alpha-subunit complex	0.466098	0.999999	0.997754	KAA1073565.1/KAA1117491.1/KAA1101113.1/KAA1097467.1/KAA1099493.1/KAA1076661.1/KAA1070812.1/KAA1103482.1	8	0.331522	CC
GO:0043647	inositol phosphate metabolic process	0.270021	0.826941	0.741671	KAA1067607.1/KAA1072472.1/KAA1103301.1/KAA1065857.1/KAA1081290.1/KAA1071991.1/KAA1075242.1/KAA1077289.1/KAA1078493.1	9	0.568602	BP
GO:0005254	chloride channel activity	0.0731256	0.179083	0.120436	KAA1064728.1/KAA1102112.1/KAA1098215.1/KAA1067368.1/KAA1120177.1/KAA1110537.1/KAA1085583.1/KAA1111502.1/KAA1098552.1/KAA1091066.1	10	1.13593	MF
GO:0006188	IMP biosynthetic process	0.106648	0.499254	0.447774	KAA1112797.1/KAA1114389.1/KAA1070264.1/KAA1086613.1/KAA1110112.1/KAA1110113.1/KAA1105432.1/KAA1076467.1/KAA1094837.1/KAA1090680.1	10	0.972049	BP
GO:0000307	cyclin-dependent protein kinase holoenzyme complex	0.999433	0.999999	0.997754	KAA1105713.1/KAA1105714.1	2	0.000246187	CC
GO:0003714	transcription corepressor activity	0.607758	0.77312	0.519935	KAA1066392.1/KAA1105509.1/KAA1113298.1/KAA1096700.1/KAA1087537.1/KAA1105510.1	6	0.216269	MF
GO:0043666	regulation of phosphoprotein phosphatase activity	0.495554	1	0.896885	KAA1116717.1/KAA1102187.1/KAA1079511.1/KAA1104461.1/KAA1077719.1/KAA1101189.1/KAA1097541.1/KAA1069501.1	8	0.304909	BP
GO:0042393	histone binding	0.731	0.883779	0.594354	KAA1077986.1/KAA1071419.1/KAA1080887.1/KAA1094013.1/KAA1071958.1/KAA1108306.1	6	0.136083	MF
GO:0090151	establishment of protein localization to mitochondrial membrane	0.999938	1	0.896885	KAA1085950.1	1	2.69526e-05	BP
GO:0046915	transition metal ion transmembrane transporter activity	0.0731256	0.179083	0.120436	KAA1097417.1/KAA1101063.1/KAA1067831.1/KAA1081141.1/KAA1080866.1/KAA1084029.1/KAA1119458.1/KAA1095085.1/KAA1111929.1/KAA1074841.1	10	1.13593	MF
GO:0015662	ion transmembrane transporter activity, phosphorylative mechanism	0.272873	0.427106	0.287235	KAA1087209.1/KAA1072068.1/KAA1096523.1/KAA1078091.1/KAA1107291.1/KAA1066135.1/KAA1066099.1/KAA1087253.1	8	0.564039	MF
GO:0045841	negative regulation of mitotic metaphase/anaphase transition	0.433394	0.970802	0.870698	KAA1066014.1/KAA1114388.1/KAA1080418.1/KAA1101996.1/KAA1074439.1/KAA1098208.1/KAA1103447.1	7	0.363117	BP
GO:0016846	carbon-sulfur lyase activity	0.151469	0.285491	0.191997	KAA1119442.1/KAA1084015.1/KAA1100231.1/KAA1115438.1/KAA1118238.1/KAA1077508.1/KAA1082680.1/KAA1084016.1	8	0.819677	MF
GO:0070403	NAD+ binding	0.194474	0.331804	0.223143	KAA1115432.1/KAA1084522.1/KAA1116127.1/KAA1092796.1/KAA1071544.1/KAA1119951.1/KAA1084523.1/KAA1107068.1/KAA1112578.1/KAA1079543.1/KAA1082764.1	11	0.711139	MF
GO:0016886	ligase activity, forming phosphoric ester bonds	0.357304	0.518667	0.348811	KAA1098187.1/KAA1080993.1/KAA1094660.1/KAA1074966.1/KAA1080994.1/KAA1085769.1/KAA1064922.1	7	0.446962	MF
GO:0019239	deaminase activity	0.0405125	0.11575	0.0778436	KAA1066334.1/KAA1108903.1/KAA1087470.1/KAA1094837.1/KAA1070426.1/KAA1086785.1/KAA1066336.1/KAA1098611.1/KAA1094662.1	9	1.39241	MF
GO:0004176	ATP-dependent peptidase activity	0.105942	0.226105	0.152059	KAA1070228.1/KAA1115356.1/KAA1086571.1/KAA1091548.1/KAA1069123.1/KAA1070229.1/KAA1104850.1/KAA1069861.1/KAA1111055.1	9	0.974931	MF
GO:0006771	riboflavin metabolic process	0.979042	1	0.896885	KAA1085356.1/KAA1085309.1/KAA1110001.1/KAA1097810.1	4	0.00919866	BP
GO:0004532	exoribonuclease activity	0.204392	0.343837	0.231235	KAA1103465.1/KAA1096840.1/KAA1096705.1/KAA1084565.1/KAA1119971.1/KAA1113440.1/KAA1084279.1/KAA1119699.1/KAA1070771.1	9	0.689536	MF
GO:0003746	translation elongation factor activity	0.409836	0.587813	0.395313	KAA1074501.1/KAA1069416.1/KAA1115206.1/KAA1098129.1/KAA1075030.1/KAA1104392.1/KAA1106236.1/KAA1080474.1	8	0.38739	MF
GO:0032981	mitochondrial respiratory chain complex I assembly	0.433394	0.970802	0.870698	KAA1085912.1/KAA1089594.1/KAA1065043.1/KAA1093078.1/KAA1099457.1/KAA1117450.1/KAA1093079.1	7	0.363117	BP
GO:1905348	endonuclease complex	0.765236	0.999999	0.997754	KAA1094830.1/KAA1086915.1/KAA1082568.1/KAA1070572.1/KAA1101420.1/KAA1112719.1/KAA1096429.1/KAA1112958.1/KAA1079346.1/KAA1096194.1	10	0.116205	CC
GO:0070692	CTDK-1 complex	0.999433	0.999999	0.997754	KAA1105713.1/KAA1105714.1	2	0.000246187	CC
GO:0015081	sodium ion transmembrane transporter activity	0.00660247	0.0327538	0.0220274	KAA1112547.1/KAA1112548.1/KAA1075363.1/KAA1112542.1/KAA1096009.1/KAA1075375.1/KAA1082526.1/KAA1069091.1/KAA1079311.1/KAA1096018.1/KAA1081417.1/KAA1069092.1/KAA1104122.1	13	2.18029	MF
GO:0019908	nuclear cyclin-dependent protein kinase holoenzyme complex	0.999433	0.999999	0.997754	KAA1105713.1/KAA1105714.1	2	0.000246187	CC
GO:0008649	rRNA methyltransferase activity	0.357304	0.518667	0.348811	KAA1085775.1/KAA1102126.1/KAA1104312.1/KAA1098562.1/KAA1069301.1/KAA1104311.1/KAA1090473.1	7	0.446962	MF
GO:0030665	clathrin-coated vesicle membrane	0.0522948	0.735614	0.733962	KAA1079847.1/KAA1083076.1/KAA1083972.1/KAA1096397.1/KAA1119563.1/KAA1112926.1/KAA1116628.1/KAA1084569.1/KAA1119975.1	9	1.28154	CC
GO:0033046	negative regulation of sister chromatid segregation	0.433394	0.970802	0.870698	KAA1066014.1/KAA1114388.1/KAA1080418.1/KAA1101996.1/KAA1074439.1/KAA1098208.1/KAA1103447.1	7	0.363117	BP
GO:0009082	branched-chain amino acid biosynthetic process	0.333045	0.899284	0.806554	KAA1103088.1/KAA1077273.1/KAA1114349.1/KAA1069598.1/KAA1087429.1/KAA1065626.1/KAA1069512.1/KAA1071265.1/KAA1066299.1/KAA1118935.1	10	0.477497	BP
GO:0008024	cyclin/CDK positive transcription elongation factor complex	0.999433	0.999999	0.997754	KAA1105713.1/KAA1105714.1	2	0.000246187	CC
GO:0006189	'de novo' IMP biosynthetic process	0.0596473	0.368217	0.330248	KAA1112797.1/KAA1114389.1/KAA1070264.1/KAA1086613.1/KAA1110112.1/KAA1110113.1/KAA1105432.1/KAA1076467.1/KAA1090680.1	9	1.22441	BP
GO:0015385	sodium:proton antiporter activity	0.00660247	0.0327538	0.0220274	KAA1112547.1/KAA1112548.1/KAA1075363.1/KAA1112542.1/KAA1096009.1/KAA1075375.1/KAA1082526.1/KAA1069091.1/KAA1079311.1/KAA1096018.1/KAA1081417.1/KAA1069092.1/KAA1104122.1	13	2.18029	MF
GO:0006022	aminoglycan metabolic process	0.00777202	0.156238	0.140127	KAA1108722.1/KAA1084819.1/KAA1114319.1/KAA1099577.1/KAA1099309.1/KAA1105357.1/KAA1120246.1/KAA1114321.1/KAA1099303.1/KAA1114320.1/KAA1099313.1/KAA1117285.1/KAA1067982.1/KAA1117279.1	14	2.10947	BP
GO:0046933	proton-transporting ATP synthase activity, rotational mechanism	0.985466	1	0.672515	KAA1089297.1/KAA1092769.1/KAA1100924.1	3	0.00635848	MF
GO:0071174	mitotic spindle checkpoint	0.433394	0.970802	0.870698	KAA1066014.1/KAA1114388.1/KAA1080418.1/KAA1101996.1/KAA1074439.1/KAA1098208.1/KAA1103447.1	7	0.363117	BP
GO:0005484	SNAP receptor activity	0.253768	0.398937	0.268291	KAA1078214.1/KAA1108203.1/KAA1070765.1/KAA1093915.1/KAA1110506.1/KAA1088562.1/KAA1106299.1/KAA1070778.1/KAA1073648.1/KAA1115262.1	10	0.595562	MF
GO:0032011	ARF protein signal transduction	0.201411	0.706934	0.634038	KAA1096915.1/KAA1117809.1/KAA1099791.1/KAA1113531.1/KAA1076599.1/KAA1080515.1/KAA1115436.1/KAA1106501.1	8	0.695916	BP
GO:0015035	protein disulfide oxidoreductase activity	0.109242	0.226105	0.152059	KAA1076991.1/KAA1084101.1/KAA1120151.1/KAA1073809.1/KAA1075377.1/KAA1084728.1/KAA1089023.1/KAA1092467.1/KAA1085922.1/KAA1065054.1/KAA1119525.1	11	0.961612	MF
GO:0005253	anion channel activity	0.109242	0.226105	0.152059	KAA1064728.1/KAA1102112.1/KAA1098215.1/KAA1067368.1/KAA1120177.1/KAA1110537.1/KAA1085583.1/KAA1111502.1/KAA1098552.1/KAA1091066.1/KAA1102146.1	11	0.961612	MF
GO:0006560	proline metabolic process	0.795853	1	0.896885	KAA1103422.1/KAA1103420.1/KAA1079689.1/KAA1117932.1/KAA1082930.1/KAA1073805.1	6	0.0991674	BP
GO:1990391	DNA repair complex	0.0227207	0.735614	0.733962	KAA1117472.1/KAA1101324.1/KAA1079349.1/KAA1082572.1/KAA1091003.1/KAA1091005.1/KAA1110457.1/KAA1097704.1/KAA1099481.1/KAA1117473.1/KAA1082571.1	11	1.64358	CC
GO:0034061	DNA polymerase activity	0.000125523	0.00196471	0.00132129	KAA1089096.1/KAA1119974.1/KAA1084567.1/KAA1090790.1/KAA1105284.1/KAA1110254.1/KAA1081431.1/KAA1109880.1/KAA1076934.1/KAA1092536.1/KAA1083089.1/KAA1090789.1/KAA1075390.1/KAA1083090.1/KAA1079863.1/KAA1114240.1/KAA1073748.1	17	3.90128	MF
GO:0003747	translation release factor activity	0.105942	0.226105	0.152059	KAA1118199.1/KAA1065796.1/KAA1103229.1/KAA1098076.1/KAA1073549.1/KAA1076703.1/KAA1101652.1/KAA1103230.1/KAA1078259.1	9	0.974931	MF
GO:0006084	acetyl-CoA metabolic process	0.495554	1	0.896885	KAA1067532.1/KAA1116260.1/KAA1119434.1/KAA1084006.1/KAA1075428.1/KAA1111643.1/KAA1067917.1/KAA1067526.1	8	0.304909	BP
GO:0031577	spindle checkpoint	0.433394	0.970802	0.870698	KAA1066014.1/KAA1114388.1/KAA1080418.1/KAA1101996.1/KAA1074439.1/KAA1098208.1/KAA1103447.1	7	0.363117	BP
GO:1902555	endoribonuclease complex	0.304671	0.999999	0.997754	KAA1094830.1/KAA1086915.1/KAA1082568.1/KAA1070572.1/KAA1101420.1/KAA1112719.1/KAA1096429.1/KAA1112958.1/KAA1079346.1/KAA1096194.1	10	0.516168	CC
GO:0050145	nucleoside monophosphate kinase activity	0.253768	0.398937	0.268291	KAA1071284.1/KAA1099936.1/KAA1084027.1/KAA1099413.1/KAA1077606.1/KAA1108811.1/KAA1117408.1/KAA1077600.1/KAA1099937.1/KAA1117931.1	10	0.595562	MF
GO:0016628	oxidoreductase activity, acting on the CH-CH group of donors, NAD or NADP as acceptor	0.109242	0.226105	0.152059	KAA1091386.1/KAA1076451.1/KAA1103250.1/KAA1073302.1/KAA1079317.1/KAA1065816.1/KAA1066235.1/KAA1110875.1/KAA1101681.1/KAA1098109.1/KAA1087364.1	11	0.961612	MF
GO:0017119	Golgi transport complex	0.850167	0.999999	0.997754	KAA1088947.1/KAA1085679.1/KAA1116298.1/KAA1092408.1/KAA1107271.1	5	0.0704955	CC
GO:0009408	response to heat	0.147491	0.597607	0.535984	KAA1106201.1/KAA1115166.1/KAA1106198.1/KAA1115164.1/KAA1115167.1/KAA1115165.1/KAA1106199.1/KAA1106200.1/KAA1077415.1	9	0.831234	BP
GO:0008312	7S RNA binding	0.0405125	0.11575	0.0778436	KAA1107462.1/KAA1103510.1/KAA1070837.1/KAA1116506.1/KAA1069108.1/KAA1101709.1/KAA1104134.1/KAA1098135.1/KAA1084240.1	9	1.39241	MF
GO:0006030	chitin metabolic process	0.00777202	0.156238	0.140127	KAA1108722.1/KAA1084819.1/KAA1114319.1/KAA1099577.1/KAA1099309.1/KAA1105357.1/KAA1120246.1/KAA1114321.1/KAA1099303.1/KAA1114320.1/KAA1099313.1/KAA1117285.1/KAA1067982.1/KAA1117279.1	14	2.10947	BP
GO:0007006	mitochondrial membrane organization	0.997606	1	0.896885	KAA1077449.1/KAA1119631.1/KAA1085950.1/KAA1071459.1	4	0.00104112	BP
GO:0008079	translation termination factor activity	0.105942	0.226105	0.152059	KAA1118199.1/KAA1065796.1/KAA1103229.1/KAA1098076.1/KAA1073549.1/KAA1076703.1/KAA1101652.1/KAA1103230.1/KAA1078259.1	9	0.974931	MF
GO:0004525	ribonuclease III activity	0.638367	0.801413	0.538962	KAA1091406.1/KAA1075067.1/KAA1110892.1/KAA1110896.1/KAA1110895.1/KAA1091417.1/KAA1091416.1	7	0.19493	MF
GO:0042555	MCM complex	0.0522948	0.735614	0.733962	KAA1106205.1/KAA1115171.1/KAA1103223.1/KAA1101288.1/KAA1072066.1/KAA1090477.1/KAA1109939.1/KAA1078089.1/KAA1097661.1	9	1.28154	CC
GO:0034968	histone lysine methylation	0.548015	1	0.896885	KAA1070235.1/KAA1104302.1/KAA1107323.1/KAA1086577.1/KAA1107282.1/KAA1116309.1/KAA1116305.1/KAA1069293.1/KAA1119437.1	9	0.261207	BP
GO:0106068	SUMO ligase complex	0.691242	0.999999	0.997754	KAA1092461.1/KAA1097750.1/KAA1107067.1/KAA1081372.1/KAA1075319.1/KAA1089013.1/KAA1111091.1	7	0.16037	CC
GO:0030658	transport vesicle membrane	0.240148	0.999999	0.997754	KAA1108215.1/KAA1094030.1/KAA1094028.1/KAA1093927.1/KAA1094029.1/KAA1083972.1/KAA1096397.1/KAA1112926.1/KAA1116628.1/KAA1084569.1/KAA1119975.1	11	0.619521	CC
GO:0019104	DNA N-glycosylase activity	0.887967	1	0.672515	KAA1113129.1/KAA1068930.1/KAA1064490.1/KAA1078300.1/KAA1072282.1	5	0.0516031	MF
GO:0051985	negative regulation of chromosome segregation	0.433394	0.970802	0.870698	KAA1066014.1/KAA1114388.1/KAA1080418.1/KAA1101996.1/KAA1074439.1/KAA1098208.1/KAA1103447.1	7	0.363117	BP
GO:0043189	H4/H2A histone acetyltransferase complex	0.691242	0.999999	0.997754	KAA1114861.1/KAA1101129.1/KAA1096044.1/KAA1111069.1/KAA1100190.1/KAA1097479.1/KAA1118184.1	7	0.16037	CC
GO:0046040	IMP metabolic process	0.106648	0.499254	0.447774	KAA1112797.1/KAA1114389.1/KAA1070264.1/KAA1086613.1/KAA1110112.1/KAA1110113.1/KAA1105432.1/KAA1076467.1/KAA1094837.1/KAA1090680.1	10	0.972049	BP
GO:0051204	protein insertion into mitochondrial membrane	0.999938	1	0.896885	KAA1085950.1	1	2.69526e-05	BP
GO:0042401	cellular biogenic amine biosynthetic process	0.147491	0.597607	0.535984	KAA1063977.1/KAA1113259.1/KAA1096104.1/KAA1106308.1/KAA1101057.1/KAA1097414.1/KAA1082679.1/KAA1112632.1/KAA1079465.1	9	0.831234	BP
GO:0005874	microtubule	0.859108	0.999999	0.997754	KAA1081021.1/KAA1096437.1/KAA1094632.1/KAA1096436.1/KAA1089110.1/KAA1092554.1	6	0.0659521	CC
GO:0017053	transcription repressor complex	0.998666	0.999999	0.997754	KAA1100242.1/KAA1118249.1	2	0.000579923	CC
GO:0030915	Smc5-Smc6 complex	0.691242	0.999999	0.997754	KAA1092461.1/KAA1097750.1/KAA1107067.1/KAA1081372.1/KAA1075319.1/KAA1089013.1/KAA1111091.1	7	0.16037	CC
GO:0031369	translation initiation factor binding	0.985466	1	0.672515	KAA1091429.1/KAA1089001.1/KAA1083896.1	3	0.00635848	MF
GO:0046856	phosphatidylinositol dephosphorylation	0.345199	0.899284	0.806554	KAA1116640.1/KAA1089362.1/KAA1107629.1/KAA1115192.1/KAA1092844.1/KAA1116439.1/KAA1089361.1/KAA1075005.1	8	0.461931	BP
GO:0016126	sterol biosynthetic process	0.201411	0.706934	0.634038	KAA1111569.1/KAA1091386.1/KAA1076451.1/KAA1073302.1/KAA1110875.1/KAA1101681.1/KAA1098109.1/KAA1094544.1	8	0.695916	BP
GO:0032296	double-stranded RNA-specific ribonuclease activity	0.638367	0.801413	0.538962	KAA1091406.1/KAA1075067.1/KAA1110892.1/KAA1110896.1/KAA1110895.1/KAA1091417.1/KAA1091416.1	7	0.19493	MF
GO:0045277	respiratory chain complex IV	0.859108	0.999999	0.997754	KAA1067481.1/KAA1115129.1/KAA1082391.1/KAA1106173.1/KAA1087404.1/KAA1101864.1	6	0.0659521	CC
GO:0002161	aminoacyl-tRNA editing activity	0.544661	0.732888	0.492878	KAA1089128.1/KAA1078289.1/KAA1072269.1/KAA1100937.1/KAA1087079.1/KAA1072270.1/KAA1080286.1/KAA1070699.1	8	0.263874	MF
GO:0033048	negative regulation of mitotic sister chromatid segregation	0.433394	0.970802	0.870698	KAA1066014.1/KAA1114388.1/KAA1080418.1/KAA1101996.1/KAA1074439.1/KAA1098208.1/KAA1103447.1	7	0.363117	BP
GO:0000154	rRNA modification	0.433394	0.970802	0.870698	KAA1085775.1/KAA1102126.1/KAA1104312.1/KAA1098562.1/KAA1069301.1/KAA1104311.1/KAA1090473.1	7	0.363117	BP
GO:0032300	mismatch repair complex	0.0227207	0.735614	0.733962	KAA1117472.1/KAA1101324.1/KAA1079349.1/KAA1082572.1/KAA1091003.1/KAA1091005.1/KAA1110457.1/KAA1097704.1/KAA1099481.1/KAA1117473.1/KAA1082571.1	11	1.64358	CC
GO:0019238	cyclohydrolase activity	0.731	0.883779	0.594354	KAA1095575.1/KAA1111074.1/KAA1097965.1/KAA1097810.1/KAA1101542.1/KAA1108611.1	6	0.136083	MF
GO:1901073	glucosamine-containing compound biosynthetic process	0.00777202	0.156238	0.140127	KAA1108722.1/KAA1084819.1/KAA1114319.1/KAA1099577.1/KAA1099309.1/KAA1105357.1/KAA1120246.1/KAA1114321.1/KAA1099303.1/KAA1114320.1/KAA1099313.1/KAA1117285.1/KAA1067982.1/KAA1117279.1	14	2.10947	BP
GO:0060590	ATPase regulator activity	0.151469	0.285491	0.191997	KAA1104579.1/KAA1069574.1/KAA1116364.1/KAA1107336.1/KAA1083769.1/KAA1104439.1/KAA1069468.1/KAA1069467.1	8	0.819677	MF
GO:0046854	phosphatidylinositol phosphorylation	0.86538	1	0.896885	KAA1118106.1/KAA1071991.1/KAA1077289.1/KAA1078049.1/KAA1094182.1	5	0.0627933	BP
GO:0042575	DNA polymerase complex	0.131994	0.999999	0.997754	KAA1089096.1/KAA1119974.1/KAA1084567.1/KAA1090790.1/KAA1110254.1/KAA1064588.1/KAA1085456.1/KAA1092536.1/KAA1090789.1	9	0.879446	CC
GO:0045814	negative regulation of gene expression, epigenetic	0.999938	1	0.896885	KAA1071419.1	1	2.69526e-05	BP
GO:0005885	Arp2/3 protein complex	0.952509	0.999999	0.997754	KAA1118901.1/KAA1073243.1/KAA1106492.1/KAA1100921.1	4	0.0211308	CC
GO:0010921	regulation of phosphatase activity	0.495554	1	0.896885	KAA1116717.1/KAA1102187.1/KAA1079511.1/KAA1104461.1/KAA1077719.1/KAA1101189.1/KAA1097541.1/KAA1069501.1	8	0.304909	BP
GO:0048500	signal recognition particle	0.0522948	0.735614	0.733962	KAA1107462.1/KAA1103510.1/KAA1070837.1/KAA1116506.1/KAA1069108.1/KAA1101709.1/KAA1104134.1/KAA1098135.1/KAA1084240.1	9	1.28154	CC
GO:0033179	proton-transporting V-type ATPase, V0 domain	0.657757	0.999999	0.997754	KAA1112599.1/KAA1120244.1/KAA1077814.1/KAA1115066.1/KAA1084817.1/KAA1096085.1	6	0.181935	CC
GO:0004673	protein histidine kinase activity	0.0259726	0.0855464	0.0575312	KAA1100079.1/KAA1080837.1/KAA1118085.1/KAA1074815.1/KAA1085389.1/KAA1083692.1/KAA1064522.1/KAA1080836.1/KAA1093027.1/KAA1119108.1	10	1.58549	MF
GO:0007029	endoplasmic reticulum organization	0.977579	1	0.896885	KAA1094835.1/KAA1067589.1/KAA1069358.1/KAA1106462.1/KAA1104339.1	5	0.00984811	BP
GO:0051056	regulation of small GTPase mediated signal transduction	0.632727	1	0.896885	KAA1096915.1/KAA1117809.1/KAA1099791.1/KAA1113531.1/KAA1076599.1/KAA1080515.1/KAA1115436.1/KAA1106501.1	8	0.198784	BP
GO:0033588	Elongator holoenzyme complex	0.915176	0.999999	0.997754	KAA1103420.1/KAA1073431.1/KAA1116156.1/KAA1110345.1/KAA1107101.1/KAA1076596.1	6	0.0384956	CC
GO:0008409	5'-3' exonuclease activity	0.105942	0.226105	0.152059	KAA1103465.1/KAA1087041.1/KAA1096705.1/KAA1094080.1/KAA1108349.1/KAA1079491.1/KAA1070660.1/KAA1082717.1/KAA1070771.1	9	0.974931	MF
GO:0048017	inositol lipid-mediated signaling	0.682334	1	0.896885	KAA1090862.1/KAA1118106.1/KAA1110318.1/KAA1078049.1/KAA1110317.1/KAA1094182.1	6	0.166003	BP
GO:0007094	mitotic spindle assembly checkpoint	0.433394	0.970802	0.870698	KAA1066014.1/KAA1114388.1/KAA1080418.1/KAA1101996.1/KAA1074439.1/KAA1098208.1/KAA1103447.1	7	0.363117	BP
GO:1905819	negative regulation of chromosome separation	0.433394	0.970802	0.870698	KAA1066014.1/KAA1114388.1/KAA1080418.1/KAA1101996.1/KAA1074439.1/KAA1098208.1/KAA1103447.1	7	0.363117	BP
GO:0042726	flavin-containing compound metabolic process	0.979042	1	0.896885	KAA1085356.1/KAA1085309.1/KAA1110001.1/KAA1097810.1	4	0.00919866	BP
GO:0046218	indolalkylamine catabolic process	0.991434	1	0.896885	KAA1079229.1/KAA1094085.1/KAA1082461.1	3	0.00373604	BP
GO:0009310	amine catabolic process	0.991434	1	0.896885	KAA1079229.1/KAA1094085.1/KAA1082461.1	3	0.00373604	BP
GO:0016459	myosin complex	0.0100238	0.705007	0.703424	KAA1065110.1/KAA1085995.1/KAA1103432.1/KAA1085996.1/KAA1086010.1/KAA1083989.1/KAA1097862.1/KAA1085997.1/KAA1115098.1/KAA1065102.1/KAA1065099.1/KAA1086003.1/KAA1101445.1/KAA1065101.1/KAA1103430.1/KAA1119415.1	16	1.99897	CC
GO:1901681	sulfur compound binding	0.823633	0.965823	0.64953	KAA1103472.1/KAA1101641.1/KAA1070800.1/KAA1118989.1/KAA1069512.1/KAA1070238.1	6	0.0842664	MF
GO:0042727	flavin-containing compound biosynthetic process	0.979042	1	0.896885	KAA1085356.1/KAA1085309.1/KAA1110001.1/KAA1097810.1	4	0.00919866	BP
GO:0032392	DNA geometric change	0.0596473	0.368217	0.330248	KAA1106205.1/KAA1115171.1/KAA1103223.1/KAA1101288.1/KAA1072066.1/KAA1090477.1/KAA1109939.1/KAA1078089.1/KAA1097661.1	9	1.22441	BP
GO:1901071	glucosamine-containing compound metabolic process	0.00777202	0.156238	0.140127	KAA1108722.1/KAA1084819.1/KAA1114319.1/KAA1099577.1/KAA1099309.1/KAA1105357.1/KAA1120246.1/KAA1114321.1/KAA1099303.1/KAA1114320.1/KAA1099313.1/KAA1117285.1/KAA1067982.1/KAA1117279.1	14	2.10947	BP
GO:0030125	clathrin vesicle coat	0.0522948	0.735614	0.733962	KAA1079847.1/KAA1083076.1/KAA1083972.1/KAA1096397.1/KAA1119563.1/KAA1112926.1/KAA1116628.1/KAA1084569.1/KAA1119975.1	9	1.28154	CC
GO:0032012	regulation of ARF protein signal transduction	0.201411	0.706934	0.634038	KAA1096915.1/KAA1117809.1/KAA1099791.1/KAA1113531.1/KAA1076599.1/KAA1080515.1/KAA1115436.1/KAA1106501.1	8	0.695916	BP
GO:0000276	mitochondrial proton-transporting ATP synthase complex, coupling factor F(o)	0.246276	0.999999	0.997754	KAA1103251.1/KAA1073636.1/KAA1074642.1/KAA1106538.1/KAA1076810.1/KAA1115478.1/KAA1065817.1/KAA1080632.1/KAA1093967.1	9	0.608579	CC
GO:0015108	chloride transmembrane transporter activity	0.0731256	0.179083	0.120436	KAA1064728.1/KAA1102112.1/KAA1098215.1/KAA1067368.1/KAA1120177.1/KAA1110537.1/KAA1085583.1/KAA1111502.1/KAA1098552.1/KAA1091066.1	10	1.13593	MF
GO:0040029	regulation of gene expression, epigenetic	0.999938	1	0.896885	KAA1071419.1	1	2.69526e-05	BP
GO:0006890	retrograde vesicle-mediated transport, Golgi to endoplasmic reticulum	0.592958	1	0.896885	KAA1110185.1/KAA1078214.1/KAA1070765.1/KAA1110303.1/KAA1088562.1/KAA1084759.1/KAA1069331.1/KAA1070778.1/KAA1104330.1/KAA1110319.1	10	0.226976	BP
GO:0006023	aminoglycan biosynthetic process	0.00777202	0.156238	0.140127	KAA1108722.1/KAA1084819.1/KAA1114319.1/KAA1099577.1/KAA1099309.1/KAA1105357.1/KAA1120246.1/KAA1114321.1/KAA1099303.1/KAA1114320.1/KAA1099313.1/KAA1117285.1/KAA1067982.1/KAA1117279.1	14	2.10947	BP
GO:0051087	chaperone binding	0.5785	0.754565	0.507456	KAA1079178.1/KAA1074792.1/KAA1082403.1/KAA1116364.1/KAA1107336.1/KAA1083769.1/KAA1104439.1/KAA1069468.1/KAA1069467.1	9	0.237697	MF
GO:0031617	NMS complex	0.793696	0.999999	0.997754	KAA1119129.1/KAA1107135.1/KAA1110035.1/KAA1101047.1/KAA1090569.1/KAA1083718.1/KAA1116186.1	7	0.100346	CC
GO:0016774	phosphotransferase activity, carboxyl group as acceptor	0.357304	0.518667	0.348811	KAA1066595.1/KAA1096837.1/KAA1087748.1/KAA1094521.1/KAA1094520.1/KAA1064581.1/KAA1073805.1	7	0.446962	MF
GO:0016799	hydrolase activity, hydrolyzing N-glycosyl compounds	0.887967	1	0.672515	KAA1113129.1/KAA1068930.1/KAA1064490.1/KAA1078300.1/KAA1072282.1	5	0.0516031	MF
GO:0071805	potassium ion transmembrane transport	0.201411	0.706934	0.634038	KAA1090505.1/KAA1075074.1/KAA1092483.1/KAA1076364.1/KAA1092482.1/KAA1081107.1/KAA1073225.1/KAA1109961.1	8	0.695916	BP
GO:0003951	NAD+ kinase activity	0.0731256	0.179083	0.120436	KAA1074726.1/KAA1117909.1/KAA1118159.1/KAA1100168.1/KAA1117908.1/KAA1080758.1/KAA1080757.1/KAA1080756.1/KAA1099909.1/KAA1107602.1	10	1.13593	MF
GO:0000155	phosphorelay sensor kinase activity	0.0259726	0.0855464	0.0575312	KAA1100079.1/KAA1080837.1/KAA1118085.1/KAA1074815.1/KAA1085389.1/KAA1083692.1/KAA1064522.1/KAA1080836.1/KAA1093027.1/KAA1119108.1	10	1.58549	MF
GO:0030312	external encapsulating structure	0.304671	0.999999	0.997754	KAA1102015.1/KAA1101207.1/KAA1075177.1/KAA1097592.1/KAA1101227.1/KAA1101204.1/KAA1081204.1/KAA1074963.1/KAA1098407.1/KAA1080990.1	10	0.516168	CC
GO:0015079	potassium ion transmembrane transporter activity	0.151469	0.285491	0.191997	KAA1090505.1/KAA1075074.1/KAA1092483.1/KAA1076364.1/KAA1092482.1/KAA1081107.1/KAA1073225.1/KAA1109961.1	8	0.819677	MF
GO:0006534	cysteine metabolic process	0.0268223	0.250341	0.224527	KAA1064947.1/KAA1067456.1/KAA1083053.1/KAA1079825.1/KAA1082680.1/KAA1101332.1/KAA1105983.1/KAA1097717.1/KAA1114943.1/KAA1111583.1/KAA1085798.1	11	1.5715	BP
GO:0016709	oxidoreductase activity, acting on paired donors, with incorporation or reduction of molecular oxygen, NAD(P)H as one donor, and incorporation of one atom of oxygen	0.016542	0.062198	0.041829	KAA1087503.1/KAA1101721.1/KAA1079229.1/KAA1066368.1/KAA1111569.1/KAA1079325.1/KAA1105704.1/KAA1082544.1/KAA1082461.1/KAA1114668.1/KAA1094544.1	11	1.78141	MF
GO:0006342	chromatin silencing	0.999938	1	0.896885	KAA1071419.1	1	2.69526e-05	BP
GO:0042436	indole-containing compound catabolic process	0.991434	1	0.896885	KAA1079229.1/KAA1094085.1/KAA1082461.1	3	0.00373604	BP
GO:0030004	cellular monovalent inorganic cation homeostasis	0.0401265	0.307838	0.276095	KAA1112547.1/KAA1112548.1/KAA1075363.1/KAA1112542.1/KAA1096009.1/KAA1075375.1/KAA1082526.1/KAA1079311.1/KAA1096018.1/KAA1081417.1	10	1.39657	BP
GO:0003887	DNA-directed DNA polymerase activity	0.000361634	0.00425756	0.00286327	KAA1089096.1/KAA1119974.1/KAA1084567.1/KAA1090790.1/KAA1105284.1/KAA1110254.1/KAA1109880.1/KAA1076934.1/KAA1092536.1/KAA1083089.1/KAA1090789.1/KAA1083090.1/KAA1079863.1/KAA1114240.1/KAA1073748.1	15	3.44173	MF
GO:0006569	tryptophan catabolic process	0.991434	1	0.896885	KAA1079229.1/KAA1094085.1/KAA1082461.1	3	0.00373604	BP
GO:0009166	nucleotide catabolic process	0.201411	0.706934	0.634038	KAA1068948.1/KAA1094734.1/KAA1108974.1/KAA1094733.1/KAA1108969.1/KAA1094728.1/KAA1094736.1/KAA1108972.1	8	0.695916	BP
GO:1902562	H4 histone acetyltransferase complex	0.691242	0.999999	0.997754	KAA1114861.1/KAA1101129.1/KAA1096044.1/KAA1111069.1/KAA1100190.1/KAA1097479.1/KAA1118184.1	7	0.16037	CC
GO:0016702	oxidoreductase activity, acting on single donors with incorporation of molecular oxygen, incorporation of two atoms of oxygen	0.607758	0.77312	0.519935	KAA1117689.1/KAA1116134.1/KAA1077555.1/KAA1099639.1/KAA1071540.1/KAA1107072.1	6	0.216269	MF
GO:0030599	pectinesterase activity	0.151469	0.285491	0.191997	KAA1110133.1/KAA1090695.1/KAA1092770.1/KAA1081353.1/KAA1110173.1/KAA1089298.1/KAA1110174.1/KAA1075285.1	8	0.819677	MF
GO:0046839	phospholipid dephosphorylation	0.345199	0.899284	0.806554	KAA1116640.1/KAA1089362.1/KAA1107629.1/KAA1115192.1/KAA1092844.1/KAA1116439.1/KAA1089361.1/KAA1075005.1	8	0.461931	BP
GO:0009074	aromatic amino acid family catabolic process	0.977579	1	0.896885	KAA1079229.1/KAA1104408.1/KAA1069437.1/KAA1094085.1/KAA1082461.1	5	0.00984811	BP
GO:0007030	Golgi organization	0.201411	0.706934	0.634038	KAA1087570.1/KAA1087569.1/KAA1066423.1/KAA1066424.1/KAA1066422.1/KAA1066425.1/KAA1087571.1/KAA1087572.1	8	0.695916	BP
GO:0032508	DNA duplex unwinding	0.0596473	0.368217	0.330248	KAA1106205.1/KAA1115171.1/KAA1103223.1/KAA1101288.1/KAA1072066.1/KAA1090477.1/KAA1109939.1/KAA1078089.1/KAA1097661.1	9	1.22441	BP
GO:0006536	glutamate metabolic process	0.682334	1	0.896885	KAA1118668.1/KAA1065086.1/KAA1101375.1/KAA1085964.1/KAA1103082.1/KAA1103110.1	6	0.166003	BP
GO:0016125	sterol metabolic process	0.201411	0.706934	0.634038	KAA1111569.1/KAA1091386.1/KAA1076451.1/KAA1073302.1/KAA1110875.1/KAA1101681.1/KAA1098109.1/KAA1094544.1	8	0.695916	BP
GO:0006465	signal peptide processing	0.682334	1	0.896885	KAA1112699.1/KAA1101945.1/KAA1098335.1/KAA1101946.1/KAA1101604.1/KAA1096173.1	6	0.166003	BP
GO:0036452	ESCRT complex	0.0938999	0.943471	0.941353	KAA1087432.1/KAA1098108.1/KAA1098107.1/KAA1101680.1/KAA1097506.1/KAA1066302.1/KAA1101153.1/KAA1066303.1/KAA1091366.1/KAA1091370.1	10	1.02733	CC
GO:0046578	regulation of Ras protein signal transduction	0.495554	1	0.896885	KAA1096915.1/KAA1117809.1/KAA1099791.1/KAA1113531.1/KAA1076599.1/KAA1080515.1/KAA1115436.1/KAA1106501.1	8	0.304909	BP
GO:2000816	negative regulation of mitotic sister chromatid separation	0.433394	0.970802	0.870698	KAA1066014.1/KAA1114388.1/KAA1080418.1/KAA1101996.1/KAA1074439.1/KAA1098208.1/KAA1103447.1	7	0.363117	BP
GO:0009231	riboflavin biosynthetic process	0.979042	1	0.896885	KAA1085356.1/KAA1085309.1/KAA1110001.1/KAA1097810.1	4	0.00919866	BP
GO:0071173	spindle assembly checkpoint	0.433394	0.970802	0.870698	KAA1066014.1/KAA1114388.1/KAA1080418.1/KAA1101996.1/KAA1074439.1/KAA1098208.1/KAA1103447.1	7	0.363117	BP
GO:0035097	histone methyltransferase complex	0.973249	0.999999	0.997754	KAA1110169.1/KAA1105832.1/KAA1114793.1/KAA1090712.1/KAA1119437.1	5	0.011776	CC
GO:0045263	proton-transporting ATP synthase complex, coupling factor F(o)	0.38027	0.999999	0.997754	KAA1103251.1/KAA1073636.1/KAA1074642.1/KAA1106538.1/KAA1076810.1/KAA1115478.1/KAA1065817.1/KAA1080632.1/KAA1093967.1	9	0.419908	CC
GO:0016641	oxidoreductase activity, acting on the CH-NH2 group of donors, oxygen as acceptor	0.357304	0.518667	0.348811	KAA1089532.1/KAA1111828.1/KAA1117991.1/KAA1111827.1/KAA1069469.1/KAA1104440.1/KAA1099976.1	7	0.446962	MF
GO:0006098	pentose-phosphate shunt	0.433394	0.970802	0.870698	KAA1066474.1/KAA1117251.1/KAA1117971.1/KAA1087629.1/KAA1074804.1/KAA1116484.1/KAA1099281.1	7	0.363117	BP
GO:0031262	Ndc80 complex	0.559908	0.999999	0.997754	KAA1119129.1/KAA1107135.1/KAA1110035.1/KAA1101047.1/KAA1090569.1/KAA1083718.1/KAA1116186.1	7	0.251883	CC

## Sheet: S3_Unique Pgt 21-0 KEGG 
ID	Description	GeneRatio	BgRatio	pvalue	geneID	Count	fdr	logPvalue
ko05111	Biofilm formation - Vibrio cholerae	'1/13332'	'1/19964'	0.667802	KAA1092872.1	1	1	0.175352
ko04075	Plant hormone signal transduction	'1/13332'	'1/19964'	0.667802	KAA1106534.1	1	1	0.175352
ko02026	Biofilm formation - Escherichia coli	'1/13332'	'1/19964'	0.667802	KAA1092872.1	1	1	0.175352
ko00232	Caffeine metabolism	'2/13332'	'3/19964'	0.742264	KAA1069542.1/KAA1104529.1	2	1	0.129441
ko00332	Carbapenem biosynthesis	'3/13332'	'5/19964'	0.791827	KAA1103422.1/KAA1103420.1/KAA1073805.1	3	1	0.101369
ko00791	Atrazine degradation	'1/13332'	'2/19964'	0.889656	KAA1113033.1	1	1	0.0507781
ko04080	Neuroactive ligand-receptor interaction	'1/13332'	'2/19964'	0.889656	KAA1114697.1	1	1	0.0507781
ko00906	Carotenoid biosynthesis	'2/13332'	'4/19964'	0.889918	KAA1066284.1/KAA1074621.1	2	1	0.0506501
ko00592	alpha-Linolenic acid metabolism	'2/13332'	'6/19964'	0.98246	KAA1066222.1/KAA1066480.1	2	1	0.00768498

## Sheet: S4_Unique Pgt Ug99 GO
ID	Description	pvalue	p.adjust	qvalue	geneID	Count	logPvalue	Ontology
GO:0055085	transmembrane transport	4.602e-08	3.82887e-05	3.71067e-05	GMQ_24906T0/GMQ_06107T0/GMQ_08080T0/GMQ_13342T0/GMQ_16255T1/GMQ_22841T0/GMQ_09856T0/GMQ_18116T0/GMQ_00075T0/GMQ_20780T0/GMQ_17687T0/GMQ_15470T0/GMQ_13770T0/GMQ_03681T0/GMQ_14304T0/GMQ_06391T0/GMQ_17765T3/GMQ_12058T0/GMQ_03531T0/GMQ_17474T0/GMQ_22254T0/GMQ_15907T0/GMQ_12434T1/GMQ_18741T1/GMQ_21957T0/GMQ_05869T6/GMQ_02640T1/GMQ_21108T0/GMQ_25150T0/GMQ_18631T0/GMQ_13342T3/GMQ_14263T1/GMQ_02856T0/GMQ…	199	7.33705	BP
GO:0044281	small molecule metabolic process	0.00288141	0.163383	0.158339	GMQ_23842T2/GMQ_19995T0/GMQ_16589T0/GMQ_12574T0/GMQ_24768T0/GMQ_21796T0/GMQ_12662T0/GMQ_05894T0/GMQ_12041T0/GMQ_12479T0/GMQ_10941T0/GMQ_09856T0/GMQ_26769T0/GMQ_04190T6/GMQ_18444T0/GMQ_23624T0/GMQ_26890T0/GMQ_16764T0/GMQ_05705T0/GMQ_14456T0/GMQ_20531T0/GMQ_07127T1/GMQ_21163T0/GMQ_23497T0/GMQ_21924T0/GMQ_16731T1/GMQ_13639T0/GMQ_25269T0/GMQ_05318T0/GMQ_18771T1/GMQ_17438T2/GMQ_03019T0/GMQ_18806T0/GMQ…	239	2.5404	BP
GO:0015936	coenzyme A metabolic process	0.00923103	0.279261	0.27064	GMQ_15743T0/GMQ_18522T4/GMQ_18522T2/GMQ_21197T0/GMQ_10727T0/GMQ_18151T0/GMQ_10727T1/GMQ_18522T1/GMQ_18522T0	9	2.03475	BP
GO:0015937	coenzyme A biosynthetic process	0.0181462	0.343128	0.332536	GMQ_15743T0/GMQ_18522T4/GMQ_18522T2/GMQ_10727T0/GMQ_18151T0/GMQ_10727T1/GMQ_18522T1/GMQ_18522T0	8	1.74121	BP
GO:0015858	nucleoside transport	0.0302188	0.483501	0.468575	GMQ_06107T0/GMQ_18116T0/GMQ_17765T3/GMQ_17765T6/GMQ_12412T0/GMQ_17765T5/GMQ_17765T10/GMQ_14175T0/GMQ_17765T0/GMQ_17765T1/GMQ_11452T0	11	1.51972	BP
GO:1901642	nucleoside transmembrane transport	0.0302188	0.483501	0.468575	GMQ_06107T0/GMQ_18116T0/GMQ_17765T3/GMQ_17765T6/GMQ_12412T0/GMQ_17765T5/GMQ_17765T10/GMQ_14175T0/GMQ_17765T0/GMQ_17765T1/GMQ_11452T0	11	1.51972	BP
GO:0044092	negative regulation of molecular function	0.0469978	0.592457	0.574168	GMQ_17327T0/GMQ_20391T0/GMQ_22074T0/GMQ_09960T0/GMQ_19341T0/GMQ_01986T0/GMQ_21538T0/GMQ_14534T0/GMQ_23258T0	9	1.32792	BP
GO:0032509	endosome transport via multivesicular body sorting pathway	0.0743354	0.660918	0.640515	GMQ_03244T1/GMQ_24210T0/GMQ_03244T0/GMQ_12605T0/GMQ_10306T0/GMQ_03244T2/GMQ_20372T0	7	1.1288	BP
GO:0019674	NAD metabolic process	0.0796446	0.660918	0.640515	GMQ_10499T0/GMQ_05512T0/GMQ_10067T0/GMQ_10067T1/GMQ_01653T0/GMQ_11879T0/GMQ_15833T1/GMQ_15833T0	8	1.09884	BP
GO:0031507	heterochromatin assembly	0.0796446	0.660918	0.640515	GMQ_17327T0/GMQ_08630T0/GMQ_10169T0/GMQ_23894T0/GMQ_07496T0/GMQ_22244T0/GMQ_00674T0/GMQ_23258T0	8	1.09884	BP
GO:0070828	heterochromatin organization	0.0796446	0.660918	0.640515	GMQ_17327T0/GMQ_08630T0/GMQ_10169T0/GMQ_23894T0/GMQ_07496T0/GMQ_22244T0/GMQ_00674T0/GMQ_23258T0	8	1.09884	BP
GO:0031497	chromatin assembly	0.122401	0.812769	0.787678	GMQ_17327T0/GMQ_08630T0/GMQ_00194T0/GMQ_26617T0/GMQ_10169T0/GMQ_23894T0/GMQ_07496T0/GMQ_21726T0/GMQ_22244T0/GMQ_19176T0/GMQ_00674T0/GMQ_23258T0/GMQ_01482T0	13	0.912216	BP
GO:1901700	response to oxygen-containing compound	0.131062	0.812769	0.787678	GMQ_16589T0/GMQ_07322T0/GMQ_18266T0/GMQ_22162T0/GMQ_24258T0/GMQ_04407T0/GMQ_11297T0	7	0.882522	BP
GO:0006333	chromatin assembly or disassembly	0.167029	0.888916	0.861474	GMQ_17327T0/GMQ_08630T0/GMQ_00194T0/GMQ_26617T0/GMQ_10169T0/GMQ_23894T0/GMQ_07496T0/GMQ_21726T0/GMQ_22244T0/GMQ_19176T0/GMQ_00674T0/GMQ_23258T0/GMQ_01482T0	13	0.777209	BP
GO:0009086	methionine biosynthetic process	0.20834	0.888916	0.861474	GMQ_18444T0/GMQ_07127T1/GMQ_08505T1/GMQ_19994T0/GMQ_08505T0/GMQ_07127T0	6	0.681228	BP
GO:0043244	regulation of protein-containing complex disassembly	0.20834	0.888916	0.861474	GMQ_25550T0/GMQ_04740T0/GMQ_01986T0/GMQ_12887T0/GMQ_00674T0/GMQ_24518T0	6	0.681228	BP
GO:0016973	poly(A)+ mRNA export from nucleus	0.20834	0.888916	0.861474	GMQ_11028T0/GMQ_17985T0/GMQ_13431T0/GMQ_02096T0/GMQ_24239T0/GMQ_13429T0	6	0.681228	BP
GO:0051494	negative regulation of cytoskeleton organization	0.20834	0.888916	0.861474	GMQ_22074T0/GMQ_01986T0/GMQ_12887T0/GMQ_18277T0/GMQ_02630T0/GMQ_24518T0	6	0.681228	BP
GO:0051052	regulation of DNA metabolic process	0.20834	0.888916	0.861474	GMQ_11028T0/GMQ_08630T0/GMQ_19341T0/GMQ_22244T0/GMQ_00674T0/GMQ_23258T0	6	0.681228	BP
GO:0070897	transcription preinitiation complex assembly	0.248495	0.998783	0.96795	GMQ_04406T0/GMQ_24154T8/GMQ_19457T0/GMQ_24154T1/GMQ_13728T0/GMQ_24154T4/GMQ_14534T0/GMQ_24154T5/GMQ_11268T0/GMQ_07426T0	10	0.604682	BP
GO:0034728	nucleosome organization	0.286076	1	0.96913	GMQ_00194T0/GMQ_26617T0/GMQ_25346T0/GMQ_07496T0/GMQ_21726T0/GMQ_19176T0/GMQ_01482T0	7	0.543518	BP
GO:0031032	actomyosin structure organization	0.301072	1	0.96913	GMQ_03531T0/GMQ_22074T0/GMQ_00817T0/GMQ_02091T0/GMQ_22822T0/GMQ_01986T0	6	0.521329	BP
GO:0006334	nucleosome assembly	0.301072	1	0.96913	GMQ_00194T0/GMQ_26617T0/GMQ_07496T0/GMQ_21726T0/GMQ_19176T0/GMQ_01482T0	6	0.521329	BP
GO:0033260	nuclear DNA replication	0.301072	1	0.96913	GMQ_10601T0/GMQ_17327T0/GMQ_11608T0/GMQ_21538T0/GMQ_00674T0/GMQ_23258T0	6	0.521329	BP
GO:0032506	cytokinetic process	0.301072	1	0.96913	GMQ_03531T0/GMQ_00817T0/GMQ_02091T0/GMQ_02650T0/GMQ_22822T0/GMQ_01986T0	6	0.521329	BP
GO:0044837	actomyosin contractile ring organization	0.301072	1	0.96913	GMQ_03531T0/GMQ_22074T0/GMQ_00817T0/GMQ_02091T0/GMQ_22822T0/GMQ_01986T0	6	0.521329	BP
GO:0044786	cell cycle DNA replication	0.301072	1	0.96913	GMQ_10601T0/GMQ_17327T0/GMQ_11608T0/GMQ_21538T0/GMQ_00674T0/GMQ_23258T0	6	0.521329	BP
GO:0051347	positive regulation of transferase activity	0.301072	1	0.96913	GMQ_12836T2/GMQ_12836T0/GMQ_03797T0/GMQ_13258T0/GMQ_12836T1/GMQ_11032T0	6	0.521329	BP
GO:0051123	RNA polymerase II preinitiation complex assembly	0.353889	1	0.96913	GMQ_24154T8/GMQ_24154T1/GMQ_13728T0/GMQ_24154T4/GMQ_14534T0/GMQ_24154T5/GMQ_11268T0/GMQ_07426T0	8	0.451133	BP
GO:0030866	cortical actin cytoskeleton organization	0.374989	1	0.96913	GMQ_03531T0/GMQ_22074T0/GMQ_00817T0/GMQ_02091T0/GMQ_22822T0/GMQ_01986T0/GMQ_02630T0	7	0.425982	BP
GO:0030865	cortical cytoskeleton organization	0.374989	1	0.96913	GMQ_03531T0/GMQ_22074T0/GMQ_00817T0/GMQ_02091T0/GMQ_22822T0/GMQ_01986T0/GMQ_02630T0	7	0.425982	BP
GO:0010035	response to inorganic substance	0.399097	1	0.96913	GMQ_03531T0/GMQ_22162T0/GMQ_24258T0/GMQ_17486T0/GMQ_11297T0/GMQ_17487T0	6	0.398921	BP
GO:0000724	double-strand break repair via homologous recombination	0.399097	1	0.96913	GMQ_20449T0/GMQ_17327T0/GMQ_10980T0/GMQ_21538T0/GMQ_22244T0/GMQ_23258T0	6	0.398921	BP
GO:0031124	mRNA 3'-end processing	0.427285	1	0.96913	GMQ_02387T0/GMQ_17047T0/GMQ_23351T0/GMQ_23894T0/GMQ_00674T0	5	0.369282	BP
GO:0042327	positive regulation of phosphorylation	0.427285	1	0.96913	GMQ_12836T2/GMQ_12836T0/GMQ_13258T0/GMQ_12836T1/GMQ_11032T0	5	0.369282	BP
GO:0006353	DNA-templated transcription, termination	0.427285	1	0.96913	GMQ_23351T0/GMQ_04740T0/GMQ_09618T0/GMQ_00536T0/GMQ_00674T0	5	0.369282	BP
GO:0035967	cellular response to topologically incorrect protein	0.427285	1	0.96913	GMQ_07298T0/GMQ_07107T0/GMQ_15522T0/GMQ_19341T0/GMQ_07107T1	5	0.369282	BP
GO:0000027	ribosomal large subunit assembly	0.495973	1	0.96913	GMQ_02676T0/GMQ_14607T0/GMQ_19544T0/GMQ_11275T0/GMQ_07057T0/GMQ_27206T0	6	0.304542	BP
GO:0000966	RNA 5'-end processing	0.495973	1	0.96913	GMQ_23214T0/GMQ_01389T0/GMQ_19800T0/GMQ_23392T0/GMQ_19392T0/GMQ_04458T0	6	0.304542	BP
GO:0034471	ncRNA 5'-end processing	0.495973	1	0.96913	GMQ_23214T0/GMQ_01389T0/GMQ_19800T0/GMQ_23392T0/GMQ_19392T0/GMQ_04458T0	6	0.304542	BP
GO:0000725	recombinational repair	0.495973	1	0.96913	GMQ_20449T0/GMQ_17327T0/GMQ_10980T0/GMQ_21538T0/GMQ_22244T0/GMQ_23258T0	6	0.304542	BP
GO:0042273	ribosomal large subunit biogenesis	0.510823	1	0.96913	GMQ_02676T0/GMQ_14607T0/GMQ_07607T0/GMQ_12709T0/GMQ_11223T0/GMQ_19544T0/GMQ_11275T0/GMQ_14055T0/GMQ_07057T0/GMQ_27206T0/GMQ_10870T0	11	0.29173	BP
GO:0034599	cellular response to oxidative stress	0.532462	1	0.96913	GMQ_09027T0/GMQ_16117T0/GMQ_07322T0/GMQ_22162T0/GMQ_11297T0	5	0.273711	BP
GO:0035966	response to topologically incorrect protein	0.532462	1	0.96913	GMQ_07298T0/GMQ_07107T0/GMQ_15522T0/GMQ_19341T0/GMQ_07107T1	5	0.273711	BP
GO:0000910	cytokinesis	0.550876	1	0.96913	GMQ_03531T0/GMQ_22074T0/GMQ_00817T0/GMQ_02091T0/GMQ_02650T0/GMQ_22822T0/GMQ_01986T0	7	0.258946	BP
GO:0061640	cytoskeleton-dependent cytokinesis	0.550876	1	0.96913	GMQ_03531T0/GMQ_22074T0/GMQ_00817T0/GMQ_02091T0/GMQ_02650T0/GMQ_22822T0/GMQ_01986T0	7	0.258946	BP
GO:0000470	maturation of LSU-rRNA	0.586711	1	0.96913	GMQ_12709T0/GMQ_11223T0/GMQ_19544T0/GMQ_07057T0/GMQ_27206T0/GMQ_10870T0	6	0.231576	BP
GO:0000281	mitotic cytokinesis	0.627723	1	0.96913	GMQ_03531T0/GMQ_00817T0/GMQ_02091T0/GMQ_02650T0/GMQ_01986T0	5	0.202232	BP
GO:0062197	cellular response to chemical stress	0.627723	1	0.96913	GMQ_09027T0/GMQ_16117T0/GMQ_07322T0/GMQ_22162T0/GMQ_11297T0	5	0.202232	BP
GO:0045944	positive regulation of transcription by RNA polymerase II	0.666651	1	0.96913	GMQ_17474T0/GMQ_18266T0/GMQ_04740T0/GMQ_07496T0/GMQ_06960T0/GMQ_13728T0/GMQ_10723T0/GMQ_14534T0	8	0.176102	BP
GO:0080134	regulation of response to stress	0.675484	1	0.96913	GMQ_07298T0/GMQ_15522T0/GMQ_22162T0/GMQ_22244T0	4	0.170385	BP
GO:0006862	nucleotide transport	0.675484	1	0.96913	GMQ_03244T0/GMQ_27517T0/GMQ_10306T0/GMQ_07755T0	4	0.170385	BP
GO:0000479	endonucleolytic cleavage of tricistronic rRNA transcript (SSU-rRNA, 5.8S rRNA, LSU-rRNA)	0.675484	1	0.96913	GMQ_01389T0/GMQ_19800T0/GMQ_12709T0/GMQ_04458T0	4	0.170385	BP
GO:0051302	regulation of cell division	0.675484	1	0.96913	GMQ_03531T0/GMQ_00817T0/GMQ_02091T0/GMQ_22822T0	4	0.170385	BP
GO:2001252	positive regulation of chromosome organization	0.675484	1	0.96913	GMQ_17474T0/GMQ_07496T0/GMQ_22244T0/GMQ_00674T0	4	0.170385	BP
GO:0080135	regulation of cellular response to stress	0.675484	1	0.96913	GMQ_07298T0/GMQ_15522T0/GMQ_22162T0/GMQ_22244T0	4	0.170385	BP
GO:0000478	endonucleolytic cleavage involved in rRNA processing	0.675484	1	0.96913	GMQ_01389T0/GMQ_19800T0/GMQ_12709T0/GMQ_04458T0	4	0.170385	BP
GO:0090502	RNA phosphodiester bond hydrolysis, endonucleolytic	0.675484	1	0.96913	GMQ_01389T0/GMQ_19800T0/GMQ_12709T0/GMQ_04458T0	4	0.170385	BP
GO:0032968	positive regulation of transcription elongation from RNA polymerase II promoter	0.675484	1	0.96913	GMQ_17474T0/GMQ_04740T0/GMQ_07496T0/GMQ_14534T0	4	0.170385	BP
GO:0032880	regulation of protein localization	0.675484	1	0.96913	GMQ_15522T0/GMQ_00817T0/GMQ_02091T0/GMQ_19341T0	4	0.170385	BP
GO:0006997	nucleus organization	0.675484	1	0.96913	GMQ_10481T0/GMQ_10078T0/GMQ_13189T0/GMQ_05176T0	4	0.170385	BP
GO:0071310	cellular response to organic substance	0.701123	1	0.96913	GMQ_07298T0/GMQ_07107T0/GMQ_07322T0/GMQ_18266T0/GMQ_15522T0/GMQ_19341T0/GMQ_07107T1	7	0.154206	BP
GO:0050896	response to stimulus	0.734838	1	0.96913	GMQ_07262T0/GMQ_20449T0/GMQ_19970T0/GMQ_07159T0/GMQ_16589T0/GMQ_08665T2/GMQ_16812T0/GMQ_11028T0/GMQ_18565T0/GMQ_10601T0/GMQ_03445T0/GMQ_09027T0/GMQ_15144T0/GMQ_20021T0/GMQ_17327T0/GMQ_20718T0/GMQ_25769T1/GMQ_26788T0/GMQ_23139T1/GMQ_22519T2/GMQ_12272T0/GMQ_25576T0/GMQ_24682T0/GMQ_03531T0/GMQ_18640T1/GMQ_13427T1/GMQ_07214T0/GMQ_11608T0/GMQ_07298T0/GMQ_16117T0/GMQ_18566T0/GMQ_25277T0/GMQ_18951T0/GMQ…	187	0.133808	BP
GO:0045937	positive regulation of phosphate metabolic process	0.738362	1	0.96913	GMQ_00817T0/GMQ_12836T2/GMQ_12836T0/GMQ_13258T0/GMQ_12836T1/GMQ_11032T0	6	0.131731	BP
GO:0010562	positive regulation of phosphorus metabolic process	0.738362	1	0.96913	GMQ_00817T0/GMQ_12836T2/GMQ_12836T0/GMQ_13258T0/GMQ_12836T1/GMQ_11032T0	6	0.131731	BP
GO:0034243	regulation of transcription elongation from RNA polymerase II promoter	0.75721	1	0.96913	GMQ_17474T0/GMQ_04740T0/GMQ_07496T0/GMQ_14534T0	4	0.120783	BP
GO:0051125	regulation of actin nucleation	0.75721	1	0.96913	GMQ_22074T0/GMQ_19965T0/GMQ_01986T0/GMQ_02630T0	4	0.120783	BP
GO:0140053	mitochondrial gene expression	0.778598	1	0.96913	GMQ_13639T0/GMQ_19873T0/GMQ_00887T0/GMQ_15430T0/GMQ_08063T0	5	0.108686	BP
GO:0060341	regulation of cellular localization	0.778598	1	0.96913	GMQ_03531T0/GMQ_15522T0/GMQ_00817T0/GMQ_02091T0/GMQ_19341T0	5	0.108686	BP
GO:0032879	regulation of localization	0.813785	1	0.96913	GMQ_03531T0/GMQ_17474T0/GMQ_15522T0/GMQ_00817T0/GMQ_02091T0/GMQ_19341T0/GMQ_01986T0	7	0.0894904	BP
GO:0009894	regulation of catabolic process	0.83387	1	0.96913	GMQ_20580T0/GMQ_02387T0/GMQ_00817T0/GMQ_02650T0/GMQ_10984T0	5	0.0789015	BP
GO:0016050	vesicle organization	0.83387	1	0.96913	GMQ_12098T0/GMQ_18019T0/GMQ_07126T0/GMQ_03040T0/GMQ_10306T0	5	0.0789015	BP
GO:0072665	protein localization to vacuole	0.845357	1	0.96913	GMQ_03244T0/GMQ_19341T0/GMQ_12605T0/GMQ_10152T0/GMQ_10306T0/GMQ_10372T0	6	0.0729599	BP
GO:0031401	positive regulation of protein modification process	0.845357	1	0.96913	GMQ_17474T0/GMQ_00817T0/GMQ_07496T0/GMQ_03797T0/GMQ_13258T0/GMQ_11032T0	6	0.0729599	BP
GO:0032270	positive regulation of cellular protein metabolic process	0.856157	1	0.96913	GMQ_17474T0/GMQ_25550T0/GMQ_00817T0/GMQ_07496T0/GMQ_03797T0/GMQ_13258T0/GMQ_11032T0	7	0.0674467	BP
GO:0051247	positive regulation of protein metabolic process	0.856157	1	0.96913	GMQ_17474T0/GMQ_25550T0/GMQ_00817T0/GMQ_07496T0/GMQ_03797T0/GMQ_13258T0/GMQ_11032T0	7	0.0674467	BP
GO:0006081	cellular aldehyde metabolic process	0.868243	1	0.96913	GMQ_16589T0/GMQ_00784T0/GMQ_19500T0	3	0.0613586	BP
GO:0044396	actin cortical patch organization	0.868243	1	0.96913	GMQ_22074T0/GMQ_01986T0/GMQ_02630T0	3	0.0613586	BP
GO:0000463	maturation of LSU-rRNA from tricistronic rRNA transcript (SSU-rRNA, 5.8S rRNA, LSU-rRNA)	0.868243	1	0.96913	GMQ_12709T0/GMQ_11223T0/GMQ_10870T0	3	0.0613586	BP
GO:0034315	regulation of Arp2/3 complex-mediated actin nucleation	0.868243	1	0.96913	GMQ_22074T0/GMQ_01986T0/GMQ_02630T0	3	0.0613586	BP
GO:0071852	fungal-type cell wall organization or biogenesis	0.868243	1	0.96913	GMQ_03531T0/GMQ_02650T0/GMQ_15556T0	3	0.0613586	BP
GO:0000469	cleavage involved in rRNA processing	0.871682	1	0.96913	GMQ_01389T0/GMQ_19800T0/GMQ_12709T0/GMQ_04458T0	4	0.0596421	BP
GO:0032543	mitochondrial translation	0.871682	1	0.96913	GMQ_13639T0/GMQ_19873T0/GMQ_00887T0/GMQ_15430T0	4	0.0596421	BP
GO:0072666	establishment of protein localization to vacuole	0.877283	1	0.96913	GMQ_03244T0/GMQ_12605T0/GMQ_10152T0/GMQ_10306T0/GMQ_10372T0	5	0.0568602	BP
GO:0006623	protein targeting to vacuole	0.908915	1	0.96913	GMQ_03244T0/GMQ_12605T0/GMQ_10152T0/GMQ_10372T0	4	0.0414768	BP
GO:0006541	glutamine metabolic process	0.908915	1	0.96913	GMQ_21403T1/GMQ_21403T3/GMQ_21403T2/GMQ_21403T0	4	0.0414768	BP
GO:0048284	organelle fusion	0.90988	1	0.96913	GMQ_07126T0/GMQ_03040T0/GMQ_05176T0	3	0.0410157	BP
GO:0045787	positive regulation of cell cycle	0.913659	1	0.96913	GMQ_03531T0/GMQ_00817T0/GMQ_02091T0/GMQ_13258T0/GMQ_00674T0/GMQ_11032T0	6	0.039216	BP
GO:0030490	maturation of SSU-rRNA	0.935719	1	0.96913	GMQ_01389T0/GMQ_04741T0/GMQ_19800T0/GMQ_12497T0/GMQ_04458T0	5	0.0288546	BP
GO:0016236	macroautophagy	0.936204	1	0.96913	GMQ_00817T0/GMQ_18019T0/GMQ_03040T0/GMQ_23301T0	4	0.0286296	BP
GO:0000746	conjugation	0.936204	1	0.96913	GMQ_17474T0/GMQ_00817T0/GMQ_01986T0/GMQ_05176T0	4	0.0286296	BP
GO:0140253	cell-cell fusion	0.936204	1	0.96913	GMQ_17474T0/GMQ_00817T0/GMQ_01986T0/GMQ_05176T0	4	0.0286296	BP
GO:0000747	conjugation with cellular fusion	0.936204	1	0.96913	GMQ_17474T0/GMQ_00817T0/GMQ_01986T0/GMQ_05176T0	4	0.0286296	BP
GO:0090068	positive regulation of cell cycle process	0.936204	1	0.96913	GMQ_03531T0/GMQ_00817T0/GMQ_02091T0/GMQ_00674T0	4	0.0286296	BP
GO:0044764	multi-organism cellular process	0.936204	1	0.96913	GMQ_17474T0/GMQ_00817T0/GMQ_01986T0/GMQ_05176T0	4	0.0286296	BP
GO:0031329	regulation of cellular catabolic process	0.939189	1	0.96913	GMQ_02387T0/GMQ_00817T0/GMQ_02650T0	3	0.0272469	BP
GO:0061025	membrane fusion	0.939189	1	0.96913	GMQ_01986T0/GMQ_07126T0/GMQ_03040T0	3	0.0272469	BP
GO:0051651	maintenance of location in cell	0.966397	1	0.96913	GMQ_15522T0/GMQ_12098T0	2	0.0148442	BP
GO:0010648	negative regulation of cell communication	0.966397	1	0.96913	GMQ_15522T0/GMQ_00817T0	2	0.0148442	BP
GO:0009968	negative regulation of signal transduction	0.966397	1	0.96913	GMQ_15522T0/GMQ_00817T0	2	0.0148442	BP
GO:0048585	negative regulation of response to stimulus	0.966397	1	0.96913	GMQ_15522T0/GMQ_00817T0	2	0.0148442	BP
GO:0045185	maintenance of protein location	0.966397	1	0.96913	GMQ_15522T0/GMQ_12098T0	2	0.0148442	BP
GO:0000086	G2/M transition of mitotic cell cycle	0.966397	1	0.96913	GMQ_18909T0/GMQ_00817T0	2	0.0148442	BP
GO:0072329	monocarboxylic acid catabolic process	0.966397	1	0.96913	GMQ_08853T0/GMQ_21285T0	2	0.0148442	BP
GO:0023057	negative regulation of signaling	0.966397	1	0.96913	GMQ_15522T0/GMQ_00817T0	2	0.0148442	BP
GO:0032507	maintenance of protein location in cell	0.966397	1	0.96913	GMQ_15522T0/GMQ_12098T0	2	0.0148442	BP
GO:0022413	reproductive process in single-celled organism	0.966397	1	0.96913	GMQ_08853T0/GMQ_01986T0	2	0.0148442	BP
GO:0019953	sexual reproduction	0.967845	1	0.96913	GMQ_17474T0/GMQ_08853T0/GMQ_00817T0/GMQ_01986T0/GMQ_05176T0	5	0.0141943	BP
GO:0051704	multi-organism process	0.967845	1	0.96913	GMQ_17474T0/GMQ_08853T0/GMQ_00817T0/GMQ_01986T0/GMQ_05176T0	5	0.0141943	BP
GO:0044703	multi-organism reproductive process	0.967845	1	0.96913	GMQ_17474T0/GMQ_08853T0/GMQ_00817T0/GMQ_01986T0/GMQ_05176T0	5	0.0141943	BP
GO:0000462	maturation of SSU-rRNA from tricistronic rRNA transcript (SSU-rRNA, 5.8S rRNA, LSU-rRNA)	0.973222	1	0.96913	GMQ_01389T0/GMQ_19800T0/GMQ_04458T0	3	0.0117883	BP
GO:0048584	positive regulation of response to stimulus	0.978957	1	0.96913	GMQ_22162T0/GMQ_22244T0	2	0.00923648	BP
GO:0072348	sulfur compound transport	0.978957	1	0.96913	GMQ_06534T2/GMQ_02694T0	2	0.00923648	BP
GO:0000001	mitochondrion inheritance	0.982476	1	0.96913	GMQ_18019T0/GMQ_00394T6/GMQ_00394T3	3	0.00767805	BP
GO:0048311	mitochondrion distribution	0.982476	1	0.96913	GMQ_18019T0/GMQ_00394T6/GMQ_00394T3	3	0.00767805	BP
GO:2000241	regulation of reproductive process	0.98691	1	0.96913	GMQ_17474T0/GMQ_00817T0	2	0.00572232	BP
GO:0051049	regulation of transport	0.98691	1	0.96913	GMQ_03531T0/GMQ_17474T0	2	0.00572232	BP
GO:1901989	positive regulation of cell cycle phase transition	0.98691	1	0.96913	GMQ_00817T0/GMQ_02091T0	2	0.00572232	BP
GO:0032505	reproduction of a single-celled organism	0.98691	1	0.96913	GMQ_08853T0/GMQ_01986T0	2	0.00572232	BP
GO:0000460	maturation of 5.8S rRNA	0.988622	1	0.96913	GMQ_01389T0/GMQ_19800T0/GMQ_12709T0	3	0.0049698	BP
GO:0051646	mitochondrion localization	0.988622	1	0.96913	GMQ_18019T0/GMQ_00394T6/GMQ_00394T3	3	0.0049698	BP
GO:0000466	maturation of 5.8S rRNA from tricistronic rRNA transcript (SSU-rRNA, 5.8S rRNA, LSU-rRNA)	0.988622	1	0.96913	GMQ_01389T0/GMQ_19800T0/GMQ_12709T0	3	0.0049698	BP
GO:1902749	regulation of cell cycle G2/M phase transition	0.991905	1	0.96913	GMQ_18909T0/GMQ_00817T0	2	0.00353009	BP
GO:0045132	meiotic chromosome segregation	0.995989	1	0.96913	GMQ_00817T0	1	0.00174544	BP
GO:0044839	cell cycle G2/M phase transition	0.996948	1	0.96913	GMQ_18909T0/GMQ_00817T0	2	0.00132747	BP
GO:0048308	organelle inheritance	0.998102	1	0.96913	GMQ_18019T0/GMQ_00394T6/GMQ_00394T3	3	0.000825227	BP
GO:0007163	establishment or maintenance of cell polarity	0.999561	1	0.96913	GMQ_02630T0	1	0.000190746	BP
GO:0006351	transcription, DNA-templated	1	1	0.96913	GMQ_14026T0/GMQ_07547T0/GMQ_11028T0/GMQ_23885T0/GMQ_17327T0/GMQ_17215T1/GMQ_04375T3/GMQ_21792T0/GMQ_09251T2/GMQ_21128T0/GMQ_06843T0/GMQ_20953T0/GMQ_15067T0/GMQ_04406T0/GMQ_08630T0/GMQ_17474T0/GMQ_15142T0/GMQ_04475T0/GMQ_04375T4/GMQ_03404T0/GMQ_12718T0/GMQ_10063T0/GMQ_23400T0/GMQ_03233T0/GMQ_22384T0/GMQ_25346T0/GMQ_18266T0/GMQ_16779T0/GMQ_18649T0/GMQ_23351T0/GMQ_09251T1/GMQ_16849T0/GMQ_20857T0/GMQ…	111	1.55295e-12	BP
GO:0097659	nucleic acid-templated transcription	1	1	0.96913	GMQ_14026T0/GMQ_07547T0/GMQ_11028T0/GMQ_23885T0/GMQ_17327T0/GMQ_17215T1/GMQ_04375T3/GMQ_21792T0/GMQ_09251T2/GMQ_21128T0/GMQ_06843T0/GMQ_20953T0/GMQ_15067T0/GMQ_04406T0/GMQ_08630T0/GMQ_17474T0/GMQ_15142T0/GMQ_04475T0/GMQ_04375T4/GMQ_03404T0/GMQ_12718T0/GMQ_10063T0/GMQ_23400T0/GMQ_03233T0/GMQ_22384T0/GMQ_25346T0/GMQ_18266T0/GMQ_16779T0/GMQ_18649T0/GMQ_23351T0/GMQ_09251T1/GMQ_16849T0/GMQ_20857T0/GMQ…	111	1.55295e-12	BP
GO:0032774	RNA biosynthetic process	1	1	0.96913	GMQ_14026T0/GMQ_07547T0/GMQ_11028T0/GMQ_23885T0/GMQ_17327T0/GMQ_17215T1/GMQ_04375T3/GMQ_21792T0/GMQ_09251T2/GMQ_21128T0/GMQ_06843T0/GMQ_20953T0/GMQ_15067T0/GMQ_04406T0/GMQ_08630T0/GMQ_17474T0/GMQ_15142T0/GMQ_04475T0/GMQ_04375T4/GMQ_03404T0/GMQ_12718T0/GMQ_10063T0/GMQ_23400T0/GMQ_03233T0/GMQ_22384T0/GMQ_25346T0/GMQ_18266T0/GMQ_16779T0/GMQ_18649T0/GMQ_23351T0/GMQ_09251T1/GMQ_16849T0/GMQ_20857T0/GMQ…	111	9.00585e-13	BP
GO:0016272	prefoldin complex	0.0415953	0.999823	0.999823	GMQ_04258T0/GMQ_15254T0/GMQ_12254T0/GMQ_01680T1/GMQ_12702T0/GMQ_17937T0/GMQ_22522T0/GMQ_01680T0	8	1.38096	CC
GO:0005657	replication fork	0.0739127	0.999823	0.999823	GMQ_17327T0/GMQ_08630T0/GMQ_11608T0/GMQ_18909T0/GMQ_19341T0/GMQ_21538T0/GMQ_23258T0	7	1.13128	CC
GO:0005838	proteasome regulatory particle	0.196364	0.999823	0.999823	GMQ_20580T0/GMQ_26241T0/GMQ_11971T0/GMQ_13728T0/GMQ_10984T0/GMQ_00737T0/GMQ_14534T0/GMQ_00766T0	8	0.706937	CC
GO:0005666	RNA polymerase III complex	0.426744	0.999823	0.999823	GMQ_22384T0/GMQ_06592T0/GMQ_14770T0/GMQ_09618T0/GMQ_17401T0	5	0.369833	CC
GO:0030863	cortical cytoskeleton	0.62744	0.999823	0.999823	GMQ_03531T0/GMQ_22074T0/GMQ_01986T0/GMQ_02630T0/GMQ_05176T0	5	0.202428	CC
GO:0005732	small nucleolar ribonucleoprotein complex	0.675282	0.999823	0.999823	GMQ_23214T0/GMQ_20846T0/GMQ_09216T0/GMQ_19392T0	4	0.170515	CC
GO:0030864	cortical actin cytoskeleton	0.757138	0.999823	0.999823	GMQ_03531T0/GMQ_22074T0/GMQ_01986T0/GMQ_02630T0	4	0.120825	CC
GO:0005637	nuclear inner membrane	0.821987	0.999823	0.999823	GMQ_01462T0/GMQ_03596T0/GMQ_01239T0/GMQ_06265T0	4	0.0851349	CC
GO:0030008	TRAPP complex	0.871789	0.999823	0.999823	GMQ_12943T2/GMQ_12943T0/GMQ_12943T1/GMQ_16799T0	4	0.0595886	CC
GO:0051286	cell tip	0.956012	0.999823	0.999823	GMQ_00817T0/GMQ_01986T0/GMQ_02630T0/GMQ_05176T0	4	0.0195365	CC
GO:0030427	site of polarized growth	0.956012	0.999823	0.999823	GMQ_00817T0/GMQ_02650T0/GMQ_01986T0/GMQ_02630T0	4	0.0195365	CC
GO:0060187	cell pole	0.956012	0.999823	0.999823	GMQ_00817T0/GMQ_01986T0/GMQ_02630T0/GMQ_05176T0	4	0.0195365	CC
GO:0031970	organelle envelope lumen	0.959562	0.999823	0.999823	GMQ_24906T0/GMQ_02350T1/GMQ_02350T0	3	0.0179271	CC
GO:0005758	mitochondrial intermembrane space	0.959562	0.999823	0.999823	GMQ_24906T0/GMQ_02350T1/GMQ_02350T0	3	0.0179271	CC
GO:0005816	spindle pole body	0.966471	0.999823	0.999823	GMQ_02091T0/GMQ_05176T0	2	0.014811	CC
GO:0032153	cell division site	0.968045	0.999823	0.999823	GMQ_03531T0/GMQ_22074T0/GMQ_18019T0/GMQ_01986T0/GMQ_02630T0	5	0.0141046	CC
GO:0000329	fungal-type vacuole membrane	0.973333	0.999823	0.999823	GMQ_15522T0/GMQ_00817T0/GMQ_18485T0	3	0.0117384	CC
GO:0022626	cytosolic ribosome	0.973333	0.999823	0.999823	GMQ_14607T0/GMQ_11223T0/GMQ_10870T0	3	0.0117384	CC
GO:0098852	lytic vacuole membrane	0.973333	0.999823	0.999823	GMQ_15522T0/GMQ_00817T0/GMQ_18485T0	3	0.0117384	CC
GO:0030687	preribosome, large subunit precursor	0.979026	0.999823	0.999823	GMQ_12709T0/GMQ_14055T0	2	0.00920586	CC
GO:0042995	cell projection	0.979026	0.999823	0.999823	GMQ_00817T0/GMQ_01986T0	2	0.00920586	CC
GO:0120025	plasma membrane bounded cell projection	0.979026	0.999823	0.999823	GMQ_00817T0/GMQ_01986T0	2	0.00920586	CC
GO:0005937	mating projection	0.979026	0.999823	0.999823	GMQ_00817T0/GMQ_01986T0	2	0.00920586	CC
GO:0000323	lytic vacuole	0.979622	0.999823	0.999823	GMQ_15522T0/GMQ_00817T0/GMQ_18485T0/GMQ_06502T0	4	0.00894134	CC
GO:0000324	fungal-type vacuole	0.979622	0.999823	0.999823	GMQ_15522T0/GMQ_00817T0/GMQ_18485T0/GMQ_06502T0	4	0.00894134	CC
GO:0000322	storage vacuole	0.979622	0.999823	0.999823	GMQ_15522T0/GMQ_00817T0/GMQ_18485T0/GMQ_06502T0	4	0.00894134	CC
GO:0098552	side of membrane	0.995056	0.999823	0.999823	GMQ_18640T1/GMQ_15556T0	2	0.00215236	CC
GO:0005761	mitochondrial ribosome	0.996009	0.999823	0.999823	GMQ_06502T0	1	0.00173685	CC
GO:0000313	organellar ribosome	0.996009	0.999823	0.999823	GMQ_06502T0	1	0.00173685	CC
GO:0005834	heterotrimeric G-protein complex	0.997707	0.999823	0.999823	GMQ_18640T1	1	0.000996969	CC
GO:1905360	GTPase complex	0.997707	0.999823	0.999823	GMQ_18640T1	1	0.000996969	CC
GO:0019898	extrinsic component of membrane	0.998159	0.999823	0.999823	GMQ_18640T1/GMQ_12246T0	2	0.000800415	CC
GO:0009898	cytoplasmic side of plasma membrane	0.998683	0.999823	0.999823	GMQ_18640T1	1	0.000572279	CC
GO:0019897	extrinsic component of plasma membrane	0.998683	0.999823	0.999823	GMQ_18640T1	1	0.000572279	CC
GO:0098562	cytoplasmic side of membrane	0.998683	0.999823	0.999823	GMQ_18640T1	1	0.000572279	CC
GO:0031234	extrinsic component of cytoplasmic side of plasma membrane	0.998683	0.999823	0.999823	GMQ_18640T1	1	0.000572279	CC
GO:0016772	transferase activity, transferring phosphorus-containing groups	4.78884e-10	4.01065e-08	3.25137e-08	GMQ_07262T0/GMQ_20414T0/GMQ_23532T0/GMQ_23885T0/GMQ_15144T0/GMQ_12479T0/GMQ_26851T0/GMQ_11696T0/GMQ_15632T0/GMQ_20531T0/GMQ_20823T0/GMQ_00707T0/GMQ_04811T0/GMQ_07539T2/GMQ_19318T0/GMQ_24682T0/GMQ_08669T0/GMQ_14823T0/GMQ_20038T0/GMQ_27530T0/GMQ_07374T1/GMQ_11608T0/GMQ_04475T0/GMQ_14823T1/GMQ_08986T1/GMQ_14737T0/GMQ_23739T0/GMQ_06578T0/GMQ_17195T1/GMQ_01237T0/GMQ_25143T0/GMQ_15743T0/GMQ_22754T0/GMQ…	257	9.31977	MF
GO:0035673	oligopeptide transmembrane transporter activity	4.62786e-07	2.21476e-05	1.79547e-05	GMQ_04638T0/GMQ_13729T0/GMQ_04608T0/GMQ_24201T0/GMQ_25008T0/GMQ_24200T0/GMQ_12198T0/GMQ_18462T0/GMQ_20482T0/GMQ_04576T0/GMQ_11059T0/GMQ_20858T0/GMQ_24199T0/GMQ_05172T0/GMQ_13660T0/GMQ_04607T0/GMQ_11062T0/GMQ_12204T0/GMQ_25007T0/GMQ_26867T0/GMQ_04636T0/GMQ_05108T0/GMQ_25009T0/GMQ_26866T0/GMQ_25981T0/GMQ_22054T0/GMQ_06645T0/GMQ_27443T0/GMQ_06638T0	29	6.33462	MF
GO:1904680	peptide transmembrane transporter activity	1.06582e-06	4.46313e-05	3.61819e-05	GMQ_04638T0/GMQ_13729T0/GMQ_04608T0/GMQ_06391T0/GMQ_24201T0/GMQ_25008T0/GMQ_24200T0/GMQ_12198T0/GMQ_18462T0/GMQ_20482T0/GMQ_04576T0/GMQ_11059T0/GMQ_20858T0/GMQ_24199T0/GMQ_05172T0/GMQ_13660T0/GMQ_04607T0/GMQ_11062T0/GMQ_12204T0/GMQ_25007T0/GMQ_26867T0/GMQ_04636T0/GMQ_05108T0/GMQ_25009T0/GMQ_26866T0/GMQ_16101T0/GMQ_25981T0/GMQ_22054T0/GMQ_06645T0/GMQ_27443T0/GMQ_06638T0	31	5.97231	MF
GO:0016491	oxidoreductase activity	2.80478e-06	8.74979e-05	7.09331e-05	GMQ_23842T2/GMQ_19995T0/GMQ_23525T0/GMQ_09294T0/GMQ_11241T0/GMQ_16589T0/GMQ_18565T0/GMQ_02776T0/GMQ_09027T0/GMQ_21796T0/GMQ_05894T0/GMQ_08579T0/GMQ_14060T0/GMQ_18444T0/GMQ_14376T0/GMQ_15842T0/GMQ_23700T0/GMQ_01667T0/GMQ_25065T0/GMQ_22516T0/GMQ_11903T1/GMQ_09360T0/GMQ_23561T0/GMQ_06394T0/GMQ_05155T1/GMQ_25962T0/GMQ_03446T0/GMQ_02271T1/GMQ_18566T0/GMQ_20743T0/GMQ_25375T0/GMQ_25277T0/GMQ_24447T0/GMQ…	247	5.5521	MF
GO:0042887	amide transmembrane transporter activity	2.87306e-06	8.74979e-05	7.09331e-05	GMQ_04638T0/GMQ_13729T0/GMQ_04608T0/GMQ_06391T0/GMQ_24201T0/GMQ_25008T0/GMQ_24200T0/GMQ_12198T0/GMQ_18462T0/GMQ_20482T0/GMQ_04576T0/GMQ_11059T0/GMQ_20858T0/GMQ_24199T0/GMQ_05172T0/GMQ_13660T0/GMQ_04607T0/GMQ_11062T0/GMQ_12204T0/GMQ_25007T0/GMQ_26867T0/GMQ_04636T0/GMQ_05108T0/GMQ_25009T0/GMQ_26866T0/GMQ_16101T0/GMQ_25981T0/GMQ_22054T0/GMQ_06645T0/GMQ_27443T0/GMQ_06638T0	31	5.54165	MF
GO:0140359	ABC-type transmembrane transporter activity	0.00629962	0.0639507	0.0518438	GMQ_22775T0/GMQ_11543T0/GMQ_10394T0/GMQ_13847T0/GMQ_17004T0/GMQ_23600T0/GMQ_08541T0/GMQ_09305T1/GMQ_02530T0/GMQ_24899T0/GMQ_12705T0/GMQ_09087T0	12	2.20069	MF
GO:0008318	protein prenyltransferase activity	0.00629962	0.0639507	0.0518438	GMQ_05281T0/GMQ_04237T3/GMQ_23963T0/GMQ_16479T0/GMQ_09124T1/GMQ_09124T0/GMQ_05281T1/GMQ_04238T0/GMQ_04237T0/GMQ_23755T0/GMQ_16479T1/GMQ_23755T1	12	2.20069	MF
GO:0004491	methylmalonate-semialdehyde dehydrogenase (acylating) activity	0.00968581	0.0853881	0.0692227	GMQ_11241T0/GMQ_23561T0/GMQ_19257T0/GMQ_20334T0/GMQ_23560T0/GMQ_19380T0/GMQ_01473T0/GMQ_14529T0/GMQ_20698T0/GMQ_04312T0	10	2.01386	MF
GO:0005048	signal sequence binding	0.0147472	0.109785	0.0890005	GMQ_13770T0/GMQ_06287T0/GMQ_06001T0/GMQ_08278T0/GMQ_17290T0/GMQ_16101T0/GMQ_21798T0/GMQ_20753T0	8	1.83129	MF
GO:0042277	peptide binding	0.0147472	0.109785	0.0890005	GMQ_13770T0/GMQ_06287T0/GMQ_06001T0/GMQ_08278T0/GMQ_17290T0/GMQ_16101T0/GMQ_21798T0/GMQ_20753T0	8	1.83129	MF
GO:0005337	nucleoside transmembrane transporter activity	0.0237075	0.141493	0.114706	GMQ_06107T0/GMQ_18116T0/GMQ_17765T3/GMQ_17765T6/GMQ_12412T0/GMQ_17765T5/GMQ_17765T10/GMQ_14175T0/GMQ_17765T0/GMQ_17765T1/GMQ_11452T0	11	1.62511	MF
GO:0017111	nucleoside-triphosphatase activity	0.037141	0.191197	0.155	GMQ_20981T0/GMQ_07870T11/GMQ_20449T0/GMQ_27620T0/GMQ_08157T0/GMQ_11028T0/GMQ_24906T0/GMQ_15148T0/GMQ_16852T0/GMQ_09491T0/GMQ_17327T0/GMQ_09052T0/GMQ_20718T0/GMQ_26268T0/GMQ_11661T0/GMQ_02353T0/GMQ_20348T0/GMQ_24907T0/GMQ_04387T0/GMQ_24387T0/GMQ_25175T0/GMQ_18640T1/GMQ_13427T1/GMQ_19140T0/GMQ_25465T0/GMQ_21976T0/GMQ_15849T0/GMQ_14895T0/GMQ_03658T0/GMQ_07379T0/GMQ_12258T0/GMQ_11491T0/GMQ_27327T0/GM…	169	1.43015	MF
GO:0004312	fatty acid synthase activity	0.0383786	0.191893	0.155565	GMQ_20531T0/GMQ_20971T0/GMQ_09982T0/GMQ_12941T0/GMQ_20970T0/GMQ_15103T0/GMQ_12942T0/GMQ_20530T0/GMQ_16801T0	9	1.41591	MF
GO:0016817	hydrolase activity, acting on acid anhydrides	0.045694	0.198799	0.161163	GMQ_20981T0/GMQ_07870T11/GMQ_20449T0/GMQ_27620T0/GMQ_03884T0/GMQ_08157T0/GMQ_11028T0/GMQ_24906T0/GMQ_15148T0/GMQ_16852T0/GMQ_09491T0/GMQ_17327T0/GMQ_09052T0/GMQ_20718T0/GMQ_26268T0/GMQ_11661T0/GMQ_02353T0/GMQ_20348T0/GMQ_24907T0/GMQ_04387T0/GMQ_24387T0/GMQ_25175T0/GMQ_18640T1/GMQ_13427T1/GMQ_19140T0/GMQ_25465T0/GMQ_21976T0/GMQ_15849T0/GMQ_14895T0/GMQ_03658T0/GMQ_07379T0/GMQ_12258T0/GMQ_11491T0/GM…	178	1.34014	MF
GO:0016462	pyrophosphatase activity	0.045694	0.198799	0.161163	GMQ_20981T0/GMQ_07870T11/GMQ_20449T0/GMQ_27620T0/GMQ_03884T0/GMQ_08157T0/GMQ_11028T0/GMQ_24906T0/GMQ_15148T0/GMQ_16852T0/GMQ_09491T0/GMQ_17327T0/GMQ_09052T0/GMQ_20718T0/GMQ_26268T0/GMQ_11661T0/GMQ_02353T0/GMQ_20348T0/GMQ_24907T0/GMQ_04387T0/GMQ_24387T0/GMQ_25175T0/GMQ_18640T1/GMQ_13427T1/GMQ_19140T0/GMQ_25465T0/GMQ_21976T0/GMQ_15849T0/GMQ_14895T0/GMQ_03658T0/GMQ_07379T0/GMQ_12258T0/GMQ_11491T0/GM…	178	1.34014	MF
GO:0016818	hydrolase activity, acting on acid anhydrides, in phosphorus-containing anhydrides	0.045694	0.198799	0.161163	GMQ_20981T0/GMQ_07870T11/GMQ_20449T0/GMQ_27620T0/GMQ_03884T0/GMQ_08157T0/GMQ_11028T0/GMQ_24906T0/GMQ_15148T0/GMQ_16852T0/GMQ_09491T0/GMQ_17327T0/GMQ_09052T0/GMQ_20718T0/GMQ_26268T0/GMQ_11661T0/GMQ_02353T0/GMQ_20348T0/GMQ_24907T0/GMQ_04387T0/GMQ_24387T0/GMQ_25175T0/GMQ_18640T1/GMQ_13427T1/GMQ_19140T0/GMQ_25465T0/GMQ_21976T0/GMQ_15849T0/GMQ_14895T0/GMQ_03658T0/GMQ_07379T0/GMQ_12258T0/GMQ_11491T0/GM…	178	1.34014	MF
GO:0004298	threonine-type endopeptidase activity	0.0632184	0.240249	0.194766	GMQ_02489T1/GMQ_21597T0/GMQ_27413T0/GMQ_02489T0/GMQ_21596T0/GMQ_00972T0/GMQ_00975T0	7	1.19916	MF
GO:0030515	snoRNA binding	0.178062	0.436393	0.353777	GMQ_21286T0/GMQ_04741T0/GMQ_21287T0/GMQ_18722T0/GMQ_09216T0/GMQ_04458T0/GMQ_16120T0	7	0.749428	MF
GO:0003916	DNA topoisomerase activity	0.184979	0.436393	0.353777	GMQ_08630T0/GMQ_21493T2/GMQ_11196T0/GMQ_21493T0/GMQ_19158T0/GMQ_21493T1	6	0.732878	MF
GO:0051998	protein carboxyl O-methyltransferase activity	0.271087	0.550389	0.446191	GMQ_09734T0/GMQ_09272T0/GMQ_03854T0/GMQ_06265T0/GMQ_24296T0/GMQ_09734T1	6	0.566891	MF
GO:0001228	DNA-binding transcription activator activity, RNA polymerase II-specific	0.271087	0.550389	0.446191	GMQ_04375T3/GMQ_04375T4/GMQ_16779T0/GMQ_16779T1/GMQ_19896T0/GMQ_07498T0	6	0.566891	MF
GO:0001216	DNA-binding transcription activator activity	0.271087	0.550389	0.446191	GMQ_04375T3/GMQ_04375T4/GMQ_16779T0/GMQ_16779T1/GMQ_19896T0/GMQ_07498T0	6	0.566891	MF
GO:0010340	carboxyl-O-methyltransferase activity	0.271087	0.550389	0.446191	GMQ_09734T0/GMQ_09272T0/GMQ_03854T0/GMQ_06265T0/GMQ_24296T0/GMQ_09734T1	6	0.566891	MF
GO:0022836	gated channel activity	0.497484	0.793606	0.643363	GMQ_11900T0/GMQ_15973T0/GMQ_17357T0/GMQ_19551T0/GMQ_13881T0	5	0.30322	MF
GO:0016755	transferase activity, transferring amino-acyl groups	0.64497	0.896535	0.726806	GMQ_12145T5/GMQ_17486T0/GMQ_12145T2/GMQ_17487T0	4	0.190461	MF
GO:0042802	identical protein binding	0.703277	0.946176	0.767049	GMQ_07298T0/GMQ_04740T0/GMQ_18019T0/GMQ_18722T0/GMQ_19800T0/GMQ_10306T0	6	0.152874	MF
GO:0046961	proton-transporting ATPase activity, rotational mechanism	0.729247	0.958031	0.77666	GMQ_15470T0/GMQ_24375T0/GMQ_05815T0/GMQ_12140T0	4	0.137125	MF
GO:0044769	ATPase activity, coupled to transmembrane movement of ions, rotational mechanism	0.729247	0.958031	0.77666	GMQ_15470T0/GMQ_24375T0/GMQ_05815T0/GMQ_12140T0	4	0.137125	MF
GO:0010945	CoA pyrophosphatase activity	0.849953	1	0.810683	GMQ_03884T0/GMQ_18528T0/GMQ_18528T5	3	0.070605	MF
GO:0019213	deacetylase activity	0.960006	1	0.810683	GMQ_03973T0/GMQ_01112T1	2	0.0177261	MF
GO:1901682	sulfur compound transmembrane transporter activity	0.974403	1	0.810683	GMQ_06534T2/GMQ_02694T0	2	0.0112613	MF
GO:0051015	actin filament binding	0.977808	1	0.810683	GMQ_22074T0/GMQ_25784T1/GMQ_01986T0	3	0.00974624	MF
GO:0005102	signaling receptor binding	0.997056	1	0.810683	GMQ_18640T1	1	0.00128034	MF
GO:0016597	amino acid binding	0.997056	1	0.810683	GMQ_11988T0	1	0.00128034	MF
GO:0001664	G protein-coupled receptor binding	0.997056	1	0.810683	GMQ_18640T1	1	0.00128034	MF

## Sheet: S5_Unique Pgt Ug99 KEGG 
ID	Description	GeneRatio	BgRatio	pvalue	geneID	Count	fdr	logPvalue
ko00902	Monoterpenoid biosynthesis	'1/6842'	'1/12840'	0.532866	GMQ_23856T0	1	0.999996	0.273382
ko00523	Polyketide sugar unit biosynthesis	'1/6842'	'1/12840'	0.532866	GMQ_00525T2	1	0.999996	0.273382
