# Supplementary material for: Deciphering the Crosstalk Mechanisms of Wheat-Stem Rust Pathosystem: Genome-Scale Prediction Unravels Novel Host Targets
Source: Front Plant Sci. 2022 Jun 21;13:895480. doi: 10.3389/fpls.2022.895480 (PMC9253690; doi:10.3389/fpls.2022.895480)
Supplement: Supplementary file 1 [file Data_Sheet_1.zip › Supplementary Material/Supplementary Material 4.xlsx]

## Sheet: S1_TF family
Protein ID	Transcription factor family
TraesCS1D02G378900.1.cds1	RAV
TraesCS1A02G372200.1.cds1	RAV
TraesCS1D02G378400.1.cds1	RAV
TraesCS1B02G392200.1.cds1	RAV
TraesCS1A02G372100.1.cds1	RAV
TraesCS1B02G392300.1.cds1	RAV
TraesCS1A02G372300.1.cds1	RAV
TraesCS1B02G392000.1.cds1	RAV
TraesCS1D02G378500.1.cds1	RAV
TraesCS4B02G325600.1.cds1	RAV
TraesCS4B02G325700.1.cds1	RAV
TraesCS5A02G497900.1.cds1	RAV
TraesCS3D02G052300.1.cds1	RAV
TraesCS3A02G054000.1.cds1	RAV
TraesCS3B02G064900.1.cds1	RAV
TraesCS4D02G322500.1.cds1	RAV
TraesCS1D02G378800.1.cds1	RAV
TraesCS3D02G052400.1.cds1	RAV
TraesCS3A02G053900.1.cds1	RAV
TraesCS3B02G065100.1.cds1	RAV
TraesCS3D02G260100.1	RAV
TraesCS3A02G259900.1.cds1	RAV
TraesCSU02G227200.1	RAV
TraesCS4D02G322600.1.cds1	RAV
TraesCS3B02G293000.1.cds1	RAV
TraesCSU02G179500.1.cds1	RAV
TraesCS1A02G030200.1.cds1	GRAS
TraesCS1A02G030300.1.cds1	GRAS
TraesCS1A02G035200.1	Dof
TraesCS1A02G062200.1	LBD
TraesCS1A02G070400.1	WRKY
TraesCS1A02G072600.1.cds1	bZIP
TraesCS1A02G079300.1	bHLH
TraesCS1A02G083000.1	bHLH
TraesCS1A02G087700.1.cds1	ZF-HD
TraesCS1A02G096300.1	bZIP
TraesCS1A02G097300.1	GATA
TraesCS1A02G102400.2	bHLH
TraesCS1A02G110400.1	bHLH
TraesCS1A02G111700.1	LBD
TraesCS1A02G121500.1	WRKY
TraesCS1A02G139700.1	E2F/DP
TraesCS1A02G144400.1	GATA
TraesCS1A02G171300.1.cds1	Dof
TraesCS1A02G176300.1	YABBY
TraesCS1A02G176700.2	Trihelix
TraesCS1A02G186000.1	bZIP
TraesCS1A02G190100.1	NAC
TraesCS1A02G193200.1	bHLH
TraesCS1A02G197400.1	WRKY
TraesCS1A02G209400.1.cds1	GRAS
TraesCS1A02G212700.1	bHLH
TraesCS1A02G214200.1	STAT
TraesCS1A02G216300.1.cds1	Trihelix
TraesCS1A02G221600.1	GATA
TraesCS1A02G222300.1	LBD
TraesCS1A02G241400.1	SRS
TraesCS1A02G255300.1	SBP
TraesCS1A02G258100.1	bZIP
TraesCS1A02G260000.1	LBD
TraesCS1A02G261800.1	NAC
TraesCS1A02G263700.1	NAC
TraesCS1A02G266300.2	NAC
TraesCS1A02G273000.1	bZIP
TraesCS1A02G275000.1.cds1	Dof
TraesCS1A02G275900.1	NAC
TraesCS1A02G276000.1	NAC
TraesCS1A02G276600.2	bZIP
TraesCS1A02G281300.1	bHLH
TraesCS1A02G288500.3	NF-YB
TraesCS1A02G290800.1	bHLH
TraesCS1A02G298600.1	WRKY
TraesCS1A02G300900.1	WRKY
TraesCS1A02G301000.1	WRKY
TraesCS1A02G301100.1	WRKY
TraesCS1A02G301200.1	WRKY
TraesCS1A02G304000.1.cds1	GRAS
TraesCS1A02G306300.1	bZIP
TraesCS1A02G310700.1	NF-YC
TraesCS1A02G311900.1.cds1	bZIP
TraesCS1A02G319700.1.cds1	GRAS
TraesCS1A02G327100.1	CPP
TraesCS1A02G329900.1	bZIP
TraesCS1A02G332600.1.cds1	TCP
TraesCS1A02G334100.1.cds1	Dof
TraesCS1A02G335900.1	VOZ
TraesCS1A02G340900.1	GATA
TraesCS1A02G345200.1	bHLH
TraesCS1A02G348600.1	WRKY
TraesCS1A02G350400.2	HSF
TraesCS1A02G354900.1.cds1	NF-YC
TraesCS1A02G355900.1.cds1	NF-YC
TraesCS1A02G358100.1.cds1	WRKY
TraesCS1A02G358400.1.cds1	WRKY
TraesCS1A02G362800.1.cds1	bHLH
TraesCS1A02G369200.1.cds1	bHLH
TraesCS1A02G375600.2	HSF
TraesCS1A02G392300.1.cds1	Trihelix
TraesCS1A02G401800.1	WRKY
TraesCS1A02G409800.2	bZIP
TraesCS1A02G410500.1.cds1	WRKY
TraesCS1A02G410600.1.cds1	WRKY
TraesCS1A02G410700.1.cds1	WRKY
TraesCS1A02G411700.1	NF-YB
TraesCS1A02G413800.1.cds1	GRAS
TraesCS1A02G418200.1	GATA
TraesCS1A02G418600.1	ZF-HD
TraesCS1A02G421800.1	WRKY
TraesCS1A02G421900.1	WRKY
TraesCS1A02G427700.1	CPP
TraesCS1A02G437400.1.cds1	Trihelix
TraesCS1B02G037200.1	GRAS
TraesCS1B02G037300.1	GRAS
TraesCS1B02G037400.1	GRAS
TraesCS1B02G037500.1.cds1	GRAS
TraesCS1B02G045000.3	Dof
TraesCS1B02G080600.1.cds1	LBD
TraesCS1B02G088500.1.cds1	Trihelix
TraesCS1B02G088900.2	WRKY
TraesCS1B02G091500.1.cds1	bZIP
TraesCS1B02G097000.1	bHLH
TraesCS1B02G100400.2	bHLH
TraesCS1B02G106800.1.cds1	ZF-HD
TraesCS1B02G112900.1	bHLH
TraesCS1B02G113000.1.cds1	NAC
TraesCS1B02G113100.4	bHLH
TraesCS1B02G113200.1.cds1	NAC
TraesCS1B02G123800.1.cds1	bHLH
TraesCS1B02G126600.1	GATA
TraesCS1B02G127400.1	bZIP
TraesCS1B02G129200.1	bHLH
TraesCS1B02G131900.2	LBD
TraesCS1B02G156900.1	E2F/DP
TraesCS1B02G161800.1	GATA
TraesCS1B02G185900.1.cds1	Dof
TraesCS1B02G192200.1	NAC
TraesCS1B02G193800.1	bZIP
TraesCS1B02G203300.2	Trihelix
TraesCS1B02G203800.1	YABBY
TraesCS1B02G208000.1.cds1	bHLH
TraesCS1B02G212000.1	WRKY
TraesCS1B02G223400.1.cds1	GRAS
TraesCS1B02G226200.2	bHLH
TraesCS1B02G228000.1	STAT
TraesCS1B02G229500.1.cds1	Trihelix
TraesCS1B02G234800.1	GATA
TraesCS1B02G235700.1	LBD
TraesCS1B02G243100.1	WRKY
TraesCS1B02G253200.1	SRS
TraesCS1B02G266100.2	SBP
TraesCS1B02G268500.2	bZIP
TraesCS1B02G270400.1	LBD
TraesCS1B02G272600.1	NAC
TraesCS1B02G274300.1	NAC
TraesCS1B02G277300.1	NAC
TraesCS1B02G282800.1	bZIP
TraesCS1B02G284300.1.cds1	Dof
TraesCS1B02G285100.1	NAC
TraesCS1B02G285200.1	NAC
TraesCS1B02G285800.1	bZIP
TraesCS1B02G290500.1	bHLH
TraesCS1B02G297900.2	NF-YB
TraesCS1B02G300100.1	bHLH
TraesCS1B02G308200.1	WRKY
TraesCS1B02G310900.1	WRKY
TraesCS1B02G311000.1	WRKY
TraesCS1B02G314500.1.cds1	GRAS
TraesCS1B02G317100.1	bZIP
TraesCS1B02G322000.1	NF-YC
TraesCS1B02G323600.1.cds1	bZIP
TraesCS1B02G332000.1.cds1	GRAS
TraesCS1B02G340500.1	CPP
TraesCS1B02G343500.1	bZIP
TraesCS1B02G346300.1.cds1	TCP
TraesCS1B02G347400.1.cds1	Dof
TraesCS1B02G349200.1	VOZ
TraesCS1B02G353700.1	GATA
TraesCS1B02G359000.1	bHLH
TraesCS1B02G363200.1	WRKY
TraesCS1B02G365500.1.cds1	NF-YC
TraesCS1B02G366800.1.cds1	NF-YC
TraesCS1B02G374700.1.cds1	WRKY
TraesCS1B02G374900.1	WRKY
TraesCS1B02G380000.1.cds1	bHLH
TraesCS1B02G387900.1	bHLH
TraesCS1B02G396000.1	HSF
TraesCS1B02G411800.1	CPP
TraesCS1B02G420500.1.cds1	Trihelix
TraesCS1B02G423900.1	CPP
TraesCS1B02G434300.1	WRKY
TraesCS1B02G439800.1	bZIP
TraesCS1B02G440300.1.cds1	WRKY
TraesCS1B02G440500.1.cds1	WRKY
TraesCS1B02G440600.1.cds1	WRKY
TraesCS1B02G440700.1.cds1	WRKY
TraesCS1B02G442000.1	NF-YB
TraesCS1B02G443800.1.cds1	GRAS
TraesCS1B02G448200.1	GATA
TraesCS1B02G448600.1.cds1	ZF-HD
TraesCS1B02G453200.1	WRKY
TraesCS1B02G453300.1	WRKY
TraesCS1B02G455000.1	WRKY
TraesCS1B02G472000.1.cds1	Trihelix
TraesCS1D02G030700.1.cds1	GRAS
TraesCS1D02G030800.1.cds1	GRAS
TraesCS1D02G030900.1.cds1	GRAS
TraesCS1D02G031000.1.cds1	GRAS
TraesCS1D02G031200.1.cds1	GRAS
TraesCS1D02G036700.2	Dof
TraesCS1D02G064300.1	ZF-HD
TraesCS1D02G072600.1.cds1	Trihelix
TraesCS1D02G072900.1	WRKY
TraesCS1D02G075500.1.cds1	bZIP
TraesCS1D02G081000.1	bHLH
TraesCS1D02G084200.1	bHLH
TraesCS1D02G094200.1	bHLH
TraesCS1D02G094300.1.cds1	NAC
TraesCS1D02G105300.1	bZIP
TraesCS1D02G106100.1	GATA
TraesCS1D02G108600.1	bHLH
TraesCS1D02G110300.1	LBD
TraesCS1D02G112000.1	bHLH
TraesCS1D02G113100.1	LBD
TraesCS1D02G122400.1.cds1	WRKY
TraesCS1D02G139300.1	E2F/DP
TraesCS1D02G143500.1	GATA
TraesCS1D02G162400.1	Trihelix
TraesCS1D02G162600.1	YABBY
TraesCS1D02G191000.1	bZIP
TraesCS1D02G194200.2	NAC
TraesCS1D02G196900.1.cds1	bHLH
TraesCS1D02G200900.1	WRKY
TraesCS1D02G212800.1.cds1	GRAS
TraesCS1D02G215600.2	bHLH
TraesCS1D02G217100.2	STAT
TraesCS1D02G218500.1.cds1	Trihelix
TraesCS1D02G223200.1	GATA
TraesCS1D02G224000.1	LBD
TraesCS1D02G241300.1	SRS
TraesCS1D02G254700.1	SBP
TraesCS1D02G257400.1	bZIP
TraesCS1D02G259900.1	LBD
TraesCS1D02G261800.1	NAC
TraesCS1D02G263800.1	NAC
TraesCS1D02G266500.1	NAC
TraesCS1D02G273100.1	bZIP
TraesCS1D02G274700.1.cds1	Dof
TraesCS1D02G275500.1	NAC
TraesCS1D02G276100.2	bZIP
TraesCS1D02G280600.1	bHLH
TraesCS1D02G287500.1	NF-YB
TraesCS1D02G289400.1	bHLH
TraesCS1D02G292700.1	WRKY
TraesCS1D02G300300.1	WRKY
TraesCS1D02G300400.1	WRKY
TraesCS1D02G300500.1	WRKY
TraesCS1D02G300600.1	WRKY
TraesCS1D02G300700.1	WRKY
TraesCS1D02G300900.1	WRKY
TraesCS1D02G303500.1.cds1	GRAS
TraesCS1D02G306000.1	bZIP
TraesCS1D02G310200.1	NF-YC
TraesCS1D02G312200.1.cds1	bZIP
TraesCS1D02G319500.1.cds1	GRAS
TraesCS1D02G329200.1	CPP
TraesCS1D02G332200.1	bZIP
TraesCS1D02G335300.1.cds1	TCP
TraesCS1D02G336600.1.cds1	Dof
TraesCS1D02G338300.2	VOZ
TraesCS1D02G343000.1	GATA
TraesCS1D02G347900.1	bHLH
TraesCS1D02G351600.1	WRKY
TraesCS1D02G354400.1.cds1	NF-YC
TraesCS1D02G355600.1.cds1	NF-YC
TraesCS1D02G362900.1.cds1	WRKY
TraesCS1D02G363300.1.cds1	WRKY
TraesCS1D02G367700.1.cds1	bHLH
TraesCS1D02G374800.1.cds1	bHLH
TraesCS1D02G382900.1	HSF
TraesCS1D02G393200.1	CPP
TraesCS1D02G400500.1.cds1	Trihelix
TraesCS1D02G412500.1	WRKY
TraesCS1D02G417100.1	bZIP
TraesCS1D02G418000.1.cds1	WRKY
TraesCS1D02G418400.1.cds1	WRKY
TraesCS1D02G418500.1.cds1	WRKY
TraesCS1D02G418600.1.cds1	WRKY
TraesCS1D02G419500.1	NF-YB
TraesCS1D02G421200.1.cds1	GRAS
TraesCS1D02G425900.1	GATA
TraesCS1D02G426300.1.cds1	ZF-HD
TraesCS1D02G429800.1	WRKY
TraesCS1D02G429900.1	WRKY
TraesCS1D02G430000.1	WRKY
TraesCS1D02G431600.1	WRKY
TraesCS1D02G445200.1.cds1	Trihelix
TraesCS2A02G011000.1	WRKY
TraesCS2A02G018000.1.cds1	TCP
TraesCS2A02G019300.1	WRKY
TraesCS2A02G021400.1	WRKY
TraesCS2A02G031800.1	E2F/DP
TraesCS2A02G043600.1	WRKY
TraesCS2A02G043700.1	WRKY
TraesCS2A02G043800.1	WRKY
TraesCS2A02G052100.1	WRKY
TraesCS2A02G053500.1	NAC
TraesCS2A02G063200.1	NAC
TraesCS2A02G063300.1	NAC
TraesCS2A02G063400.1	NAC
TraesCS2A02G079200.1.cds1	Dof
TraesCS2A02G081300.1	bHLH
TraesCS2A02G089300.1	HSF
TraesCS2A02G096800.1	GRAS
TraesCS2A02G097500.2	bZIP
TraesCS2A02G099400.1	bZIP
TraesCS2A02G099900.1.cds1	EIL
TraesCS2A02G100800.1	Dof
TraesCS2A02G101000.1	NAC
TraesCS2A02G101100.1	NAC
TraesCS2A02G101200.1	NAC
TraesCS2A02G101400.1	NAC
TraesCS2A02G101900.1	NAC
TraesCS2A02G102000.1	NAC
TraesCS2A02G104800.1	WRKY
TraesCS2A02G104900.1	WRKY
TraesCS2A02G105700.1	bZIP
TraesCS2A02G120700.1	bHLH
TraesCS2A02G122300.2	CPP
TraesCS2A02G140900.1	bZIP
TraesCS2A02G142800.1	bZIP
TraesCS2A02G146600.1	HSF
TraesCS2A02G151700.1.cds1	GeBP
TraesCS2A02G157800.1	bHLH
TraesCS2A02G161500.1	WRKY
TraesCS2A02G163000.1	CAMTA
TraesCS2A02G172500.1	NF-YA
TraesCS2A02G173500.1.cds1	NF-YB
TraesCS2A02G182700.1	WRKY
TraesCS2A02G187800.1	BES1
TraesCS2A02G189600.1.cds1	GRAS
TraesCS2A02G189700.1	WRKY
TraesCS2A02G192400.1	HRT-like
TraesCS2A02G192600.1.cds1	GRAS
TraesCS2A02G194200.1	bHLH
TraesCS2A02G194500.1	LBD
TraesCS2A02G194600.1.cds1	GRAS
TraesCS2A02G197200.1	YABBY
TraesCS2A02G200700.1.cds1	GRAS
TraesCS2A02G201800.2	NAC
TraesCS2A02G204500.1	HSF
TraesCS2A02G212200.1	bHLH
TraesCS2A02G214400.1.cds1	GRAS
TraesCS2A02G215600.1	bHLH
TraesCS2A02G225900.1.cds1	Dof
TraesCS2A02G229400.1	CAMTA
TraesCS2A02G232400.1	SBP
TraesCS2A02G245700.2	bZIP
TraesCS2A02G251100.1.cds1	TCP
TraesCS2A02G253900.2	bHLH
TraesCS2A02G261900.1	WRKY
TraesCS2A02G270200.2	WRKY
TraesCS2A02G271300.1.cds1	LBD
TraesCS2A02G271700.1	bHLH
TraesCS2A02G275600.1	bHLH
TraesCS2A02G281200.1	bHLH
TraesCS2A02G283800.1	CAMTA
TraesCS2A02G287600.2	Trihelix
TraesCS2A02G291700.2	Trihelix
TraesCS2A02G292700.1	S1Fa-like
TraesCS2A02G297400.1	E2F/DP
TraesCS2A02G304000.1.cds1	GRAS
TraesCS2A02G305400.1.cds1	ZF-HD
TraesCS2A02G306800.1	NAC
TraesCS2A02G311500.1	NAC
TraesCS2A02G313300.1.cds1	Trihelix
TraesCS2A02G320100.1	Trihelix
TraesCS2A02G325900.2	NAC
TraesCS2A02G326300.2	NAC
TraesCS2A02G326400.1	NAC
TraesCS2A02G326500.1	NAC
TraesCS2A02G326600.1	NAC
TraesCS2A02G328200.1.cds1	NAC
TraesCS2A02G328300.1.cds1	NAC
TraesCS2A02G328400.1	NAC
TraesCS2A02G328500.1.cds1	NAC
TraesCS2A02G330500.1	WRKY
TraesCS2A02G338300.1	NAC
TraesCS2A02G342500.1.cds1	EIL
TraesCS2A02G352100.1	bZIP
TraesCS2A02G352400.2	Nin-like
TraesCS2A02G354300.1.cds1	NAC
TraesCS2A02G359400.1.cds1	NF-YB
TraesCS2A02G363700.1.cds1	NAC
TraesCS2A02G376000.1.cds1	TCP
TraesCS2A02G382400.1	NAC
TraesCS2A02G386200.1	YABBY
TraesCS2A02G386300.1	NAC
TraesCS2A02G388300.1	GATA
TraesCS2A02G389200.1	Trihelix
TraesCS2A02G391700.1	GATA
TraesCS2A02G392100.1	WRKY
TraesCS2A02G395400.1.cds1	GRAS
TraesCS2A02G401600.1	HSF
TraesCS2A02G402200.1	Dof
TraesCS2A02G404400.1	Nin-like
TraesCS2A02G404500.1	Nin-like
TraesCS2A02G409400.1	bHLH
TraesCS2A02G409600.2	bHLH
TraesCS2A02G409900.1	NAC
TraesCS2A02G413900.1	SBP
TraesCS2A02G433000.1	WRKY
TraesCS2A02G442500.1	bHLH
TraesCS2A02G442700.1	bHLH
TraesCS2A02G443100.1	LFY
TraesCS2A02G443800.1	WRKY
TraesCS2A02G448500.1.cds1	bHLH
TraesCS2A02G448800.1	bHLH
TraesCS2A02G459700.1	NAC
TraesCS2A02G460200.1.cds1	GRAS
TraesCS2A02G461700.2	bHLH
TraesCS2A02G462500.1	NAC
TraesCS2A02G467100.1	bZIP
TraesCS2A02G472300.1	bHLH
TraesCS2A02G484700.1	bHLH
TraesCS2A02G489500.1	WRKY
TraesCS2A02G495400.1	bZIP
TraesCS2A02G497400.1	WRKY
TraesCS2A02G502300.1	SBP
TraesCS2A02G515300.1	bHLH
TraesCS2A02G520600.1.cds1	GATA
TraesCS2A02G521500.1	bHLH
TraesCS2A02G526300.1	bZIP
TraesCS2A02G532900.1.cds1	GRAS
TraesCS2A02G534200.1	bZIP
TraesCS2A02G534300.1	bZIP
TraesCS2A02G538500.1	bHLH
TraesCS2A02G549300.1	Trihelix
TraesCS2A02G561200.1	GATA
TraesCS2A02G561300.1	GATA
TraesCS2A02G561400.3	GATA
TraesCS2A02G561700.1	NAC
TraesCS2A02G561800.1	NAC
TraesCS2A02G565900.1	NAC
TraesCS2A02G566000.1	NAC
TraesCS2A02G566100.1	NAC
TraesCS2A02G566200.1	NAC
TraesCS2A02G566300.1	NAC
TraesCS2A02G566400.1	NAC
TraesCS2A02G590700.1	Dof
TraesCS2A02G590800.1	Dof
TraesCS2A02G591000.1.cds1	Dof
TraesCS2A02G591100.1	Dof
TraesCS2A02G591200.1	Dof
TraesCS2B02G010500.1	WRKY
TraesCS2B02G025700.1.cds1	TCP
TraesCS2B02G043500.1	E2F/DP
TraesCS2B02G056300.1	WRKY
TraesCS2B02G056400.1	WRKY
TraesCS2B02G062900.1.cds1	TCP
TraesCS2B02G067400.1	NAC
TraesCS2B02G075900.1	NAC
TraesCS2B02G076000.1	NAC
TraesCS2B02G076100.1	NAC
TraesCS2B02G094000.1.cds1	Dof
TraesCS2B02G095900.1	bHLH
TraesCS2B02G100600.1.cds1	NAC
TraesCS2B02G105100.1	HSF
TraesCS2B02G112100.1	GRAS
TraesCS2B02G113200.2	bZIP
TraesCS2B02G115700.1	bZIP
TraesCS2B02G116900.1.cds1	EIL
TraesCS2B02G118000.1	Dof
TraesCS2B02G118200.1	NAC
TraesCS2B02G118300.1	NAC
TraesCS2B02G118400.1	NAC
TraesCS2B02G118500.1	NAC
TraesCS2B02G119000.1	NAC
TraesCS2B02G119100.1	NAC
TraesCS2B02G121800.1	WRKY
TraesCS2B02G121900.1	WRKY
TraesCS2B02G122700.1	bZIP
TraesCS2B02G141600.1	bHLH
TraesCS2B02G144400.2	CPP
TraesCS2B02G165700.1	bZIP
TraesCS2B02G167900.1	bZIP
TraesCS2B02G171900.1	HSF
TraesCS2B02G176900.1.cds1	GeBP
TraesCS2B02G183300.1	bHLH
TraesCS2B02G187500.1	WRKY
TraesCS2B02G188800.1	CAMTA
TraesCS2B02G198700.1	NF-YA
TraesCS2B02G199800.1.cds1	NF-YB
TraesCS2B02G209200.1	WRKY
TraesCS2B02G212300.1.cds1	GRAS
TraesCS2B02G212400.1	LBD
TraesCS2B02G212700.1	bHLH
TraesCS2B02G214600.1.cds1	GRAS
TraesCS2B02G217400.2	WRKY
TraesCS2B02G217500.1.cds1	GRAS
TraesCS2B02G219300.1	BES1
TraesCS2B02G224700.1	YABBY
TraesCS2B02G228000.1.cds1	GRAS
TraesCS2B02G228900.1	NAC
TraesCS2B02G232000.2	HSF
TraesCS2B02G237300.1	bHLH
TraesCS2B02G239400.1.cds1	GRAS
TraesCS2B02G240600.1	bHLH
TraesCS2B02G249200.1.cds1	Dof
TraesCS2B02G250900.1	SBP
TraesCS2B02G254100.1	CAMTA
TraesCS2B02G265800.1.cds1	TCP
TraesCS2B02G269600.2	bZIP
TraesCS2B02G273500.1	bHLH
TraesCS2B02G280300.1	WRKY
TraesCS2B02G289700.2	bHLH
TraesCS2B02G289800.1.cds1	LBD
TraesCS2B02G289900.1	bHLH
TraesCS2B02G293300.1	bHLH
TraesCS2B02G298600.1	bHLH
TraesCS2B02G300800.2	CAMTA
TraesCS2B02G304400.1	Trihelix
TraesCS2B02G308200.2	Trihelix
TraesCS2B02G309100.1	S1Fa-like
TraesCS2B02G313600.2	E2F/DP
TraesCS2B02G320700.1.cds1	GRAS
TraesCS2B02G322200.1.cds1	ZF-HD
TraesCS2B02G323500.1	NAC
TraesCS2B02G328300.1	NAC
TraesCS2B02G332100.1.cds1	Trihelix
TraesCS2B02G340200.1.cds1	EIL
TraesCS2B02G343600.1	NAC
TraesCS2B02G351600.1	WRKY
TraesCS2B02G353800.1.cds1	NAC
TraesCS2B02G353900.1.cds1	NAC
TraesCS2B02G355300.1	NAC
TraesCS2B02G355400.1	NAC
TraesCS2B02G355500.1	NAC
TraesCS2B02G355600.1	NAC
TraesCS2B02G355700.1	NAC
TraesCS2B02G359200.1.cds1	NAC
TraesCS2B02G363200.2	Trihelix
TraesCS2B02G370400.1	Nin-like
TraesCS2B02G375000.1.cds1	NAC
TraesCS2B02G376900.1	NAC
TraesCS2B02G378700.1.cds1	NF-YB
TraesCS2B02G381700.1.cds1	NAC
TraesCS2B02G392900.1.cds1	TCP
TraesCS2B02G399700.1	NAC
TraesCS2B02G403100.1	YABBY
TraesCS2B02G403300.1	NAC
TraesCS2B02G406400.1	GATA
TraesCS2B02G407400.1	Trihelix
TraesCS2B02G410200.2	GATA
TraesCS2B02G410400.1	WRKY
TraesCS2B02G413500.1.cds1	GRAS
TraesCS2B02G419600.1	HSF
TraesCS2B02G420400.1	Dof
TraesCS2B02G422300.1	Nin-like
TraesCS2B02G422400.1	Nin-like
TraesCS2B02G428000.1	bHLH
TraesCS2B02G432700.1	SBP
TraesCS2B02G454300.1	WRKY
TraesCS2B02G457200.1	Trihelix
TraesCS2B02G463800.1	bHLH
TraesCS2B02G464200.1	LFY
TraesCS2B02G465000.1	WRKY
TraesCS2B02G469200.1	bHLH
TraesCS2B02G469300.1.cds1	bHLH
TraesCS2B02G469700.1	bHLH
TraesCS2B02G481400.1	NAC
TraesCS2B02G481900.1.cds1	GRAS
TraesCS2B02G484100.1	NAC
TraesCS2B02G489900.1	bZIP
TraesCS2B02G494900.1	bHLH
TraesCS2B02G510800.1	bHLH
TraesCS2B02G517400.1	WRKY
TraesCS2B02G523600.1	bZIP
TraesCS2B02G530400.1	SBP
TraesCS2B02G543700.1	bHLH
TraesCS2B02G543800.1	bHLH
TraesCS2B02G550800.1	bHLH
TraesCS2B02G550900.1	bHLH
TraesCS2B02G556600.1	bZIP
TraesCS2B02G562400.1.cds1	GRAS
TraesCS2B02G564900.1	bZIP
TraesCS2B02G568700.1	bHLH
TraesCS2B02G579700.1	Trihelix
TraesCS2B02G592600.1	Dof
TraesCS2B02G592700.1	Dof
TraesCS2B02G592800.1	Dof
TraesCS2B02G592900.1	Dof
TraesCS2B02G616900.1	NAC
TraesCS2B02G618400.1	GATA
TraesCS2B02G618500.1	GATA
TraesCS2B02G618600.1	GATA
TraesCS2B02G627000.1	NAC
TraesCS2B02G627100.1	NAC
TraesCS2B02G627200.1	NAC
TraesCS2D02G008400.1.cds1	LBD
TraesCS2D02G011700.1	WRKY
TraesCS2D02G019300.1.cds1	TCP
TraesCS2D02G031400.1	E2F/DP
TraesCS2D02G042700.1	WRKY
TraesCS2D02G049400.1.cds1	TCP
TraesCS2D02G051000.1	WRKY
TraesCS2D02G055700.1.cds1	GRAS
TraesCS2D02G061500.1	NAC
TraesCS2D02G061600.1	NAC
TraesCS2D02G076600.1.cds1	Dof
TraesCS2D02G079100.1	bHLH
TraesCS2D02G083700.1.cds1	NAC
TraesCS2D02G087400.1	HSF
TraesCS2D02G095300.1	GRAS
TraesCS2D02G096800.2	bZIP
TraesCS2D02G098700.1	bZIP
TraesCS2D02G099400.1.cds1	EIL
TraesCS2D02G100300.1	Dof
TraesCS2D02G100600.1	NAC
TraesCS2D02G100700.1	NAC
TraesCS2D02G100800.1	NAC
TraesCS2D02G100900.1	NAC
TraesCS2D02G101300.1	NAC
TraesCS2D02G101400.1	NAC
TraesCS2D02G104500.1	WRKY
TraesCS2D02G104600.1	WRKY
TraesCS2D02G104700.1	WRKY
TraesCS2D02G105400.1	bZIP
TraesCS2D02G122800.1	bHLH
TraesCS2D02G125000.1	CPP
TraesCS2D02G144300.1	bZIP
TraesCS2D02G146100.1	bZIP
TraesCS2D02G151200.1	HSF
TraesCS2D02G156800.1.cds1	GeBP
TraesCS2D02G163900.2	bHLH
TraesCS2D02G168600.1	WRKY
TraesCS2D02G169900.1	CAMTA
TraesCS2D02G179600.2	NF-YA
TraesCS2D02G180700.1.cds1	NF-YB
TraesCS2D02G190500.1	WRKY
TraesCS2D02G193300.1.cds1	GRAS
TraesCS2D02G193700.1	bHLH
TraesCS2D02G195100.1	HRT-like
TraesCS2D02G198100.4	WRKY
TraesCS2D02G198200.1.cds1	GRAS
TraesCS2D02G199900.1	BES1
TraesCS2D02G205100.1	YABBY
TraesCS2D02G208500.1.cds1	GRAS
TraesCS2D02G211400.1	HSF
TraesCS2D02G214100.1	NAC
TraesCS2D02G218100.1	bHLH
TraesCS2D02G220200.1.cds1	GRAS
TraesCS2D02G221200.1	bHLH
TraesCS2D02G231600.1.cds1	Dof
TraesCS2D02G232800.1	SBP
TraesCS2D02G236200.3	bZIP
TraesCS2D02G237300.2	CAMTA
TraesCS2D02G252100.1.cds1	TCP
TraesCS2D02G254400.3	bHLH
TraesCS2D02G262100.1	WRKY
TraesCS2D02G269200.1	WRKY
TraesCS2D02G270000.2	bHLH
TraesCS2D02G270100.1.cds1	LBD
TraesCS2D02G270300.1	bHLH
TraesCS2D02G274600.1	bHLH
TraesCS2D02G280100.1	bHLH
TraesCS2D02G282800.6	CAMTA
TraesCS2D02G286000.2	Trihelix
TraesCS2D02G289700.2	Trihelix
TraesCS2D02G290500.1	S1Fa-like
TraesCS2D02G295300.2	E2F/DP
TraesCS2D02G302600.1.cds1	GRAS
TraesCS2D02G303900.1.cds1	ZF-HD
TraesCS2D02G305300.1	NAC
TraesCS2D02G311800.1.cds1	Trihelix
TraesCS2D02G320800.1.cds1	EIL
TraesCS2D02G324700.1	NAC
TraesCS2D02G332300.1	WRKY
TraesCS2D02G334200.1.cds1	NAC
TraesCS2D02G334300.1.cds1	NAC
TraesCS2D02G334400.1.cds1	NAC
TraesCS2D02G334500.1	NAC
TraesCS2D02G334600.1.cds1	NAC
TraesCS2D02G334800.1.cds1	NAC
TraesCS2D02G336300.1	NAC
TraesCS2D02G336400.1	NAC
TraesCS2D02G336500.1	NAC
TraesCS2D02G350400.1	Nin-like
TraesCS2D02G354700.1.cds1	NAC
TraesCS2D02G358300.1.cds1	NF-YB
TraesCS2D02G361500.1.cds1	NAC
TraesCS2D02G372200.1.cds1	TCP
TraesCS2D02G378800.1	NAC
TraesCS2D02G382700.1	YABBY
TraesCS2D02G382800.1	NAC
TraesCS2D02G386100.1	GATA
TraesCS2D02G387100.1	Trihelix
TraesCS2D02G388500.1	Trihelix
TraesCS2D02G390000.1	GATA
TraesCS2D02G390200.1	WRKY
TraesCS2D02G393200.1.cds1	GRAS
TraesCS2D02G399000.1	HSF
TraesCS2D02G399500.1	Dof
TraesCS2D02G401300.1	Nin-like
TraesCS2D02G401400.2	Nin-like
TraesCS2D02G406800.1	bHLH
TraesCS2D02G406900.1	bHLH
TraesCS2D02G410700.1	SBP
TraesCS2D02G431000.1	WRKY
TraesCS2D02G433900.1	Trihelix
TraesCS2D02G441800.1	bHLH
TraesCS2D02G442200.1	LFY
TraesCS2D02G443000.1	WRKY
TraesCS2D02G448000.1	bHLH
TraesCS2D02G460000.1	NAC
TraesCS2D02G460500.1.cds1	GRAS
TraesCS2D02G461700.3	bHLH
TraesCS2D02G461900.1	bHLH
TraesCS2D02G462900.1	NAC
TraesCS2D02G467100.2	bZIP
TraesCS2D02G472000.1	bHLH
TraesCS2D02G484600.1	bHLH
TraesCS2D02G489700.1	WRKY
TraesCS2D02G495700.1	bZIP
TraesCS2D02G497600.1	WRKY
TraesCS2D02G497700.1	WRKY
TraesCS2D02G502900.2	SBP
TraesCS2D02G517000.1	bHLH
TraesCS2D02G523200.1	bHLH
TraesCS2D02G523300.1	bHLH
TraesCS2D02G529000.1	bZIP
TraesCS2D02G534700.1.cds1	GRAS
TraesCS2D02G536700.1	bZIP
TraesCS2D02G536800.1	bZIP
TraesCS2D02G539300.1	bHLH
TraesCS2D02G549900.1	Trihelix
TraesCS2D02G563000.1	Dof
TraesCS2D02G563100.1.cds1	Dof
TraesCS2D02G563200.1	Dof
TraesCS2D02G563300.1	CPP
TraesCS2D02G563400.1	Dof
TraesCS2D02G567000.1	NAC
TraesCS2D02G568000.1	NAC
TraesCS2D02G568500.2	GATA
TraesCS2D02G568600.2	GATA
TraesCS2D02G575600.3	bHLH
TraesCS2D02G576200.1	NAC
TraesCS2D02G576300.1	NAC
TraesCS2D02G576400.1	NAC
TraesCS2D02G576500.2	NAC
TraesCS3A02G000400.1	bHLH
TraesCS3A02G000500.1	bHLH
TraesCS3A02G000600.1	bHLH
TraesCS3A02G000700.1	bHLH
TraesCS3A02G000800.1	bHLH
TraesCS3A02G006300.1	bHLH
TraesCS3A02G019000.1	bHLH
TraesCS3A02G019100.1	bHLH
TraesCS3A02G026900.1.cds1	NF-YB
TraesCS3A02G028200.3	bHLH
TraesCS3A02G057900.1	bHLH
TraesCS3A02G058000.1	bHLH
TraesCS3A02G067900.1.cds1	GRAS
TraesCS3A02G068000.1.cds1	GRAS
TraesCS3A02G077700.1	bHLH
TraesCS3A02G077900.1	NAC
TraesCS3A02G078400.1	NAC
TraesCS3A02G093200.1.cds1	LBD
TraesCS3A02G102600.1	bHLH
TraesCS3A02G102900.1	bHLH
TraesCS3A02G104400.1	bHLH
TraesCS3A02G106500.1.cds1	Dof
TraesCS3A02G107400.1	NAC
TraesCS3A02G111200.1.cds1	WRKY
TraesCS3A02G113300.1.cds1	NAC
TraesCS3A02G114800.1.cds1	NF-YC
TraesCS3A02G116200.1	WRKY
TraesCS3A02G116400.1.cds1	Trihelix
TraesCS3A02G116500.1.cds1	Trihelix
TraesCS3A02G116600.1.cds1	Trihelix
TraesCS3A02G123500.1	BES1
TraesCS3A02G128900.2	bZIP
TraesCS3A02G131900.1	bZIP
TraesCS3A02G139000.1	BES1
TraesCS3A02G140100.1.cds1	TCP
TraesCS3A02G142900.1	bHLH
TraesCS3A02G157600.1.cds1	NAC
TraesCS3A02G158600.1.cds1	bHLH
TraesCS3A02G159600.1	Nin-like
TraesCS3A02G162900.1	NAC
TraesCS3A02G165200.1.cds1	GeBP
TraesCS3A02G167200.1	WRKY
TraesCS3A02G167700.1	Nin-like
TraesCS3A02G170500.1	LBD
TraesCS3A02G176500.1	NAC
TraesCS3A02G180600.1	Dof
TraesCS3A02G189600.1	Dof
TraesCS3A02G190700.2	bZIP
TraesCS3A02G200600.1.cds1	bZIP
TraesCS3A02G204800.1	bHLH
TraesCS3A02G205500.1.cds1	LBD
TraesCS3A02G207300.2	bHLH
TraesCS3A02G209800.1	WRKY
TraesCS3A02G219300.1	CPP
TraesCS3A02G226100.1.cds1	ZF-HD
TraesCS3A02G228600.1	WRKY
TraesCS3A02G229000.1	HSF
TraesCS3A02G229300.1	WRKY
TraesCS3A02G233000.1.cds1	GRAS
TraesCS3A02G240800.1	GATA
TraesCS3A02G242500.1	WRKY
TraesCS3A02G245400.1.cds1	Trihelix
TraesCS3A02G245900.2	NAC
TraesCS3A02G247500.1.cds1	NAC
TraesCS3A02G248700.1	WRKY
TraesCS3A02G252200.1.cds1	bHLH
TraesCS3A02G252900.1.cds1	bHLH
TraesCS3A02G268500.1	E2F/DP
TraesCS3A02G269900.1.cds1	NAC
TraesCS3A02G271400.1.cds1	Trihelix
TraesCS3A02G271700.1.cds1	Dof
TraesCS3A02G274900.1	GATA
TraesCS3A02G280400.1	WRKY
TraesCS3A02G280800.1	HSF
TraesCS3A02G281900.1	WRKY
TraesCS3A02G289200.1	HSF
TraesCS3A02G289700.2	WRKY
TraesCS3A02G291900.1	VOZ
TraesCS3A02G293700.2	bZIP
TraesCS3A02G295100.1	LBD
TraesCS3A02G302900.1.cds1	TCP
TraesCS3A02G304800.1	CPP
TraesCS3A02G306800.1.cds1	Dof
TraesCS3A02G308700.1	ZF-HD
TraesCS3A02G310700.1	NF-X1
TraesCS3A02G321800.1	bHLH
TraesCS3A02G324000.3	bHLH
TraesCS3A02G330800.1.cds1	bZIP
TraesCS3A02G334100.1	bZIP
TraesCS3A02G336300.1	NAC
TraesCS3A02G337200.1	bZIP
TraesCS3A02G339600.1	NAC
TraesCS3A02G343000.1	WRKY
TraesCS3A02G343100.1	WRKY
TraesCS3A02G343500.1	WRKY
TraesCS3A02G343600.1	WRKY
TraesCS3A02G343700.1	WRKY
TraesCS3A02G343900.1	WRKY
TraesCS3A02G346300.1	LBD
TraesCS3A02G347500.1	WRKY
TraesCS3A02G350600.1.cds1	bHLH
TraesCS3A02G352900.1	NF-YB
TraesCS3A02G357000.1	bHLH
TraesCS3A02G360300.1	GRAS
TraesCS3A02G360900.1	WRKY
TraesCS3A02G371800.1	bZIP
TraesCS3A02G371900.3	bZIP
TraesCS3A02G372000.1	bZIP
TraesCS3A02G372100.2	bZIP
TraesCS3A02G372200.1	bZIP
TraesCS3A02G372400.2	bZIP
TraesCS3A02G375400.1	NAC
TraesCS3A02G377000.1.cds1	Dof
TraesCS3A02G377700.2	NAC
TraesCS3A02G378700.1	bZIP
TraesCS3A02G387500.1	NAC
TraesCS3A02G392400.1.cds1	GRAS
TraesCS3A02G392500.1.cds1	GRAS
TraesCS3A02G392600.1.cds1	GRAS
TraesCS3A02G393100.1	HSF
TraesCS3A02G393200.1	HSF
TraesCS3A02G395000.1	bHLH
TraesCS3A02G396000.1.cds1	EIL
TraesCS3A02G402300.1	LBD
TraesCS3A02G403300.1	NAC
TraesCS3A02G403500.1	Dof
TraesCS3A02G405200.1	HSF
TraesCS3A02G406000.1	NAC
TraesCS3A02G408000.1	GRAS
TraesCS3A02G421400.1	bHLH
TraesCS3A02G432500.1	SBP
TraesCS3A02G433300.2	CAMTA
TraesCS3A02G436100.1.cds1	TCP
TraesCS3A02G438900.1	NAC
TraesCS3A02G440600.1	bHLH
TraesCS3A02G441300.1	Trihelix
TraesCS3A02G442200.1	bHLH
TraesCS3A02G442600.1	bHLH
TraesCS3A02G448000.1.cds1	ZF-HD
TraesCS3A02G450700.1	NF-YB
TraesCS3A02G457000.1.cds1	NF-YB
TraesCS3A02G457100.1.cds1	NF-YB
TraesCS3A02G485400.1.cds1	NAC
TraesCS3A02G485500.1.cds1	NAC
TraesCS3A02G486500.1.cds1	NAC
TraesCS3A02G487500.1.cds1	GRAS
TraesCS3A02G489400.1	bHLH
TraesCS3A02G489500.1	bHLH
TraesCS3A02G489600.1	bHLH
TraesCS3A02G489700.1	bHLH
TraesCS3A02G491500.1	SRS
TraesCS3A02G492000.1.cds1	LBD
TraesCS3A02G527300.1	WRKY
TraesCS3A02G532000.1	Dof
TraesCS3A02G532100.1	Dof
TraesCS3A02G532200.1	Dof
TraesCS3A02G538400.1	GATA
TraesCS3A02G539000.1.cds1	Dof
TraesCS3B02G002200.1	bHLH
TraesCS3B02G002300.1	bHLH
TraesCS3B02G002400.1	bHLH
TraesCS3B02G002500.1	bHLH
TraesCS3B02G002600.1	bHLH
TraesCS3B02G002700.1	bHLH
TraesCS3B02G002900.1	bHLH
TraesCS3B02G003000.1	bHLH
TraesCS3B02G003200.2	bHLH
TraesCS3B02G003300.1	bHLH
TraesCS3B02G003500.1	bHLH
TraesCS3B02G003700.1	bHLH
TraesCS3B02G007700.1	bHLH
TraesCS3B02G010400.1	bHLH
TraesCS3B02G017400.1.cds1	NF-YB
TraesCS3B02G018400.1	bHLH
TraesCS3B02G029800.1	bHLH
TraesCS3B02G070400.1	bHLH
TraesCS3B02G080900.1.cds1	GRAS
TraesCS3B02G081000.1.cds1	GRAS
TraesCS3B02G081100.1.cds1	GRAS
TraesCS3B02G092500.1	bHLH
TraesCS3B02G092800.1	NAC
TraesCS3B02G092900.3	NAC
TraesCS3B02G093300.1	NAC
TraesCS3B02G106900.1.cds1	LBD
TraesCS3B02G108500.1.cds1	LBD
TraesCS3B02G120200.1	bHLH
TraesCS3B02G120500.1	bHLH
TraesCS3B02G122800.1	bHLH
TraesCS3B02G122900.1	bHLH
TraesCS3B02G125100.1.cds1	Dof
TraesCS3B02G126200.3	NAC
TraesCS3B02G129900.1.cds1	WRKY
TraesCS3B02G130000.1	WRKY
TraesCS3B02G134200.1.cds1	NF-YC
TraesCS3B02G135300.1	WRKY
TraesCS3B02G135500.1.cds1	Trihelix
TraesCS3B02G135600.1.cds1	Trihelix
TraesCS3B02G142600.1	BES1
TraesCS3B02G153700.1	NF-X1
TraesCS3B02G156600.1	BES1
TraesCS3B02G164500.1.cds1	TCP
TraesCS3B02G167500.1	bZIP
TraesCS3B02G184300.1.cds1	NAC
TraesCS3B02G184500.1.cds1	NAC
TraesCS3B02G185400.1	bHLH
TraesCS3B02G190300.1	Nin-like
TraesCS3B02G194000.1	NAC
TraesCS3B02G196100.1	LBD
TraesCS3B02G198700.1	Nin-like
TraesCS3B02G199000.2	WRKY
TraesCS3B02G200500.1	GeBP
TraesCS3B02G208300.2	NAC
TraesCS3B02G210300.1	Dof
TraesCS3B02G226200.1.cds1	bZIP
TraesCS3B02G233700.2	bHLH
TraesCS3B02G236900.1	bHLH
TraesCS3B02G240200.1	WRKY
TraesCS3B02G249700.1	CPP
TraesCS3B02G255400.1	WRKY
TraesCS3B02G255600.1	HSF
TraesCS3B02G256000.1	WRKY
TraesCS3B02G258400.1.cds1	ZF-HD
TraesCS3B02G262400.1.cds1	GRAS
TraesCS3B02G269000.1	GATA
TraesCS3B02G270500.1	WRKY
TraesCS3B02G271900.1.cds1	NAC
TraesCS3B02G273600.1	NAC
TraesCS3B02G274700.1.cds1	Trihelix
TraesCS3B02G277300.1	WRKY
TraesCS3B02G281600.1.cds1	bHLH
TraesCS3B02G284800.1.cds1	bHLH
TraesCS3B02G288700.1	bHLH
TraesCS3B02G302900.1	E2F/DP
TraesCS3B02G303800.1.cds1	NAC
TraesCS3B02G305100.1.cds1	Trihelix
TraesCS3B02G305400.1.cds1	Dof
TraesCS3B02G308500.1	GATA
TraesCS3B02G314600.1	HSF
TraesCS3B02G315600.1	WRKY
TraesCS3B02G323800.1	HSF
TraesCS3B02G324400.1	WRKY
TraesCS3B02G326500.4	VOZ
TraesCS3B02G328400.1	bZIP
TraesCS3B02G329700.1.cds1	Dof
TraesCS3B02G331700.1	CPP
TraesCS3B02G333400.1.cds1	TCP
TraesCS3B02G344000.1	bHLH
TraesCS3B02G353100.1	bHLH
TraesCS3B02G360900.1.cds1	bZIP
TraesCS3B02G365100.1	bZIP
TraesCS3B02G367400.1	NAC
TraesCS3B02G368300.1	bZIP
TraesCS3B02G371200.1	NAC
TraesCS3B02G375200.1	WRKY
TraesCS3B02G375300.1	WRKY
TraesCS3B02G375600.1	WRKY
TraesCS3B02G375700.1	WRKY
TraesCS3B02G375800.1	WRKY
TraesCS3B02G378100.1	LBD
TraesCS3B02G379200.1	WRKY
TraesCS3B02G383000.1.cds1	bHLH
TraesCS3B02G385600.1	NF-YB
TraesCS3B02G392600.1.cds1	GRAS
TraesCS3B02G393300.1	WRKY
TraesCS3B02G404200.1	bZIP
TraesCS3B02G404300.1	bZIP
TraesCS3B02G404400.1	bZIP
TraesCS3B02G404500.1	bZIP
TraesCS3B02G404600.1	bZIP
TraesCS3B02G404800.2	bZIP
TraesCS3B02G407600.1	NAC
TraesCS3B02G409600.1.cds1	Dof
TraesCS3B02G410500.1	NAC
TraesCS3B02G411300.1	bZIP
TraesCS3B02G421300.1.cds1	NAC
TraesCS3B02G424500.1.cds1	GRAS
TraesCS3B02G424600.1.cds1	GRAS
TraesCS3B02G425200.1	HSF
TraesCS3B02G426900.1	bHLH
TraesCS3B02G428000.1.cds1	EIL
TraesCS3B02G435700.1	LBD
TraesCS3B02G436900.1	NAC
TraesCS3B02G438900.1	HSF
TraesCS3B02G439600.1	NAC
TraesCS3B02G441600.1	GRAS
TraesCS3B02G446100.1.cds1	NAC
TraesCS3B02G452300.1	NF-YB
TraesCS3B02G452500.1	NF-YB
TraesCS3B02G452700.1	NF-YB
TraesCS3B02G457400.1	bHLH
TraesCS3B02G468400.1	SBP
TraesCS3B02G469100.2	CAMTA
TraesCS3B02G470700.1.cds1	TCP
TraesCS3B02G472800.1	NAC
TraesCS3B02G474700.1	bHLH
TraesCS3B02G475300.1	Trihelix
TraesCS3B02G476000.1	bHLH
TraesCS3B02G484100.1.cds1	ZF-HD
TraesCS3B02G487800.1	NF-YB
TraesCS3B02G533100.1.cds1	NAC
TraesCS3B02G533200.1.cds1	NAC
TraesCS3B02G534500.1	NAC
TraesCS3B02G535100.1.cds1	GRAS
TraesCS3B02G549700.1	bHLH
TraesCS3B02G549800.1	bHLH
TraesCS3B02G550000.1	bHLH
TraesCS3B02G550200.2	bHLH
TraesCS3B02G552400.1	SRS
TraesCS3B02G553000.1.cds1	LBD
TraesCS3B02G568200.1.cds1	HSF
TraesCS3B02G568300.1.cds1	HSF
TraesCS3B02G595800.1	WRKY
TraesCS3B02G599700.1.cds1	NAC
TraesCS3B02G600000.1	NAC
TraesCS3B02G603900.1	GATA
TraesCS3B02G608800.1	Dof
TraesCS3B02G608900.1	Dof
TraesCS3B02G609000.1	Dof
TraesCS3B02G609100.1	Dof
TraesCS3D02G004300.1	bHLH
TraesCS3D02G008900.1	bHLH
TraesCS3D02G009000.1	bHLH
TraesCS3D02G009100.1	bHLH
TraesCS3D02G009200.1	bHLH
TraesCS3D02G009300.1	bHLH
TraesCS3D02G009400.1	bHLH
TraesCS3D02G009500.1	bHLH
TraesCS3D02G014900.1	bHLH
TraesCS3D02G017700.1	bHLH
TraesCS3D02G029100.1	WRKY
TraesCS3D02G058100.1	bHLH
TraesCS3D02G067700.1.cds1	GRAS
TraesCS3D02G067800.1.cds1	GRAS
TraesCS3D02G067900.1.cds1	GRAS
TraesCS3D02G078300.1	bHLH
TraesCS3D02G078500.1	NAC
TraesCS3D02G078900.1	NAC
TraesCS3D02G091700.1.cds1	LBD
TraesCS3D02G093500.1.cds1	LBD
TraesCS3D02G102500.1.cds1	NF-YC
TraesCS3D02G105100.2	bHLH
TraesCS3D02G106600.2	bHLH
TraesCS3D02G108600.1.cds1	Dof
TraesCS3D02G109400.2	NAC
TraesCS3D02G113200.1.cds1	WRKY
TraesCS3D02G113300.1	WRKY
TraesCS3D02G117200.1.cds1	NF-YC
TraesCS3D02G118100.1	WRKY
TraesCS3D02G118300.1	Trihelix
TraesCS3D02G118400.1.cds1	Trihelix
TraesCS3D02G125100.1	BES1
TraesCS3D02G129800.2	bZIP
TraesCS3D02G136600.2	NF-X1
TraesCS3D02G139300.1	BES1
TraesCS3D02G144700.1	bHLH
TraesCS3D02G146900.1.cds1	TCP
TraesCS3D02G148200.1	bZIP
TraesCS3D02G165200.1.cds1	NAC
TraesCS3D02G166300.2	bHLH
TraesCS3D02G166900.1	Nin-like
TraesCS3D02G170000.1	NAC
TraesCS3D02G173300.2	WRKY
TraesCS3D02G173800.1	Nin-like
TraesCS3D02G176400.1.cds1	GeBP
TraesCS3D02G183900.2	NAC
TraesCS3D02G185500.2	Dof
TraesCS3D02G193100.1	Dof
TraesCS3D02G194800.2	bZIP
TraesCS3D02G203300.1.cds1	bZIP
TraesCS3D02G208500.2	bHLH
TraesCS3D02G210600.1	bHLH
TraesCS3D02G212700.1	WRKY
TraesCS3D02G220100.3	GRAS
TraesCS3D02G224100.1.cds1	ZF-HD
TraesCS3D02G226300.1	WRKY
TraesCS3D02G227200.1	HSF
TraesCS3D02G227400.1	WRKY
TraesCS3D02G233200.1	CPP
TraesCS3D02G238300.1	WRKY
TraesCS3D02G241100.1	GATA
TraesCS3D02G242500.1	WRKY
TraesCS3D02G243900.1.cds1	NAC
TraesCS3D02G245500.1	NAC
TraesCS3D02G246100.1.cds1	Trihelix
TraesCS3D02G248500.1	WRKY
TraesCS3D02G252700.1.cds1	bHLH
TraesCS3D02G253700.1.cds1	bHLH
TraesCS3D02G268600.1	E2F/DP
TraesCS3D02G269200.1.cds1	NAC
TraesCS3D02G269600.1.cds1	NAC
TraesCS3D02G271000.1.cds1	Trihelix
TraesCS3D02G271300.1.cds1	Dof
TraesCS3D02G274600.1	GATA
TraesCS3D02G280200.1	WRKY
TraesCS3D02G280600.1	HSF
TraesCS3D02G281900.1	WRKY
TraesCS3D02G289000.1	HSF
TraesCS3D02G289500.1	WRKY
TraesCS3D02G291600.1	VOZ
TraesCS3D02G293500.1	bZIP
TraesCS3D02G295100.1.cds1	Dof
TraesCS3D02G297000.1	CPP
TraesCS3D02G298900.1.cds1	TCP
TraesCS3D02G308000.1	LBD
TraesCS3D02G309500.1	bHLH
TraesCS3D02G317500.1	bHLH
TraesCS3D02G324200.1.cds1	bZIP
TraesCS3D02G327600.1	bZIP
TraesCS3D02G329300.1	NAC
TraesCS3D02G330300.1	bZIP
TraesCS3D02G333100.1	NAC
TraesCS3D02G337000.1	WRKY
TraesCS3D02G337100.1	WRKY
TraesCS3D02G337300.1	WRKY
TraesCS3D02G337400.1	WRKY
TraesCS3D02G337500.1	WRKY
TraesCS3D02G337600.1	WRKY
TraesCS3D02G340000.1	LBD
TraesCS3D02G341100.1	WRKY
TraesCS3D02G344600.1.cds1	bHLH
TraesCS3D02G354100.1.cds1	GRAS
TraesCS3D02G354700.1	WRKY
TraesCS3D02G364900.1	bZIP
TraesCS3D02G365000.1	bZIP
TraesCS3D02G365200.3	bZIP
TraesCS3D02G365500.1	bZIP
TraesCS3D02G367900.1	NAC
TraesCS3D02G370100.1.cds1	Dof
TraesCS3D02G370800.1	NAC
TraesCS3D02G371900.1	bZIP
TraesCS3D02G381900.1.cds1	NAC
TraesCS3D02G385400.1.cds1	GRAS
TraesCS3D02G385500.1.cds1	GRAS
TraesCS3D02G385900.1	HSF
TraesCS3D02G386000.1	HSF
TraesCS3D02G388700.1	bHLH
TraesCS3D02G390000.1.cds1	EIL
TraesCS3D02G397200.1	LBD
TraesCS3D02G398200.1	NAC
TraesCS3D02G401200.1	NAC
TraesCS3D02G403100.1	GRAS
TraesCS3D02G406800.1.cds1	NAC
TraesCS3D02G412900.1	NF-YB
TraesCS3D02G417300.2	bHLH
TraesCS3D02G425800.1	SBP
TraesCS3D02G426700.5	CAMTA
TraesCS3D02G428700.1.cds1	TCP
TraesCS3D02G431700.1	NAC
TraesCS3D02G433200.1	bHLH
TraesCS3D02G434100.1	Trihelix
TraesCS3D02G434900.1	bHLH
TraesCS3D02G435200.1	bHLH
TraesCS3D02G443500.1	NF-YB
TraesCS3D02G450000.1.cds1	NF-YB
TraesCS3D02G450100.1.cds1	NF-YB
TraesCS3D02G480700.1.cds1	NAC
TraesCS3D02G480900.1.cds1	NAC
TraesCS3D02G481900.1.cds1	NAC
TraesCS3D02G482600.1.cds1	GRAS
TraesCS3D02G495300.1	bHLH
TraesCS3D02G495400.1	bHLH
TraesCS3D02G495600.1	bHLH
TraesCS3D02G495700.1	bHLH
TraesCS3D02G497300.1	SRS
TraesCS3D02G498100.1.cds1	LBD
TraesCS3D02G532800.1	WRKY
TraesCS3D02G537400.1	Dof
TraesCS3D02G537500.1	Dof
TraesCS3D02G544000.1	GATA
TraesCS4A02G016000.1	bHLH
TraesCS4A02G016300.1	bHLH
TraesCS4A02G017700.1	Dof
TraesCS4A02G027700.1	HSF
TraesCS4A02G028900.1.cds1	bHLH
TraesCS4A02G036000.1	E2F/DP
TraesCS4A02G039000.1.cds1	GRAS
TraesCS4A02G047700.1	bHLH
TraesCS4A02G058800.3	YABBY
TraesCS4A02G059100.1	bHLH
TraesCS4A02G060200.2	bHLH
TraesCS4A02G062800.1	HSF
TraesCS4A02G067300.1	LBD
TraesCS4A02G073000.4	bZIP
TraesCS4A02G074300.1.cds1	BBR-BPC
TraesCS4A02G081000.1.cds1	NF-YC
TraesCS4A02G087000.1	bHLH
TraesCS4A02G088500.1.cds1	GRAS
TraesCS4A02G097800.1	Dof
TraesCS4A02G100700.1	bHLH
TraesCS4A02G107300.1	LBD
TraesCS4A02G111200.1.cds1	Trihelix
TraesCS4A02G120500.1.cds1	bZIP
TraesCS4A02G126300.2	bZIP
TraesCS4A02G128100.1	WRKY
TraesCS4A02G128900.1	bZIP
TraesCS4A02G129400.1	EIL
TraesCS4A02G130600.1	NAC
TraesCS4A02G131000.1	NAC
TraesCS4A02G135600.2	bZIP
TraesCS4A02G138100.1.cds1	GeBP
TraesCS4A02G151500.1	NF-YC
TraesCS4A02G162500.1	WRKY
TraesCS4A02G176200.1.cds1	GRAS
TraesCS4A02G176300.1.cds1	GRAS
TraesCS4A02G176400.1.cds1	GRAS
TraesCS4A02G176500.1.cds1	GRAS
TraesCS4A02G176600.1.cds1	GRAS
TraesCS4A02G176700.1.cds1	GRAS
TraesCS4A02G177100.1.cds1	GRAS
TraesCS4A02G183400.2	bZIP
TraesCS4A02G185900.1	GRAS
TraesCS4A02G191300.1	GRAS
TraesCS4A02G193600.1	WRKY
TraesCS4A02G198100.2	bZIP
TraesCS4A02G200700.4	bHLH
TraesCS4A02G204300.1	bZIP
TraesCS4A02G209100.1.cds1	Trihelix
TraesCS4A02G209800.1.cds1	GRAS
TraesCS4A02G209900.1	bZIP
TraesCS4A02G219700.1	NAC
TraesCS4A02G221100.1.cds1	GATA
TraesCS4A02G222700.1.cds1	TCP
TraesCS4A02G226800.1.cds1	ZF-HD
TraesCS4A02G230700.1	Nin-like
TraesCS4A02G234000.1.cds1	Dof
TraesCS4A02G234500.1	bHLH
TraesCS4A02G235100.1.cds1	LBD
TraesCS4A02G236200.1	LBD
TraesCS4A02G242700.1	NAC
TraesCS4A02G246000.3	WRKY
TraesCS4A02G249400.1	GATA
TraesCS4A02G255800.3	bHLH
TraesCS4A02G257900.2	bHLH
TraesCS4A02G260600.1.cds1	GRAS
TraesCS4A02G263300.2	bHLH
TraesCS4A02G264100.1.cds1	ZF-HD
TraesCS4A02G271000.1.cds1	GRAS
TraesCS4A02G271300.1.cds1	TCP
TraesCS4A02G277300.1	NF-YA
TraesCS4A02G284600.2	CPP
TraesCS4A02G285900.2	GATA
TraesCS4A02G291200.1.cds1	bZIP
TraesCS4A02G292700.1	bHLH
TraesCS4A02G292800.1	bHLH
TraesCS4A02G294700.2	Trihelix
TraesCS4A02G297500.1	LBD
TraesCS4A02G306400.1	NF-YB
TraesCS4A02G312500.1	LBD
TraesCS4A02G315300.1.cds1	Trihelix
TraesCS4A02G320800.2	WRKY
TraesCS4A02G322300.1	HSF
TraesCS4A02G349800.1	CAMTA
TraesCS4A02G354100.1	bHLH
TraesCS4A02G355900.1	TCP
TraesCS4A02G359500.1	SBP
TraesCS4A02G364700.1	GATA
TraesCS4A02G395700.1	Whirly
TraesCS4A02G396200.1	WRKY
TraesCS4A02G396300.1	WRKY
TraesCS4A02G396400.2	WRKY
TraesCS4A02G404700.1	bHLH
TraesCS4A02G407100.1	CAMTA
TraesCS4A02G408700.1	bHLH
TraesCS4A02G408800.1	bHLH
TraesCS4A02G409600.1	GATA
TraesCS4A02G415300.1.cds1	LBD
TraesCS4A02G415400.1.cds1	LBD
TraesCS4A02G419900.1	NAC
TraesCS4A02G420000.1	NAC
TraesCS4A02G420100.1	NAC
TraesCS4A02G420200.1	NAC
TraesCS4A02G420900.1	NAC
TraesCS4A02G421000.1	NAC
TraesCS4A02G421100.1	NAC
TraesCS4A02G421200.1	NAC
TraesCS4A02G421300.1	NAC
TraesCS4A02G423500.1	BBR-BPC
TraesCS4A02G430600.1.cds1	GRAS
TraesCS4A02G465000.1	GRAS
TraesCS4A02G466700.1	GRAS
TraesCS4A02G482000.1.cds1	GRAS
TraesCS4A02G486200.1	NAC
TraesCS4A02G499900.1	NAC
TraesCS4B02G001200.1	LBD
TraesCS4B02G008300.1	NF-YB
TraesCS4B02G009900.1	BES1
TraesCS4B02G016200.1	LBD
TraesCS4B02G019200.1	Trihelix
TraesCS4B02G020700.1	bHLH
TraesCS4B02G020900.1	bHLH
TraesCS4B02G021100.1	bHLH
TraesCS4B02G021200.1	bHLH
TraesCS4B02G021500.1	bHLH
TraesCS4B02G023000.1.cds1	bZIP
TraesCS4B02G028500.1	CPP
TraesCS4B02G042700.1.cds1	TCP
TraesCS4B02G043100.1.cds1	GRAS
TraesCS4B02G050800.1.cds1	ZF-HD
TraesCS4B02G051500.2	bHLH
TraesCS4B02G054000.1.cds1	GRAS
TraesCS4B02G056600.2	bHLH
TraesCS4B02G059000.1	bHLH
TraesCS4B02G061800.1	bHLH
TraesCS4B02G065300.1	GATA
TraesCS4B02G069500.2	WRKY
TraesCS4B02G072400.1	NAC
TraesCS4B02G078800.1	LBD
TraesCS4B02G079900.1.cds1	LBD
TraesCS4B02G080700.1	bHLH
TraesCS4B02G081500.1.cds1	Dof
TraesCS4B02G085200.1	Nin-like
TraesCS4B02G089700.1.cds1	ZF-HD
TraesCS4B02G093700.1.cds1	TCP
TraesCS4B02G098200.1	NAC
TraesCS4B02G099500.1.cds1	GATA
TraesCS4B02G102700.1.cds1	NAC
TraesCS4B02G108000.1	bZIP
TraesCS4B02G112700.1.cds1	Trihelix
TraesCS4B02G113300.1.cds1	GRAS
TraesCS4B02G113400.1	bZIP
TraesCS4B02G114800.6	bHLH
TraesCS4B02G117400.2	bZIP
TraesCS4B02G121500.1	WRKY
TraesCS4B02G124000.1	GRAS
TraesCS4B02G125400.1	bHLH
TraesCS4B02G133000.1.cds1	GRAS
TraesCS4B02G135000.1	bZIP
TraesCS4B02G140800.1	GRAS
TraesCS4B02G141100.1.cds1	GRAS
TraesCS4B02G141200.1.cds1	GRAS
TraesCS4B02G141300.1.cds1	GRAS
TraesCS4B02G141400.1	GRAS
TraesCS4B02G141500.1.cds1	GRAS
TraesCS4B02G159600.1.cds1	GeBP
TraesCS4B02G161200.1	NF-YC
TraesCS4B02G165900.2	WRKY
TraesCS4B02G169600.1	bZIP
TraesCS4B02G170100.1	WRKY
TraesCS4B02G173600.1	NAC
TraesCS4B02G174000.1	NAC
TraesCS4B02G175100.1.cds1	EIL
TraesCS4B02G175800.1	bZIP
TraesCS4B02G176700.1	WRKY
TraesCS4B02G178600.1	bZIP
TraesCS4B02G184500.1.cds1	bZIP
TraesCS4B02G192700.1.cds1	Trihelix
TraesCS4B02G197100.1	LBD
TraesCS4B02G203700.1	bHLH
TraesCS4B02G206800.1	Dof
TraesCS4B02G215700.1.cds1	GRAS
TraesCS4B02G217400.1	bHLH
TraesCS4B02G223000.1.cds1	NF-YC
TraesCS4B02G224600.1	LBD
TraesCS4B02G229100.2	bZIP
TraesCS4B02G230700.1.cds1	BBR-BPC
TraesCS4B02G234700.1	bHLH
TraesCS4B02G235700.1	bHLH
TraesCS4B02G239700.1	HSF
TraesCS4B02G245900.5	YABBY
TraesCS4B02G257200.1	bHLH
TraesCS4B02G266700.1.cds1	GRAS
TraesCS4B02G268800.1	E2F/DP
TraesCS4B02G276900.1.cds1	bHLH
TraesCS4B02G278100.1	HSF
TraesCS4B02G286400.1	Dof
TraesCS4B02G287900.1	bHLH
TraesCS4B02G288000.1	bHLH
TraesCS4B02G290400.1	NF-YA
TraesCS4B02G304500.1	bHLH
TraesCS4B02G306300.4	CAMTA
TraesCS4B02G308100.1	bHLH
TraesCS4B02G308200.1	bHLH
TraesCS4B02G308300.1	bHLH
TraesCS4B02G316100.1.cds1	LBD
TraesCS4B02G316200.1.cds1	LBD
TraesCS4B02G317900.1	bHLH
TraesCS4B02G320300.1	NAC
TraesCS4B02G320400.1	bZIP
TraesCS4B02G325500.1	Nin-like
TraesCS4B02G328600.1	NAC
TraesCS4B02G328700.1	NAC
TraesCS4B02G328800.1	NAC
TraesCS4B02G328900.1	NAC
TraesCS4B02G329100.1	NAC
TraesCS4B02G331900.1	bHLH
TraesCS4B02G332000.1	bHLH
TraesCS4B02G335200.1	bHLH
TraesCS4B02G336200.1	GRAS
TraesCS4B02G338700.1	bZIP
TraesCS4B02G342800.1.cds1	GRAS
TraesCS4B02G345800.1	bHLH
TraesCS4B02G346500.1	LBD
TraesCS4B02G347100.1	bHLH
TraesCS4B02G350600.1	NAC
TraesCS4B02G361100.1.cds1	LBD
TraesCS4B02G361200.1.cds1	LBD
TraesCS4B02G364800.1	bHLH
TraesCS4B02G364900.1	bHLH
TraesCS4B02G365600.1	bHLH
TraesCS4B02G367300.1.cds1	GRAS
TraesCS4B02G374400.1	GATA
TraesCS4B02G383200.1.cds1	HSF
TraesCS4B02G383300.1.cds1	HSF
TraesCS4B02G383400.1.cds1	HSF
TraesCS4B02G384700.1	NAC
TraesCS4B02G385800.1.cds1	HSF
TraesCS4B02G391500.1	bHLH
TraesCS4B02G396900.1	Trihelix
TraesCS4B02G397300.1	bHLH
TraesCS4B02G397400.1	bHLH
TraesCS4B02G397800.1	bHLH
TraesCS4D02G001700.1	LBD
TraesCS4D02G006100.1	BES1
TraesCS4D02G007000.1	NF-YB
TraesCS4D02G014100.1	WRKY
TraesCS4D02G014600.1	LBD
TraesCS4D02G017200.2	Trihelix
TraesCS4D02G018700.1	bHLH
TraesCS4D02G018800.2	bHLH
TraesCS4D02G019100.1	bHLH
TraesCS4D02G019200.1	bHLH
TraesCS4D02G020600.1.cds1	bZIP
TraesCS4D02G026100.1	CPP
TraesCS4D02G033700.1	NF-YA
TraesCS4D02G040100.1.cds1	TCP
TraesCS4D02G040400.1.cds1	GRAS
TraesCS4D02G051600.2	bHLH
TraesCS4D02G054000.1.cds1	GRAS
TraesCS4D02G056900.2	bHLH
TraesCS4D02G058900.1	bHLH
TraesCS4D02G064200.1	GATA
TraesCS4D02G068200.1	WRKY
TraesCS4D02G071200.1	NAC
TraesCS4D02G077600.1	LBD
TraesCS4D02G078800.1.cds1	LBD
TraesCS4D02G079500.1	bHLH
TraesCS4D02G080100.1.cds1	Dof
TraesCS4D02G083200.1	Nin-like
TraesCS4D02G086300.1.cds1	ZF-HD
TraesCS4D02G090500.1.cds1	TCP
TraesCS4D02G094400.1	NAC
TraesCS4D02G095700.1.cds1	GATA
TraesCS4D02G099300.1.cds1	NAC
TraesCS4D02G099900.1.cds1	NAC
TraesCS4D02G105100.1	bZIP
TraesCS4D02G110200.1.cds1	Trihelix
TraesCS4D02G110800.1.cds1	GRAS
TraesCS4D02G110900.1	bZIP
TraesCS4D02G112100.4	bHLH
TraesCS4D02G115200.1	bZIP
TraesCS4D02G122000.1	GRAS
TraesCS4D02G127800.2	GRAS
TraesCS4D02G129900.1	bZIP
TraesCS4D02G135500.1.cds1	GRAS
TraesCS4D02G135900.1	GRAS
TraesCS4D02G136000.1.cds1	GRAS
TraesCS4D02G136100.1.cds1	GRAS
TraesCS4D02G136200.1.cds1	GRAS
TraesCS4D02G136300.1.cds1	GRAS
TraesCS4D02G136400.1.cds1	GRAS
TraesCS4D02G136500.1	GRAS
TraesCS4D02G151700.1	WRKY
TraesCS4D02G158200.2	NF-YC
TraesCS4D02G163600.1.cds1	GeBP
TraesCS4D02G171700.2	bZIP
TraesCS4D02G172200.1	WRKY
TraesCS4D02G175700.1	NAC
TraesCS4D02G176000.1	NAC
TraesCS4D02G177000.1.cds1	EIL
TraesCS4D02G177700.1	bZIP
TraesCS4D02G178400.1	WRKY
TraesCS4D02G185500.1.cds1	bZIP
TraesCS4D02G193900.1.cds1	Trihelix
TraesCS4D02G197400.1	LBD
TraesCS4D02G204700.1	bHLH
TraesCS4D02G207600.1	Dof
TraesCS4D02G216200.1.cds1	GRAS
TraesCS4D02G217700.1	bHLH
TraesCS4D02G223400.1.cds1	NF-YC
TraesCS4D02G224600.1	bHLH
TraesCS4D02G225200.1	LBD
TraesCS4D02G230200.3	bZIP
TraesCS4D02G231900.1.cds1	BBR-BPC
TraesCS4D02G235900.1	bHLH
TraesCS4D02G237100.3	bHLH
TraesCS4D02G239600.1	HSF
TraesCS4D02G245300.3	YABBY
TraesCS4D02G257100.1	bHLH
TraesCS4D02G266400.1.cds1	GRAS
TraesCS4D02G268100.2	E2F/DP
TraesCS4D02G275500.1.cds1	bHLH
TraesCS4D02G276500.1	HSF
TraesCS4D02G285100.1	Dof
TraesCS4D02G286800.1	bHLH
TraesCS4D02G289600.1	NF-YA
TraesCS4D02G302700.1	bHLH
TraesCS4D02G304500.3	CAMTA
TraesCS4D02G306300.1	bHLH
TraesCS4D02G306400.1	bHLH
TraesCS4D02G312700.1.cds1	LBD
TraesCS4D02G312800.1.cds1	LBD
TraesCS4D02G316800.1	NAC
TraesCS4D02G316900.1	bZIP
TraesCS4D02G320000.1	WRKY
TraesCS4D02G320200.1	WRKY
TraesCS4D02G322400.1	Nin-like
TraesCS4D02G325700.1	NAC
TraesCS4D02G325800.1	NAC
TraesCS4D02G328800.1	bHLH
TraesCS4D02G328900.1	bHLH
TraesCS4D02G329000.2	bHLH
TraesCS4D02G329100.1	bHLH
TraesCS4D02G330500.1	bHLH
TraesCS4D02G332000.1.cds1	GRAS
TraesCS4D02G335000.1	bZIP
TraesCS4D02G338800.1.cds1	GRAS
TraesCS4D02G341500.1	LBD
TraesCS4D02G342000.1	bHLH
TraesCS4D02G345300.1	NAC
TraesCS4D02G354100.1.cds1	LBD
TraesCS4D02G354200.1.cds1	LBD
TraesCS4D02G358900.1.cds1	HSF
TraesCS4D02G360200.1.cds1	GRAS
TraesCS4D02G362800.1	GATA
TraesCS5A02G001900.1.cds1	TCP
TraesCS5A02G011300.1.cds1	bZIP
TraesCS5A02G014800.1	bHLH
TraesCS5A02G020700.1.cds1	bZIP
TraesCS5A02G022100.1	GATA
TraesCS5A02G025900.1	YABBY
TraesCS5A02G029900.1	NF-YA
TraesCS5A02G031900.1.cds1	TCP
TraesCS5A02G043300.2	NF-YA
TraesCS5A02G049100.2	NAC
TraesCS5A02G049600.1	bHLH
TraesCS5A02G053800.1	CPP
TraesCS5A02G054200.1	CPP
TraesCS5A02G057500.2	bZIP
TraesCS5A02G059100.1	WRKY
TraesCS5A02G060200.1.cds1	WRKY
TraesCS5A02G067600.1	bHLH
TraesCS5A02G078100.1	Dof
TraesCS5A02G080300.1.cds1	GRAS
TraesCS5A02G088300.1.cds1	bZIP
TraesCS5A02G104900.1	WRKY
TraesCS5A02G115300.2	bZIP
TraesCS5A02G118500.1	GATA
TraesCS5A02G121800.1.cds1	TCP
TraesCS5A02G124200.1.cds1	Trihelix
TraesCS5A02G124600.1	bZIP
TraesCS5A02G125900.3	E2F/DP
TraesCS5A02G126600.1	bZIP
TraesCS5A02G127200.1	NAC
TraesCS5A02G135000.1	GRAS
TraesCS5A02G139000.1	GRAS
TraesCS5A02G141500.1	bZIP
TraesCS5A02G142700.1.cds1	ZF-HD
TraesCS5A02G143100.1	NAC
TraesCS5A02G143200.1	NAC
TraesCS5A02G143300.1	bZIP
TraesCS5A02G144000.1	GRAS
TraesCS5A02G146500.1	WRKY
TraesCS5A02G146600.1	WRKY
TraesCS5A02G146700.1	WRKY
TraesCS5A02G152200.1.cds1	LBD
TraesCS5A02G155900.1	Dof
TraesCS5A02G156700.1	WRKY
TraesCS5A02G174200.1	bZIP
TraesCS5A02G179000.1	bZIP
TraesCS5A02G185600.1	WRKY
TraesCS5A02G185700.1	WRKY
TraesCS5A02G191900.1.cds1	LBD
TraesCS5A02G198900.1	bHLH
TraesCS5A02G207300.1.cds1	TCP
TraesCS5A02G220900.1	NAC
TraesCS5A02G225500.1	WRKY
TraesCS5A02G225600.1	WRKY
TraesCS5A02G225700.1	bHLH
TraesCS5A02G227100.1.cds1	ZF-HD
TraesCS5A02G227200.1.cds1	ZF-HD
TraesCS5A02G228000.1	NAC
TraesCS5A02G230500.1	bHLH
TraesCS5A02G237200.2	bZIP
TraesCS5A02G237500.1.cds1	bHLH
TraesCS5A02G237600.1	HSF
TraesCS5A02G237900.1	HSF
TraesCS5A02G245600.1	bHLH
TraesCS5A02G245900.2	NAC
TraesCS5A02G246500.1.cds1	ZF-HD
TraesCS5A02G248200.1	bHLH
TraesCS5A02G250400.1.cds1	bZIP
TraesCS5A02G250600.1	bHLH
TraesCS5A02G251390.4	bHLH
TraesCS5A02G251800.1.cds1	Dof
TraesCS5A02G256500.1.cds1	NF-YC
TraesCS5A02G258100.1	WRKY
TraesCS5A02G264800.1	bHLH
TraesCS5A02G265600.1	bZIP
TraesCS5A02G265700.1	EIL
TraesCS5A02G265900.2	SBP
TraesCS5A02G271500.2	NAC
TraesCS5A02G275900.1	NAC
TraesCS5A02G279200.2	bHLH
TraesCS5A02G284000.1	LBD
TraesCS5A02G286700.2	SBP
TraesCS5A02G291200.1	NAC
TraesCS5A02G292900.1	bHLH
TraesCS5A02G299400.1	bZIP
TraesCS5A02G306200.1.cds1	bHLH
TraesCS5A02G306400.1.cds1	bHLH
TraesCS5A02G306500.1.cds1	bHLH
TraesCS5A02G306600.1.cds1	bHLH
TraesCS5A02G306700.1.cds1	bHLH
TraesCS5A02G308400.1	bZIP
TraesCS5A02G309300.1.cds1	TCP
TraesCS5A02G314700.1	HSF
TraesCS5A02G319200.1	SRS
TraesCS5A02G325800.1	GRAS
TraesCS5A02G332000.1	bZIP
TraesCS5A02G339600.1	NAC
TraesCS5A02G344100.1	WRKY
TraesCS5A02G349500.1	Nin-like
TraesCS5A02G353500.1	NAC
TraesCS5A02G360100.1	Trihelix
TraesCS5A02G371500.2	YABBY
TraesCS5A02G373100.1.cds1	WRKY
TraesCS5A02G373500.1	NF-YA
TraesCS5A02G376500.1	bHLH
TraesCS5A02G380900.3	bHLH
TraesCS5A02G381000.1	WRKY
TraesCS5A02G383800.1	HSF
TraesCS5A02G395100.1	WRKY
TraesCS5A02G396800.1	WRKY
TraesCS5A02G397200.1	bHLH
TraesCS5A02G401300.1	bHLH
TraesCS5A02G401800.1.cds1	Dof
TraesCS5A02G405200.1.cds1	bZIP
TraesCS5A02G409800.1	GRAS
TraesCS5A02G411700.1	NAC
TraesCS5A02G411800.1	NAC
TraesCS5A02G411900.1	NAC
TraesCS5A02G414000.1.cds1	GRAS
TraesCS5A02G420200.1	bHLH
TraesCS5A02G423900.1.cds1	TCP
TraesCS5A02G437900.1	HSF
TraesCS5A02G440400.1	bZIP
TraesCS5A02G441900.1	bHLH
TraesCS5A02G443100.1.cds1	Trihelix
TraesCS5A02G443600.1	WRKY
TraesCS5A02G460800.2	bZIP
TraesCS5A02G466300.1	bHLH
TraesCS5A02G467300.1	NAC
TraesCS5A02G468300.1	NAC
TraesCS5A02G479200.1	bHLH
TraesCS5A02G479400.1	Dof
TraesCS5A02G481300.1.cds1	GRAS
TraesCS5A02G489500.1	bHLH
TraesCS5A02G491600.1	bZIP
TraesCS5A02G491700.1	NAC
TraesCS5A02G495800.1	WRKY
TraesCS5A02G496300.1	bHLH
TraesCS5A02G497800.1	Nin-like
TraesCS5A02G500400.1	NAC
TraesCS5A02G500500.1	NAC
TraesCS5A02G500600.1	NAC
TraesCS5A02G500700.1	NAC
TraesCS5A02G503300.1	bHLH
TraesCS5A02G503400.1	bHLH
TraesCS5A02G503500.1	bHLH
TraesCS5A02G505100.1	bHLH
TraesCS5A02G505900.1.cds1	GRAS
TraesCS5A02G506000.1	GRAS
TraesCS5A02G506100.1	GRAS
TraesCS5A02G508600.1	bZIP
TraesCS5A02G511900.1.cds1	GRAS
TraesCS5A02G515300.1	LBD
TraesCS5A02G515800.1	bHLH
TraesCS5A02G519300.1	NAC
TraesCS5A02G524000.1	HSF
TraesCS5A02G529300.1.cds1	LBD
TraesCS5A02G529400.1.cds1	LBD
TraesCS5A02G533200.1	bHLH
TraesCS5A02G533300.1	bHLH
TraesCS5A02G533500.1	bHLH
TraesCS5A02G533900.1	bHLH
TraesCS5A02G535000.1.cds1	GRAS
TraesCS5A02G538600.1	GATA
TraesCS5A02G548700.1.cds1	HSF
TraesCS5A02G550700.1.cds1	HSF
TraesCS5A02G555200.1	bHLH
TraesCS5A02G555300.1	bHLH
TraesCS5A02G558200.1	Trihelix
TraesCS5A02G558500.1	bHLH
TraesCS5B02G002300.1.cds1	TCP
TraesCS5B02G009200.1.cds1	bZIP
TraesCS5B02G013000.2	bHLH
TraesCS5B02G017700.1.cds1	bZIP
TraesCS5B02G018600.1	GATA
TraesCS5B02G025100.1	YABBY
TraesCS5B02G028500.1	NF-YA
TraesCS5B02G032000.1.cds1	TCP
TraesCS5B02G047100.2	NF-YA
TraesCS5B02G054200.2	NAC
TraesCS5B02G054800.2	bHLH
TraesCS5B02G059200.1	bZIP
TraesCS5B02G062200.1	CPP
TraesCS5B02G062400.1	CPP
TraesCS5B02G066400.1	WRKY
TraesCS5B02G067700.1.cds1	WRKY
TraesCS5B02G074500.1	bHLH
TraesCS5B02G087600.3	Dof
TraesCS5B02G094300.1.cds1	bZIP
TraesCS5B02G104200.1	NAC
TraesCS5B02G108500.1	WRKY
TraesCS5B02G117100.1.cds1	TCP
TraesCS5B02G117700.1	GATA
TraesCS5B02G122000.2	bZIP
TraesCS5B02G124000.1.cds1	Trihelix
TraesCS5B02G124200.1	bZIP
TraesCS5B02G125100.1	E2F/DP
TraesCS5B02G125800.1	bZIP
TraesCS5B02G126300.1	NAC
TraesCS5B02G133800.1	GRAS
TraesCS5B02G138100.1	GRAS
TraesCS5B02G139800.1	bZIP
TraesCS5B02G141400.1.cds1	ZF-HD
TraesCS5B02G141900.1	NAC
TraesCS5B02G142100.1	NAC
TraesCS5B02G142200.1	bZIP
TraesCS5B02G143100.1	GRAS
TraesCS5B02G145300.1	WRKY
TraesCS5B02G145400.1	WRKY
TraesCS5B02G145500.1	WRKY
TraesCS5B02G150800.1.cds1	LBD
TraesCS5B02G154100.1	Dof
TraesCS5B02G154900.1	WRKY
TraesCS5B02G176700.1	bZIP
TraesCS5B02G183700.1	WRKY
TraesCS5B02G183800.1	WRKY
TraesCS5B02G191200.1.cds1	LBD
TraesCS5B02G197500.1	bHLH
TraesCS5B02G205600.1.cds1	TCP
TraesCS5B02G224000.1	WRKY
TraesCS5B02G224100.1	WRKY
TraesCS5B02G224200.1	bHLH
TraesCS5B02G225700.1.cds1	ZF-HD
TraesCS5B02G226000.1.cds1	ZF-HD
TraesCS5B02G226800.1	NAC
TraesCS5B02G229000.1	bHLH
TraesCS5B02G235200.1.cds1	bHLH
TraesCS5B02G235600.2	bZIP
TraesCS5B02G236100.1	HSF
TraesCS5B02G236400.1	HSF
TraesCS5B02G243000.1	bHLH
TraesCS5B02G243300.1	NAC
TraesCS5B02G243800.1.cds1	ZF-HD
TraesCS5B02G245900.1	bHLH
TraesCS5B02G248400.1.cds1	bZIP
TraesCS5B02G248600.1	bHLH
TraesCS5B02G249800.1.cds1	Dof
TraesCS5B02G255900.1.cds1	NF-YC
TraesCS5B02G257300.1	WRKY
TraesCS5B02G264300.1	bHLH
TraesCS5B02G265300.1	bZIP
TraesCS5B02G265400.1	EIL
TraesCS5B02G265600.2	SBP
TraesCS5B02G275200.1	NAC
TraesCS5B02G278600.1	bHLH
TraesCS5B02G282700.1	LBD
TraesCS5B02G286000.1	SBP
TraesCS5B02G290200.1	NAC
TraesCS5B02G292100.1	bHLH
TraesCS5B02G301900.1	bZIP
TraesCS5B02G306600.1	bHLH
TraesCS5B02G306800.1.cds1	bHLH
TraesCS5B02G307000.1.cds1	bHLH
TraesCS5B02G307100.1.cds1	bHLH
TraesCS5B02G308800.1	bZIP
TraesCS5B02G310000.1.cds1	TCP
TraesCS5B02G315600.1	HSF
TraesCS5B02G319600.1	SRS
TraesCS5B02G326100.1	GRAS
TraesCS5B02G326400.2	GRAS
TraesCS5B02G332300.1	bZIP
TraesCS5B02G338400.1	NAC
TraesCS5B02G338700.1	NAC
TraesCS5B02G350900.1	Nin-like
TraesCS5B02G356000.1	NAC
TraesCS5B02G356100.1	NAC
TraesCS5B02G362600.2	Trihelix
TraesCS5B02G375100.1.cds1	WRKY
TraesCS5B02G375500.1	NF-YA
TraesCS5B02G380200.1	bHLH
TraesCS5B02G384500.1	bHLH
TraesCS5B02G384600.1	WRKY
TraesCS5B02G399900.1	WRKY
TraesCS5B02G401800.1	WRKY
TraesCS5B02G402200.1	bHLH
TraesCS5B02G406100.1	bHLH
TraesCS5B02G406500.1.cds1	Dof
TraesCS5B02G410000.1.cds1	bZIP
TraesCS5B02G415400.1	NAC
TraesCS5B02G415600.1	NAC
TraesCS5B02G415700.1	NAC
TraesCS5B02G417000.1	GRAS
TraesCS5B02G422000.1	bHLH
TraesCS5B02G426200.1.cds1	TCP
TraesCS5B02G440700.1	HSF
TraesCS5B02G444100.2	bZIP
TraesCS5B02G445900.1	bHLH
TraesCS5B02G447700.1.cds1	Trihelix
TraesCS5B02G454900.1	NF-YB
TraesCS5B02G457600.1	bHLH
TraesCS5B02G470600.1	bZIP
TraesCS5B02G478000.1	bHLH
TraesCS5B02G480900.2	NAC
TraesCS5B02G492100.1	bHLH
TraesCS5B02G492300.1	bHLH
TraesCS5B02G492600.1	Dof
TraesCS5B02G494500.1.cds1	GRAS
TraesCS5B02G508800.1	GATA
TraesCS5B02G512800.1	SBP
TraesCS5B02G516200.1.cds1	TCP
TraesCS5B02G518400.1	bHLH
TraesCS5B02G518500.1	bHLH
TraesCS5B02G518800.1	bHLH
TraesCS5B02G521100.2	CAMTA
TraesCS5B02G550800.1	NAC
TraesCS5B02G556200.1	HSF
TraesCS5B02G558100.2	WRKY
TraesCS5B02G564200.1.cds1	Trihelix
TraesCS5D02G002300.1.cds1	TCP
TraesCS5D02G016200.1.cds1	bZIP
TraesCS5D02G020600.1	bHLH
TraesCS5D02G025800.1.cds1	bZIP
TraesCS5D02G027700.1	GATA
TraesCS5D02G033700.2	YABBY
TraesCS5D02G037800.1	NF-YA
TraesCS5D02G040100.1.cds1	TCP
TraesCS5D02G052200.2	NF-YA
TraesCS5D02G059700.2	NAC
TraesCS5D02G060300.1	bHLH
TraesCS5D02G065300.1	CPP
TraesCS5D02G065500.1	CPP
TraesCS5D02G068800.1	bZIP
TraesCS5D02G070700.1	WRKY
TraesCS5D02G071800.1.cds1	WRKY
TraesCS5D02G078800.1	bHLH
TraesCS5D02G092000.1	GRAS
TraesCS5D02G093800.2	Dof
TraesCS5D02G100700.1.cds1	bZIP
TraesCS5D02G111300.1	NAC
TraesCS5D02G116100.1	WRKY
TraesCS5D02G124600.1	bZIP
TraesCS5D02G129900.2	GATA
TraesCS5D02G132100.1.cds1	Trihelix
TraesCS5D02G132300.1	bZIP
TraesCS5D02G133600.1	E2F/DP
TraesCS5D02G134100.1	bZIP
TraesCS5D02G134800.1	NAC
TraesCS5D02G139500.1	GRAS
TraesCS5D02G145600.1	WRKY
TraesCS5D02G145700.1	WRKY
TraesCS5D02G145800.1	WRKY
TraesCS5D02G148000.1	GRAS
TraesCS5D02G148700.1	bZIP
TraesCS5D02G148800.1	NAC
TraesCS5D02G148900.1	NAC
TraesCS5D02G150700.1	bZIP
TraesCS5D02G152700.1	GRAS
TraesCS5D02G157400.1.cds1	LBD
TraesCS5D02G161000.1	Dof
TraesCS5D02G162100.1	WRKY
TraesCS5D02G178800.1	bZIP
TraesCS5D02G183500.1	bZIP
TraesCS5D02G190700.1	WRKY
TraesCS5D02G190800.1	WRKY
TraesCS5D02G199000.1.cds1	LBD
TraesCS5D02G204800.1	bHLH
TraesCS5D02G213400.1.cds1	TCP
TraesCS5D02G232700.1	WRKY
TraesCS5D02G232800.1	WRKY
TraesCS5D02G232900.1	WRKY
TraesCS5D02G233000.1	bHLH
TraesCS5D02G234600.1.cds1	ZF-HD
TraesCS5D02G237300.1	bHLH
TraesCS5D02G239600.1	NAC
TraesCS5D02G243900.1	HSF
TraesCS5D02G244000.1.cds1	bHLH
TraesCS5D02G244500.1	bZIP
TraesCS5D02G244800.1	HSF
TraesCS5D02G252300.1	bHLH
TraesCS5D02G253100.1.cds1	ZF-HD
TraesCS5D02G255100.1	bHLH
TraesCS5D02G258000.1.cds1	bZIP
TraesCS5D02G258300.1	bHLH
TraesCS5D02G259700.1.cds1	Dof
TraesCS5D02G265000.1.cds1	NF-YC
TraesCS5D02G266300.1	WRKY
TraesCS5D02G272800.1	bHLH
TraesCS5D02G273500.1	bZIP
TraesCS5D02G273600.1.cds1	EIL
TraesCS5D02G273900.2	SBP
TraesCS5D02G279100.2	NAC
TraesCS5D02G283200.1	NAC
TraesCS5D02G286300.5	bHLH
TraesCS5D02G291300.1	LBD
TraesCS5D02G294400.1	SBP
TraesCS5D02G298600.1	NAC
TraesCS5D02G300100.1	bHLH
TraesCS5D02G308600.1	bZIP
TraesCS5D02G313400.1.cds1	bHLH
TraesCS5D02G313500.1.cds1	bHLH
TraesCS5D02G313600.1.cds1	bHLH
TraesCS5D02G313700.1.cds1	bHLH
TraesCS5D02G315400.1	bZIP
TraesCS5D02G316300.1.cds1	TCP
TraesCS5D02G321000.1	HSF
TraesCS5D02G325400.1	SRS
TraesCS5D02G332000.1	GRAS
TraesCS5D02G338000.1	bZIP
TraesCS5D02G344100.1	NAC
TraesCS5D02G349800.2	WRKY
TraesCS5D02G355900.1	Nin-like
TraesCS5D02G360700.1	NAC
TraesCS5D02G360800.1	NAC
TraesCS5D02G369500.2	Trihelix
TraesCS5D02G380900.1	YABBY
TraesCS5D02G382600.1.cds1	WRKY
TraesCS5D02G383000.1	NF-YA
TraesCS5D02G386500.1	bHLH
TraesCS5D02G390700.3	bHLH
TraesCS5D02G390800.1	WRKY
TraesCS5D02G393200.1	HSF
TraesCS5D02G404400.1	WRKY
TraesCS5D02G406500.1	WRKY
TraesCS5D02G406900.1	bHLH
TraesCS5D02G411600.1	bHLH
TraesCS5D02G412000.1.cds1	Dof
TraesCS5D02G415300.1.cds1	bZIP
TraesCS5D02G419400.2.cds1	GRAS
TraesCS5D02G420800.1	NAC
TraesCS5D02G421000.1	NAC
TraesCS5D02G421100.1	NAC
TraesCS5D02G422300.1	GRAS
TraesCS5D02G428400.2	bHLH
TraesCS5D02G432500.1.cds1	TCP
TraesCS5D02G445100.1	HSF
TraesCS5D02G447500.1	bZIP
TraesCS5D02G449200.1	bHLH
[truncated: 3,578 more rows]

## Sheet: S2_R genes and Effectors PPIs
Host	Pathogen	Protein-protein Interaction Database	Interaction type
TraesCS1B02G333200.1.cds1	GMQ_18125T0	IntAct	Interolog
TraesCS1B02G163400.2	GMQ_18125T0	IntAct	Interolog
TraesCS1B02G151300.1	GMQ_18125T0	IntAct	Interolog
TraesCS1B02G206700.1	GMQ_18125T0	IntAct	Interolog
TraesCS1B02G294300.1	GMQ_18125T0	IntAct	Interolog
TraesCS1B02G139600.1	GMQ_18125T0	IntAct	Interolog
TraesCS1B02G139500.1	GMQ_18125T0	IntAct	Interolog
TraesCS1B02G384700.1.cds1	GMQ_18125T0	BioGRID	Interolog
TraesCS1B02G385000.1.cds1	GMQ_18125T0	BioGRID	Interolog
TraesCS1B02G384900.1.cds1	GMQ_18125T0	BioGRID	Interolog
TraesCS1B02G385200.1.cds1	GMQ_18125T0	BioGRID	Interolog
TraesCS1B02G137500.1.cds1	GMQ_18125T0	BioGRID	Interolog
TraesCS1B02G385300.1.cds1	GMQ_18125T0	BioGRID	Interolog
TraesCS1B02G385100.1.cds1	GMQ_18125T0	BioGRID	Interolog
TraesCS1B02G088700.1	GMQ_18125T0	BioGRID	Interolog
TraesCS1B02G157100.1	GMQ_18125T0	IntAct	Interolog
TraesCS1B02G337200.1	GMQ_18125T0	BioGRID	Interolog
TraesCS1B02G307400.1.cds1	GMQ_18125T0	STRING	Interolog
TraesCS1B02G257500.1	GMQ_18125T0	BioGRID	Interolog
TraesCS1B02G426300.1	GMQ_18125T0	IntAct	Interolog
TraesCS1B02G158500.1	GMQ_18125T0	IntAct	Interolog
TraesCS1B02G150900.1	GMQ_18125T0	IntAct	Interolog
TraesCS1B02G019100.2	GMQ_18125T0	IntAct	Interolog
TraesCS1B02G018900.1	GMQ_18125T0	IntAct	Interolog
TraesCS1B02G410500.1.cds1	GMQ_18125T0	BioGRID	Interolog
TraesCS1B02G152700.1	GMQ_18125T0	BioGRID	Interolog
TraesCS1B02G327000.1.cds1	GMQ_18125T0	BioGRID	Interolog
TraesCS1B02G256600.1	GMQ_18125T0	BioGRID	Interolog
TraesCS1B02G085000.1	GMQ_18125T0	BioGRID	Interolog
TraesCS1B02G095200.2	GMQ_18125T0	BioGRID	Interolog
TraesCS1B02G401500.1.cds1	GMQ_18125T0	BioGRID	Interolog
TraesCS1B02G254800.1	GMQ_18125T0	BioGRID	Interolog
TraesCS1B02G133700.1.cds1	GMQ_18125T0	BioGRID	Interolog
TraesCS1B02G410700.1.cds1	GMQ_18125T0	BioGRID	Interolog
TraesCS1B02G376500.1.cds1	GMQ_18125T0	DOMINE	Domain
TraesCS1B02G317400.1	GMQ_18125T0	DOMINE	Domain
TraesCS1B02G317300.1	GMQ_18125T0	DOMINE	Domain
TraesCS1B02G317200.1	GMQ_18125T0	DOMINE	Domain
TraesCS1B02G134600.1.cds1	GMQ_18125T0	STRING	Interolog
TraesCS1B02G205800.2	GMQ_18125T0	IntAct	Interolog
TraesCS1B02G002600.1.cds1	GMQ_18125T0	STRING	Interolog
TraesCS1B02G008800.1.cds1	GMQ_18125T0	STRING	Interolog
TraesCS1B02G189900.1	GMQ_18125T0	BioGRID	Interolog
TraesCS1B02G477500.1	GMQ_18125T0	BioGRID	Interolog
TraesCS1B02G419300.1.cds1	GMQ_18125T0	BioGRID	Interolog
TraesCS1B02G468000.1	GMQ_18125T0	BioGRID	Interolog
TraesCS1B02G110600.1	GMQ_18125T0	BioGRID	Interolog
TraesCS1B02G110700.1	GMQ_18125T0	BioGRID	Interolog
TraesCS1B02G018600.1.cds1	GMQ_18125T0	BioGRID	Interolog
TraesCS1B02G419600.1.cds1	GMQ_18125T0	BioGRID	Interolog
TraesCS1B02G375400.1.cds1	GMQ_18125T0	BioGRID	Interolog
TraesCS1B02G097700.1	GMQ_18125T0	BioGRID	Interolog
TraesCS1B02G149900.1	GMQ_18125T0	BioGRID	Interolog
TraesCS1B02G419900.1	GMQ_18125T0	BioGRID	Interolog
TraesCS1B02G142300.1	GMQ_18125T0	BioGRID	Interolog
TraesCS1B02G196700.3	GMQ_18125T0	BioGRID	Interolog
TraesCS1B02G120100.1.cds1	GMQ_18125T0	BioGRID	Interolog
TraesCS1B02G301500.1	GMQ_18125T0	BioGRID	Interolog
TraesCS1B02G445300.1	GMQ_18125T0	BioGRID	Interolog
TraesCS1B02G212800.1	GMQ_18125T0	BioGRID	Interolog
TraesCS1B02G104900.1	GMQ_18125T0	BioGRID	Interolog
TraesCS1B02G452200.1	GMQ_18125T0	BioGRID	Interolog
TraesCS1B02G192600.3	GMQ_18125T0	BioGRID	Interolog
TraesCS1B02G431400.2	GMQ_18125T0	BioGRID	Interolog
TraesCS1B02G119700.1.cds1	GMQ_18125T0	BioGRID	Interolog
TraesCS1B02G119600.1.cds1	GMQ_18125T0	BioGRID	Interolog
TraesCS1B02G161300.1	GMQ_18125T0	BioGRID	Interolog
TraesCS1B02G013900.1	GMQ_18125T0	BioGRID	Interolog
TraesCS1B02G213200.1	GMQ_18125T0	BioGRID	Interolog
TraesCS1B02G053800.1	GMQ_18125T0	BioGRID	Interolog
TraesCS1B02G289100.2	GMQ_18125T0	BioGRID	Interolog
TraesCS1B02G060700.1	GMQ_18125T0	IDDI	Domain
TraesCS1B02G268800.1	GMQ_18125T0	IDDI	Domain
TraesCS1B02G241200.1	GMQ_18125T0	BioGRID	Interolog
TraesCS1B02G325300.1	GMQ_18125T0	BioGRID	Interolog
TraesCS1B02G171700.1	GMQ_18125T0	BioGRID	Interolog
TraesCS1B02G380300.1	GMQ_18125T0	STRING	Interolog
TraesCS1B02G380400.2	GMQ_18125T0	STRING	Interolog
TraesCS1B02G376000.1	GMQ_18125T0	STRING	Interolog
TraesCS1B02G143700.1	GMQ_18125T0	STRING	Interolog
TraesCS1B02G297300.1	GMQ_18125T0	STRING	Interolog
TraesCS1B02G260300.1	GMQ_18125T0	STRING	Interolog
TraesCS1B02G001500.1	GMQ_18125T0	STRING	Interolog
TraesCS1B02G038800.1	GMQ_18125T0	STRING	Interolog
TraesCS1B02G471100.1	GMQ_18125T0	BioGRID	Interolog
TraesCS1B02G157700.1	GMQ_18125T0	STRING	Interolog
TraesCS1B02G329700.1	GMQ_18125T0	STRING	Interolog
TraesCS1B02G193000.1	GMQ_18125T0	STRING	Interolog
TraesCS1B02G247100.1	GMQ_18125T0	STRING	Interolog
TraesCS1B02G109400.1	GMQ_18125T0	STRING	Interolog
TraesCS1B02G203200.1	GMQ_18125T0	STRING	Interolog
TraesCS1B02G454100.1	GMQ_18125T0	STRING	Interolog
TraesCS1B02G454600.1	GMQ_18125T0	STRING	Interolog
TraesCS1B02G454900.1	GMQ_18125T0	BioGRID	Interolog
TraesCS1B02G238400.1	GMQ_18125T0	STRING	Interolog
TraesCS1B02G114100.1	GMQ_18125T0	STRING	Interolog
TraesCS1B02G341600.1	GMQ_18125T0	STRING	Interolog
TraesCS1B02G454700.1	GMQ_18125T0	BioGRID	Interolog
TraesCS1B02G275100.1.cds1	GMQ_18125T0	STRING	Interolog
TraesCS1B02G064500.1	GMQ_18125T0	STRING	Interolog
TraesCS1B02G430500.1	GMQ_18125T0	STRING	Interolog
TraesCS1B02G319700.1	GMQ_18125T0	STRING	Interolog
TraesCS1B02G350100.1	GMQ_18125T0	STRING	Interolog
TraesCS1B02G319500.1	GMQ_18125T0	STRING	Interolog
TraesCS1B02G039600.1	GMQ_18125T0	STRING	Interolog
TraesCS1B02G162500.1	GMQ_18125T0	STRING	Interolog
TraesCS1B02G024500.1	GMQ_18125T0	STRING	Interolog
TraesCS1B02G333100.1	GMQ_18125T0	IDDI	Domain
TraesCS1B02G201400.1	GMQ_18125T0	STRING	Interolog
TraesCS1B02G252500.1.cds1	GMQ_18125T0	BioGRID	Interolog
TraesCS1B02G008700.1	GMQ_18125T0	STRING	Interolog
TraesCS1B02G394900.1	GMQ_18125T0	STRING	Interolog
TraesCS1B02G374600.1	GMQ_18125T0	IntAct	Interolog
TraesCS1B02G374500.1	GMQ_18125T0	IDDI	Domain
TraesCS1B02G321900.1	GMQ_18125T0	IDDI	Domain
TraesCS1B02G195200.1	GMQ_18125T0	IDDI	Domain
TraesCS1B02G279300.1.cds1	GMQ_18125T0	IDDI	Domain
TraesCS1B02G037600.1	GMQ_18125T0	BioGRID	Interolog
TraesCS1B02G445500.1.cds1	GMQ_18125T0	BioGRID	Interolog
TraesCS1B02G197600.1	GMQ_18125T0	IDDI	Domain
TraesCS1B02G167100.1	GMQ_18125T0	STRING	Interolog
TraesCS1B02G255600.1	GMQ_18125T0	BioGRID	Interolog
TraesCS1B02G373800.3	GMQ_18125T0	IntAct	Interolog
TraesCS1B02G052100.1	GMQ_18125T0	IntAct	Interolog
TraesCS1B02G316500.1	GMQ_18125T0	IntAct	Interolog
TraesCS1B02G478100.1	GMQ_18125T0	BioGRID	Interolog
TraesCS1B02G192400.1	GMQ_18125T0	BioGRID	Interolog
TraesCS1B02G120800.1	GMQ_18125T0	BioGRID	Interolog
TraesCS1B02G235400.1.cds1	GMQ_18125T0	BioGRID	Interolog
TraesCS1B02G235500.1.cds1	GMQ_18125T0	BioGRID	Interolog
TraesCS1B02G293000.1	GMQ_18125T0	BioGRID	Interolog
TraesCS1B02G089700.1	GMQ_18125T0	BioGRID	Interolog
TraesCS1B02G476600.1	GMQ_18125T0	BioGRID	Interolog
TraesCS1B02G352200.2	GMQ_18125T0	BioGRID	Interolog
TraesCS1B02G259200.1.cds1	GMQ_18125T0	BioGRID	Interolog
TraesCS1B02G235300.1.cds1	GMQ_18125T0	BioGRID	Interolog
TraesCS1B02G455200.1	GMQ_18125T0	IDDI	Domain
TraesCS1B02G419200.1.cds1	GMQ_18125T0	BioGRID	Interolog
TraesCS1B02G316400.1	GMQ_18125T0	IntAct	Interolog
TraesCS1B02G480100.1	GMQ_18125T0	STRING	Interolog
TraesCS1B02G149400.2	GMQ_18125T0	IDDI	Domain
TraesCS1B02G381300.1.cds1	GMQ_18125T0	STRING	Interolog
TraesCS1B02G287200.1.cds1	GMQ_18125T0	BioGRID	Interolog
TraesCS1B02G160900.1	GMQ_18125T0	STRING	Interolog
TraesCS1B02G247800.1	GMQ_18125T0	STRING	Interolog
TraesCS1B02G374800.1	GMQ_18125T0	BioGRID	Interolog
TraesCS1B02G106900.4	GMQ_18125T0	BioGRID	Interolog
TraesCS1B02G050200.3	GMQ_18125T0	BioGRID	Interolog
TraesCS1B02G196800.1	GMQ_18125T0	BioGRID	Interolog
TraesCS1B02G010200.1	GMQ_18125T0	STRING	Interolog
TraesCS1B02G119200.1	GMQ_18125T0	STRING	Interolog
TraesCS1B02G214400.2	GMQ_18125T0	BioGRID	Interolog
TraesCS1B02G140300.1	GMQ_18125T0	BioGRID	Interolog
TraesCS1B02G159100.2	GMQ_18125T0	DOMINE	Domain
TraesCS1B02G294400.2	GMQ_18125T0	BioGRID	Interolog
TraesCS1B02G420600.1	GMQ_18125T0	BioGRID	Interolog
TraesCS1B02G360700.2	GMQ_18125T0	BioGRID	Interolog
TraesCS1B02G293500.1	GMQ_18125T0	BioGRID	Interolog
TraesCS1B02G123200.1	GMQ_18125T0	BioGRID	Interolog
TraesCS1B02G183200.1	GMQ_18125T0	IDDI	Domain
TraesCS1B02G179500.2	GMQ_18125T0	IDDI	Domain
TraesCS1B02G296300.1	GMQ_18125T0	BioGRID	Interolog
TraesCS1B02G048900.1	GMQ_18125T0	BioGRID	Interolog
TraesCS1B02G357400.1	GMQ_18125T0	BioGRID	Interolog
TraesCS1B02G049100.1	GMQ_18125T0	BioGRID	Interolog
TraesCS1B02G286300.1.cds1	GMQ_18125T0	IDDI	Domain
TraesCS1B02G205100.1.cds1	GMQ_18125T0	IDDI	Domain
TraesCS1B02G275300.1	GMQ_18125T0	IDDI	Domain
TraesCS1B02G423300.1	GMQ_18125T0	IDDI	Domain
TraesCS1B02G202400.1	GMQ_18125T0	IDDI	Domain
TraesCS1B02G423400.1	GMQ_18125T0	IDDI	Domain
TraesCS1B02G061800.1	GMQ_18125T0	IDDI	Domain
TraesCS1B02G257000.1	GMQ_18125T0	IDDI	Domain
TraesCS1B02G476400.1	GMQ_18125T0	IDDI	Domain
TraesCS1B02G379000.1	GMQ_18125T0	IDDI	Domain
TraesCS1B02G191400.1	GMQ_18125T0	IDDI	Domain
TraesCS1B02G028600.1	GMQ_18125T0	IDDI	Domain
TraesCS1B02G119900.1	GMQ_18125T0	IDDI	Domain
TraesCS1B02G015900.1	GMQ_18125T0	IDDI	Domain
TraesCS1B02G347700.1	GMQ_18125T0	IDDI	Domain
TraesCS1B02G423200.1	GMQ_18125T0	IDDI	Domain
TraesCS1B02G321800.1	GMQ_18125T0	IDDI	Domain
TraesCS1B02G067500.1	GMQ_18125T0	IDDI	Domain
TraesCS1B02G064800.1	GMQ_18125T0	IDDI	Domain
TraesCS1B02G254400.1	GMQ_18125T0	STRING	Interolog
TraesCS1B02G278200.2	GMQ_18125T0	STRING	Interolog
TraesCS1B02G118900.2	GMQ_18125T0	BioGRID	Interolog
TraesCS1B02G308200.1	GMQ_18125T0	STRING	Interolog
TraesCS1B02G088900.2	GMQ_18125T0	STRING	Interolog
TraesCS1B02G310900.1	GMQ_18125T0	STRING	Interolog
TraesCS1B02G282500.1	GMQ_18125T0	IntAct	Interolog
TraesCS1B02G071500.1	GMQ_18125T0	BioGRID	Interolog
TraesCS1B02G202600.1	GMQ_18125T0	BioGRID	Interolog
TraesCS1B02G259800.1	GMQ_18125T0	IDDI	Domain
TraesCS1B02G101100.1	GMQ_18125T0	IDDI	Domain
TraesCS1B02G418900.1	GMQ_18125T0	IDDI	Domain
TraesCS1B02G355900.1.cds1	GMQ_18125T0	IntAct	Interolog
TraesCS1B02G410300.1	GMQ_18125T0	IntAct	Interolog
TraesCS1B02G419000.1	GMQ_18125T0	IDDI	Domain
TraesCS1B02G401400.1	GMQ_18125T0	IDDI	Domain
TraesCS1B02G047400.1	GMQ_18125T0	IntAct	Interolog
TraesCS1B02G054000.1.cds1	GMQ_18125T0	IntAct	Interolog
TraesCS1B02G226100.1	GMQ_18125T0	STRING	Interolog
TraesCS1B02G225800.1	GMQ_18125T0	STRING	Interolog
TraesCS1B02G226000.2	GMQ_18125T0	STRING	Interolog
TraesCS1B02G217200.1	GMQ_18125T0	STRING	Interolog
TraesCS1B02G222300.1	GMQ_18125T0	STRING	Interolog
TraesCS1B02G225900.1	GMQ_18125T0	STRING	Interolog
TraesCS1B02G225700.1	GMQ_18125T0	STRING	Interolog
TraesCS1B02G024000.1	GMQ_18125T0	IDDI	Domain
TraesCS1B02G347800.1	GMQ_18125T0	IDDI	Domain
TraesCS1B02G253600.1	GMQ_18125T0	IDDI	Domain
TraesCS1B02G108400.1	GMQ_18125T0	STRING	Interolog
TraesCS1B02G095800.1	GMQ_18125T0	STRING	Interolog
TraesCS1B02G330400.1	GMQ_18125T0	STRING	Interolog
TraesCS1B02G354800.1	GMQ_18125T0	STRING	Interolog
TraesCS1B02G228400.1	GMQ_18125T0	STRING	Interolog
TraesCS1B02G214900.1	GMQ_18125T0	STRING	Interolog
TraesCS1B02G331200.1	GMQ_18125T0	STRING	Interolog
TraesCS1B02G096800.1	GMQ_18125T0	STRING	Interolog
TraesCS1B02G330200.1	GMQ_18125T0	STRING	Interolog
TraesCS1B02G096200.1	GMQ_18125T0	STRING	Interolog
TraesCS1B02G096600.1	GMQ_18125T0	STRING	Interolog
TraesCS1B02G365300.1	GMQ_18125T0	STRING	Interolog
TraesCS1B02G115000.1	GMQ_18125T0	STRING	Interolog
TraesCS1B02G355000.1	GMQ_18125T0	STRING	Interolog
TraesCS1B02G354900.1	GMQ_18125T0	STRING	Interolog
TraesCS1B02G331100.1.cds1	GMQ_18125T0	STRING	Interolog
TraesCS1B02G142800.1	GMQ_18125T0	STRING	Interolog
TraesCS1B02G115800.1	GMQ_18125T0	STRING	Interolog
TraesCS1B02G330800.1	GMQ_18125T0	STRING	Interolog
TraesCS1B02G315100.1.cds1	GMQ_18125T0	STRING	Interolog
TraesCS1B02G355200.1	GMQ_18125T0	STRING	Interolog
TraesCS1B02G330700.1	GMQ_18125T0	STRING	Interolog
TraesCS1B02G214800.1	GMQ_18125T0	STRING	Interolog
TraesCS1B02G331300.1	GMQ_18125T0	STRING	Interolog
TraesCS1B02G096300.1	GMQ_18125T0	STRING	Interolog
TraesCS1B02G330600.1	GMQ_18125T0	STRING	Interolog
TraesCS1B02G096400.1	GMQ_18125T0	STRING	Interolog
TraesCS1B02G316900.1.cds1	GMQ_18125T0	STRING	Interolog
TraesCS1B02G330500.1	GMQ_18125T0	STRING	Interolog
TraesCS1B02G096900.1	GMQ_18125T0	STRING	Interolog
TraesCS1B02G331000.1	GMQ_18125T0	STRING	Interolog
TraesCS1B02G096000.1	GMQ_18125T0	STRING	Interolog
TraesCS1B02G115900.1	GMQ_18125T0	STRING	Interolog
TraesCS1B02G355400.1.cds1	GMQ_18125T0	STRING	Interolog
TraesCS1B02G115700.1	GMQ_18125T0	STRING	Interolog
TraesCS1B02G355500.1.cds1	GMQ_18125T0	STRING	Interolog
TraesCS1B02G182900.1	GMQ_18125T0	STRING	Interolog
TraesCS1B02G027700.2	GMQ_18125T0	STRING	Interolog
TraesCS1B02G027200.1	GMQ_18125T0	STRING	Interolog
TraesCS1B02G026600.2	GMQ_18125T0	STRING	Interolog
TraesCS1B02G398300.1	GMQ_18125T0	STRING	Interolog
TraesCS1B02G138000.1	GMQ_18125T0	STRING	Interolog
TraesCS1B02G408600.1	GMQ_18125T0	STRING	Interolog
TraesCS1B02G439000.1	GMQ_18125T0	STRING	Interolog
TraesCS1B02G139000.1.cds1	GMQ_18125T0	STRING	Interolog
TraesCS1B02G143500.1.cds1	GMQ_18125T0	STRING	Interolog
TraesCS1B02G365000.1.cds1	GMQ_18125T0	STRING	Interolog
TraesCS1B02G467000.1.cds1	GMQ_18125T0	STRING	Interolog
TraesCS1B02G030000.1	GMQ_18125T0	IDDI	Domain
TraesCS1B02G299800.1	GMQ_18125T0	IDDI	Domain
TraesCS1B02G453200.1	GMQ_18125T0	STRING	Interolog
TraesCS1B02G376100.1.cds1	GMQ_18125T0	IntAct	Interolog
TraesCS1B02G465900.1.cds1	GMQ_18125T0	STRING	Interolog
TraesCS1B02G437900.1.cds1	GMQ_18125T0	STRING	Interolog
TraesCS1B02G263500.1.cds1	GMQ_18125T0	STRING	Interolog
TraesCS1B02G338800.1	GMQ_18125T0	BioGRID	Interolog
TraesCS1B02G460700.2	GMQ_18125T0	IDDI	Domain
TraesCS1B02G460600.1	GMQ_18125T0	IDDI	Domain
TraesCS1B02G215800.1	GMQ_18125T0	IDDI	Domain
TraesCS1B02G279900.1	GMQ_18125T0	IntAct	Interolog
TraesCS1B02G212200.2	GMQ_18125T0	IntAct	Interolog
TraesCS1B02G212300.1.cds1	GMQ_18125T0	BioGRID	Interolog
TraesCS1B02G211800.1	GMQ_18125T0	IDDI	Domain
TraesCS1B02G435700.1	GMQ_18125T0	IntAct	Interolog
TraesCS1B02G232900.1	GMQ_18125T0	IDDI	Domain
TraesCS1B02G353800.1	GMQ_18125T0	IDDI	Domain
TraesCS1B02G435900.1	GMQ_18125T0	IntAct	Interolog
TraesCS1B02G448300.1	GMQ_18125T0	IntAct	Interolog
TraesCS1B02G454800.2	GMQ_18125T0	IDDI	Domain
TraesCS1B02G313400.1	GMQ_18125T0	IDDI	Domain
TraesCS1B02G001700.1	GMQ_18125T0	IDDI	Domain
TraesCS1B02G130000.1	GMQ_18125T0	IDDI	Domain
TraesCS1B02G363500.1	GMQ_18125T0	IDDI	Domain
TraesCS1B02G264300.1	GMQ_18125T0	IDDI	Domain
TraesCS1B02G001900.1	GMQ_18125T0	IDDI	Domain
TraesCS1B02G264400.1	GMQ_18125T0	IDDI	Domain
TraesCS1B02G264200.1	GMQ_18125T0	IDDI	Domain
TraesCS1B02G311300.1	GMQ_18125T0	BioGRID	Interolog
TraesCS1B02G071700.1	GMQ_18125T0	IntAct	Interolog
TraesCS1B02G118000.1	GMQ_18125T0	IDDI	Domain
TraesCS1B02G117900.1	GMQ_18125T0	IDDI	Domain
TraesCS1B02G221200.1	GMQ_18125T0	IDDI	Domain
TraesCS1B02G406600.1	GMQ_18125T0	IDDI	Domain
TraesCS1B02G324000.1	GMQ_18125T0	IDDI	Domain
TraesCS1B02G346400.1.cds1	GMQ_18125T0	IDDI	Domain
TraesCS1B02G453100.1	GMQ_18125T0	IntAct	Interolog
TraesCS1B02G317000.1	GMQ_18125T0	IntAct	Interolog
TraesCS1B02G087700.1	GMQ_18125T0	IntAct	Interolog
TraesCS1B02G398800.1	GMQ_18125T0	IntAct	Interolog
TraesCS1B02G199300.1	GMQ_18125T0	BioGRID	Interolog
TraesCS1B02G342600.2	GMQ_18125T0	IDDI	Domain
TraesCS1B02G105200.2	GMQ_18125T0	BioGRID	Interolog
TraesCS1B02G393500.1	GMQ_18125T0	IDDI	Domain
TraesCS1B02G128100.1	GMQ_18125T0	IDDI	Domain
TraesCS1B02G437500.1	GMQ_18125T0	IDDI	Domain
TraesCS1B02G078600.1	GMQ_18125T0	BioGRID	Interolog
TraesCS1B02G202900.1.cds1	GMQ_18125T0	IDDI	Domain
TraesCS1B02G107000.3	GMQ_18125T0	IDDI	Domain
TraesCS1B02G354200.2	GMQ_18125T0	IDDI	Domain
TraesCS1B02G375000.1	GMQ_18125T0	IDDI	Domain
TraesCS1B02G081500.2	GMQ_18125T0	DOMINE	Domain
TraesCS1B02G146400.2	GMQ_18125T0	DOMINE	Domain
TraesCS1B02G415500.2	GMQ_18125T0	DOMINE	Domain
TraesCS1B02G320900.1	GMQ_18125T0	IDDI	Domain
TraesCS1B02G321000.1	GMQ_18125T0	IDDI	Domain
TraesCS1B02G151800.3	GMQ_18125T0	IDDI	Domain
TraesCS1B02G298000.1	GMQ_18125T0	IDDI	Domain
TraesCS1B02G123400.2	GMQ_18125T0	IDDI	Domain
TraesCS1B02G207800.1	GMQ_18125T0	IDDI	Domain
TraesCS1B02G468200.1	GMQ_18125T0	IDDI	Domain
TraesCS1B02G273000.2	GMQ_18125T0	BioGRID	Interolog
TraesCS1B02G199400.1	GMQ_18125T0	IDDI	Domain
TraesCS1B02G057100.1.cds1	GMQ_18125T0	BioGRID	Interolog
TraesCS1B02G096100.1	GMQ_18125T0	STRING	Interolog
TraesCS1B02G070900.1	GMQ_18125T0	STRING	Interolog
TraesCS1B02G413800.1	GMQ_18125T0	IDDI	Domain
TraesCS1B02G240400.1	GMQ_18125T0	BioGRID	Interolog
TraesCS1B02G206800.1.cds1	GMQ_18125T0	BioGRID	Interolog
TraesCS1B02G206900.1	GMQ_18125T0	BioGRID	Interolog
TraesCS1B02G204100.1	GMQ_18125T0	IDDI	Domain
TraesCS1B02G314600.1	GMQ_18125T0	IDDI	Domain
TraesCS1B02G401800.1	GMQ_18125T0	STRING	Interolog
TraesCS1B02G292600.1	GMQ_18125T0	IDDI	Domain
TraesCS1B02G293100.1	GMQ_18125T0	IDDI	Domain
TraesCS1B02G056900.1	GMQ_18125T0	IDDI	Domain
TraesCS1B02G109600.1	GMQ_18125T0	IDDI	Domain
TraesCS1B02G376900.1	GMQ_18125T0	STRING	Interolog
TraesCS1B02G190800.1	GMQ_18125T0	STRING	Interolog
TraesCS1B02G188400.1	GMQ_18125T0	IDDI	Domain
TraesCS1B02G419500.1	GMQ_18125T0	IDDI	Domain
TraesCS1B02G031500.1	GMQ_18125T0	IDDI	Domain
TraesCS1B02G164700.1	GMQ_18125T0	BioGRID	Interolog
TraesCS1B02G377000.1	GMQ_18125T0	IDDI	Domain
TraesCS1B02G237300.1	GMQ_18125T0	DOMINE	Domain
TraesCS1B02G479100.2	GMQ_18125T0	IDDI	Domain
TraesCS1B02G211700.1	GMQ_18125T0	IDDI	Domain
TraesCS1B02G155400.1	GMQ_18125T0	IDDI	Domain
TraesCS1B02G227700.1	GMQ_18125T0	IDDI	Domain
TraesCS1B02G411700.3	GMQ_18125T0	IDDI	Domain
TraesCS1B02G428900.1	GMQ_18125T0	BioGRID	Interolog
TraesCS1B02G024700.1	GMQ_18125T0	BioGRID	Interolog
TraesCS1B02G219200.2	GMQ_18125T0	IntAct	Interolog
TraesCS1B02G459400.1	GMQ_18125T0	IDDI	Domain
TraesCS1B02G022800.1	GMQ_18125T0	BioGRID	Interolog
TraesCS1B02G271800.2	GMQ_18125T0	IDDI	Domain
TraesCS1B02G271700.1	GMQ_18125T0	IDDI	Domain
TraesCS1B02G274700.2	GMQ_18125T0	IDDI	Domain
TraesCS1B02G401000.1	GMQ_18125T0	IntAct	Interolog
TraesCS1B02G379200.1	GMQ_18125T0	IntAct	Interolog
TraesCS1B02G237100.1	GMQ_18125T0	IDDI	Domain
TraesCS1B02G142600.2	GMQ_18125T0	BioGRID	Interolog
TraesCS1B02G252100.2	GMQ_18125T0	IDDI	Domain
TraesCS1B02G135400.1	GMQ_18125T0	IDDI	Domain
TraesCS1B02G156600.1	GMQ_18125T0	BioGRID	Interolog
TraesCS1B02G417700.1	GMQ_18125T0	BioGRID	Interolog
TraesCS1B02G352700.1	GMQ_18125T0	BioGRID	Interolog
TraesCS1B02G384500.1	GMQ_18125T0	DOMINE	Domain
TraesCS1B02G294200.1	GMQ_18125T0	IDDI	Domain
TraesCS1B02G340300.2	GMQ_18125T0	BioGRID	Interolog
TraesCS1B02G174800.1.cds1	GMQ_18125T0	IDDI	Domain
TraesCS1B02G177600.1	GMQ_18125T0	STRING	Interolog
TraesCS1B02G279200.1	GMQ_18125T0	DOMINE	Domain
TraesCS1B02G213900.1	GMQ_18125T0	DOMINE	Domain
TraesCS1B02G202700.1	GMQ_18125T0	BioGRID	Interolog
TraesCS1B02G075200.1	GMQ_18125T0	IDDI	Domain
TraesCS1B02G191200.1	GMQ_18125T0	IDDI	Domain
TraesCS1B02G220700.1	GMQ_18125T0	STRING	Interolog
TraesCS1B02G143000.1.cds1	GMQ_18125T0	STRING	Interolog
TraesCS1B02G189800.1	GMQ_18125T0	STRING	Interolog
TraesCS1B02G259300.2	GMQ_18125T0	IDDI	Domain
TraesCS1B02G394300.1	GMQ_18125T0	IDDI	Domain
TraesCS1B02G200200.2	GMQ_18125T0	DOMINE	Domain
TraesCS1B02G327200.1.cds1	GMQ_18125T0	IDDI	Domain
TraesCS1B02G251600.1.cds1	GMQ_18125T0	IDDI	Domain
TraesCS1B02G177900.1	GMQ_18125T0	IDDI	Domain
TraesCS1B02G371900.1.cds1	GMQ_18125T0	IDDI	Domain
TraesCS1B02G195000.1	GMQ_18125T0	IDDI	Domain
TraesCS1B02G139700.1.cds1	GMQ_18125T0	IDDI	Domain
TraesCS1B02G196500.2	GMQ_18125T0	STRING	Interolog
TraesCS1B02G116300.1.cds1	GMQ_18125T0	DOMINE	Domain
TraesCS1B02G175400.2	GMQ_18125T0	DOMINE	Domain
TraesCS1B02G174700.1	GMQ_18125T0	BioGRID	Interolog
TraesCS1B02G363800.1	GMQ_18125T0	IntAct	Interolog
TraesCS1B02G295500.1	GMQ_18125T0	BioGRID	Interolog
TraesCS1B02G302000.1.cds1	GMQ_18125T0	IDDI	Domain
TraesCS1B02G453300.1	GMQ_18125T0	STRING	Interolog
TraesCS1B02G203000.1.cds1	GMQ_18125T0	IDDI	Domain
TraesCS1B02G384300.1.cds1	GMQ_18125T0	IDDI	Domain
TraesCS1B02G180700.1	GMQ_18125T0	STRING	Interolog
TraesCS1B02G050900.1.cds1	GMQ_18125T0	IDDI	Domain
TraesCS1B02G345400.1	GMQ_18125T0	STRING	Interolog
TraesCS1B02G324200.1	GMQ_18125T0	STRING	Interolog
TraesCS1B02G091700.1	GMQ_18125T0	STRING	Interolog
TraesCS1B02G091600.1	GMQ_18125T0	STRING	Interolog
TraesCS1B02G135600.1	GMQ_18125T0	STRING	Interolog
TraesCS1B02G420500.1.cds1	GMQ_18125T0	IntAct	Interolog
TraesCS1B02G168400.1	GMQ_18125T0	STRING	Interolog
TraesCS1B02G168500.1	GMQ_18125T0	STRING	Interolog
TraesCS1B02G181600.1	GMQ_18125T0	IDDI	Domain
TraesCS1B02G251200.1	GMQ_18125T0	STRING	Interolog
TraesCS2B02G012500.1	GMQ_18125T0	IntAct	Interolog
TraesCS2B02G267100.1	GMQ_18125T0	IntAct	Interolog
TraesCS2B02G535000.2	GMQ_18125T0	IntAct	Interolog
TraesCS2B02G125400.1	GMQ_18125T0	IntAct	Interolog
TraesCS2B02G374700.1	GMQ_18125T0	IntAct	Interolog
TraesCS2B02G542700.1	GMQ_18125T0	IntAct	Interolog
TraesCS2B02G617000.1	GMQ_18125T0	IntAct	Interolog
TraesCS2B02G610200.2	GMQ_18125T0	IntAct	Interolog
TraesCS2B02G180500.1	GMQ_18125T0	BioGRID	Interolog
TraesCS2B02G411100.1	GMQ_18125T0	IDDI	Domain
TraesCS2B02G174400.1	GMQ_18125T0	BioGRID	Interolog
TraesCS2B02G327900.1	GMQ_18125T0	IntAct	Interolog
TraesCS2B02G381400.1	GMQ_18125T0	IntAct	Interolog
TraesCS2B02G610000.1	GMQ_18125T0	BioGRID	Interolog
TraesCS2B02G567900.1.cds1	GMQ_18125T0	BioGRID	Interolog
TraesCS2B02G124100.1.cds1	GMQ_18125T0	BioGRID	Interolog
TraesCS2B02G278700.2	GMQ_18125T0	BioGRID	Interolog
TraesCS2B02G139000.1	GMQ_18125T0	BioGRID	Interolog
TraesCS2B02G186000.1.cds1	GMQ_18125T0	DOMINE	Domain
TraesCS2B02G454100.1	GMQ_18125T0	STRING	Interolog
TraesCS2B02G010700.1	GMQ_18125T0	STRING	Interolog
TraesCS2B02G584200.1	GMQ_18125T0	BioGRID	Interolog
TraesCS2B02G273300.1	GMQ_18125T0	BioGRID	Interolog
TraesCS2B02G387200.1	GMQ_18125T0	BioGRID	Interolog
TraesCS2B02G247500.1	GMQ_18125T0	BioGRID	Interolog
TraesCS2B02G161900.1	GMQ_18125T0	BioGRID	Interolog
TraesCS2B02G179900.1	GMQ_18125T0	BioGRID	Interolog
TraesCS2B02G150800.1	GMQ_18125T0	BioGRID	Interolog
TraesCS2B02G071400.1	GMQ_18125T0	BioGRID	Interolog
TraesCS2B02G028300.1.cds1	GMQ_18125T0	BioGRID	Interolog
TraesCS2B02G100300.1	GMQ_18125T0	BioGRID	Interolog
TraesCS2B02G576400.1.cds1	GMQ_18125T0	BioGRID	Interolog
TraesCS2B02G384800.1	GMQ_18125T0	BioGRID	Interolog
TraesCS2B02G506000.1.cds1	GMQ_18125T0	BioGRID	Interolog
TraesCS2B02G163000.1	GMQ_18125T0	BioGRID	Interolog
TraesCS2B02G566800.1.cds1	GMQ_18125T0	BioGRID	Interolog
TraesCS2B02G209300.1	GMQ_18125T0	BioGRID	Interolog
TraesCS2B02G364800.5	GMQ_18125T0	BioGRID	Interolog
TraesCS2B02G258500.1	GMQ_18125T0	BioGRID	Interolog
TraesCS2B02G049200.1	GMQ_18125T0	BioGRID	Interolog
TraesCS2B02G548400.1	GMQ_18125T0	BioGRID	Interolog
TraesCS2B02G416000.1	GMQ_18125T0	BioGRID	Interolog
TraesCS2B02G152800.1	GMQ_18125T0	BioGRID	Interolog
TraesCS2B02G587500.1	GMQ_18125T0	BioGRID	Interolog
TraesCS2B02G137500.3	GMQ_18125T0	BioGRID	Interolog
TraesCS2B02G530500.1	GMQ_18125T0	IDDI	Domain
TraesCS2B02G480600.1	GMQ_18125T0	BioGRID	Interolog
TraesCS2B02G480500.1	GMQ_18125T0	BioGRID	Interolog
TraesCS2B02G426500.1	GMQ_18125T0	BioGRID	Interolog
TraesCS2B02G107600.1	GMQ_18125T0	BioGRID	Interolog
TraesCS2B02G167800.1	GMQ_18125T0	BioGRID	Interolog
TraesCS2B02G107800.1	GMQ_18125T0	BioGRID	Interolog
TraesCS2B02G069000.2	GMQ_18125T0	IntAct	Interolog
TraesCS2B02G472800.1	GMQ_18125T0	IntAct	Interolog
TraesCS2B02G528900.3	GMQ_18125T0	IntAct	Interolog
TraesCS2B02G540200.1	GMQ_18125T0	STRING	Interolog
TraesCS2B02G052500.1	GMQ_18125T0	STRING	Interolog
TraesCS2B02G366600.1	GMQ_18125T0	STRING	Interolog
TraesCS2B02G407100.2	GMQ_18125T0	STRING	Interolog
TraesCS2B02G408700.1	GMQ_18125T0	STRING	Interolog
TraesCS2B02G302800.1	GMQ_18125T0	STRING	Interolog
TraesCS2B02G555200.1	GMQ_18125T0	STRING	Interolog
TraesCS2B02G137800.2	GMQ_18125T0	STRING	Interolog
TraesCS2B02G114900.1	GMQ_18125T0	STRING	Interolog
TraesCS2B02G197000.1	GMQ_18125T0	STRING	Interolog
TraesCS2B02G071900.1	GMQ_18125T0	STRING	Interolog
TraesCS2B02G318400.1	GMQ_18125T0	STRING	Interolog
TraesCS2B02G532900.1	GMQ_18125T0	STRING	Interolog
TraesCS2B02G096000.1	GMQ_18125T0	STRING	Interolog
TraesCS2B02G422500.1	GMQ_18125T0	STRING	Interolog
TraesCS2B02G226200.1.cds1	GMQ_18125T0	STRING	Interolog
TraesCS2B02G568500.1	GMQ_18125T0	STRING	Interolog
TraesCS2B02G616100.1.cds1	GMQ_18125T0	STRING	Interolog
TraesCS2B02G241700.1	GMQ_18125T0	STRING	Interolog
TraesCS2B02G036700.1	GMQ_18125T0	STRING	Interolog
TraesCS2B02G242100.2	GMQ_18125T0	STRING	Interolog
TraesCS2B02G241500.1	GMQ_18125T0	STRING	Interolog
TraesCS2B02G236800.8	GMQ_18125T0	STRING	Interolog
TraesCS2B02G565000.1	GMQ_18125T0	STRING	Interolog
TraesCS2B02G513100.1	GMQ_18125T0	STRING	Interolog
TraesCS2B02G628300.1	GMQ_18125T0	STRING	Interolog
TraesCS2B02G511100.1	GMQ_18125T0	STRING	Interolog
TraesCS2B02G236900.1	GMQ_18125T0	STRING	Interolog
TraesCS2B02G036400.1	GMQ_18125T0	BioGRID	Interolog
TraesCS2B02G222900.1	GMQ_18125T0	BioGRID	Interolog
TraesCS2B02G243100.1	GMQ_18125T0	STRING	Interolog
TraesCS2B02G512000.1	GMQ_18125T0	STRING	Interolog
TraesCS2B02G568600.1	GMQ_18125T0	STRING	Interolog
TraesCS2B02G567800.1	GMQ_18125T0	STRING	Interolog
TraesCS2B02G054500.1	GMQ_18125T0	STRING	Interolog
TraesCS2B02G479400.1.cds1	GMQ_18125T0	STRING	Interolog
TraesCS2B02G539200.1.cds1	GMQ_18125T0	STRING	Interolog
TraesCS2B02G011200.1	GMQ_18125T0	STRING	Interolog
TraesCS2B02G008400.1	GMQ_18125T0	STRING	Interolog
TraesCS2B02G493200.1.cds1	GMQ_18125T0	STRING	Interolog
TraesCS2B02G179500.1	GMQ_18125T0	STRING	Interolog
TraesCS2B02G143400.1	GMQ_18125T0	STRING	Interolog
TraesCS2B02G011300.1	GMQ_18125T0	STRING	Interolog
TraesCS2B02G584100.1	GMQ_18125T0	STRING	Interolog
TraesCS2B02G281400.1	GMQ_18125T0	STRING	Interolog
TraesCS2B02G364300.1.cds1	GMQ_18125T0	STRING	Interolog
TraesCS2B02G597500.1	GMQ_18125T0	IDDI	Domain
TraesCS2B02G570000.1	GMQ_18125T0	STRING	Interolog
TraesCS2B02G040300.1	GMQ_18125T0	IDDI	Domain
TraesCS2B02G489700.1	GMQ_18125T0	STRING	Interolog
TraesCS2B02G094400.1	GMQ_18125T0	STRING	Interolog
TraesCS2B02G024000.1	GMQ_18125T0	STRING	Interolog
TraesCS2B02G464100.1	GMQ_18125T0	STRING	Interolog
TraesCS2B02G324900.1.cds1	GMQ_18125T0	STRING	Interolog
TraesCS2B02G178600.1	GMQ_18125T0	IntAct	Interolog
TraesCS2B02G216400.1	GMQ_18125T0	IDDI	Domain
TraesCS2B02G406900.1	GMQ_18125T0	IDDI	Domain
TraesCS2B02G501200.1	GMQ_18125T0	IDDI	Domain
TraesCS2B02G111400.2	GMQ_18125T0	BioGRID	Interolog
TraesCS2B02G346000.1	GMQ_18125T0	IDDI	Domain
TraesCS2B02G280800.1	GMQ_18125T0	IDDI	Domain
TraesCS2B02G545700.3	GMQ_18125T0	IDDI	Domain
TraesCS2B02G384300.1	GMQ_18125T0	BioGRID	Interolog
TraesCS2B02G170700.1.cds1	GMQ_18125T0	DOMINE	Domain
TraesCS2B02G199900.1	GMQ_18125T0	DOMINE	Domain
TraesCS2B02G570200.1.cds1	GMQ_18125T0	IDDI	Domain
TraesCS2B02G344600.1	GMQ_18125T0	IntAct	Interolog
TraesCS2B02G255200.1	GMQ_18125T0	IDDI	Domain
TraesCS2B02G429500.1	GMQ_18125T0	IDDI	Domain
TraesCS2B02G473000.1	GMQ_18125T0	IntAct	Interolog
TraesCS2B02G309400.3	GMQ_18125T0	BioGRID	Interolog
TraesCS2B02G224500.1	GMQ_18125T0	BioGRID	Interolog
TraesCS2B02G201600.1.cds1	GMQ_18125T0	IntAct	Interolog
TraesCS2B02G281300.1	GMQ_18125T0	IDDI	Domain
TraesCS2B02G468100.1	GMQ_18125T0	BioGRID	Interolog
TraesCS2B02G378400.1	GMQ_18125T0	STRING	Interolog
TraesCS2B02G373100.1	GMQ_18125T0	BioGRID	Interolog
TraesCS2B02G347700.1	GMQ_18125T0	BioGRID	Interolog
TraesCS2B02G105700.1	GMQ_18125T0	BioGRID	Interolog
TraesCS2B02G356200.1	GMQ_18125T0	BioGRID	Interolog
TraesCS2B02G493900.1.cds1	GMQ_18125T0	BioGRID	Interolog
TraesCS2B02G499600.1	GMQ_18125T0	BioGRID	Interolog
TraesCS2B02G132900.3	GMQ_18125T0	IDDI	Domain
TraesCS2B02G494200.1.cds1	GMQ_18125T0	BioGRID	Interolog
TraesCS2B02G480000.3	GMQ_18125T0	BioGRID	Interolog
TraesCS2B02G100400.1	GMQ_18125T0	BioGRID	Interolog
TraesCS2B02G194200.1	GMQ_18125T0	IDDI	Domain
TraesCS2B02G424300.1	GMQ_18125T0	IDDI	Domain
TraesCS2B02G472000.1	GMQ_18125T0	IDDI	Domain
TraesCS2B02G287500.1	GMQ_18125T0	IDDI	Domain
TraesCS2B02G114800.1	GMQ_18125T0	STRING	Interolog
TraesCS2B02G439000.2	GMQ_18125T0	STRING	Interolog
TraesCS2B02G434000.1	GMQ_18125T0	STRING	Interolog
TraesCS2B02G421000.2	GMQ_18125T0	STRING	Interolog
TraesCS2B02G195200.2	GMQ_18125T0	STRING	Interolog
TraesCS2B02G438200.1	GMQ_18125T0	STRING	Interolog
TraesCS2B02G438600.1	GMQ_18125T0	STRING	Interolog
TraesCS2B02G268700.1	GMQ_18125T0	IDDI	Domain
TraesCS2B02G149000.2	GMQ_18125T0	IDDI	Domain
TraesCS2B02G408400.1	GMQ_18125T0	IDDI	Domain
TraesCS2B02G011500.1.cds1	GMQ_18125T0	IntAct	Interolog
TraesCS2B02G601400.1.cds1	GMQ_18125T0	STRING	Interolog
TraesCS2B02G181600.1	GMQ_18125T0	STRING	Interolog
TraesCS2B02G237100.1	GMQ_18125T0	STRING	Interolog
TraesCS2B02G312500.1	GMQ_18125T0	STRING	Interolog
TraesCS2B02G598800.1.cds1	GMQ_18125T0	STRING	Interolog
TraesCS2B02G446000.1	GMQ_18125T0	STRING	Interolog
TraesCS2B02G271300.1	GMQ_18125T0	STRING	Interolog
TraesCS2B02G599000.1.cds1	GMQ_18125T0	STRING	Interolog
TraesCS2B02G385300.1	GMQ_18125T0	BioGRID	Interolog
TraesCS2B02G587800.1	GMQ_18125T0	BioGRID	Interolog
TraesCS2B02G526400.1	GMQ_18125T0	BioGRID	Interolog
TraesCS2B02G120600.1	GMQ_18125T0	STRING	Interolog
TraesCS2B02G222000.1	GMQ_18125T0	BioGRID	Interolog
TraesCS2B02G421200.3	GMQ_18125T0	BioGRID	Interolog
TraesCS2B02G170200.1	GMQ_18125T0	BioGRID	Interolog
TraesCS2B02G413400.1	GMQ_18125T0	DOMINE	Domain
TraesCS2B02G220200.1	GMQ_18125T0	BioGRID	Interolog
TraesCS2B02G266000.1	GMQ_18125T0	IntAct	Interolog
TraesCS2B02G232300.1	GMQ_18125T0	IDDI	Domain
TraesCS2B02G239700.1	GMQ_18125T0	BioGRID	Interolog
TraesCS2B02G309700.1	GMQ_18125T0	BioGRID	Interolog
TraesCS2B02G559700.1.cds1	GMQ_18125T0	BioGRID	Interolog
TraesCS2B02G010500.1	GMQ_18125T0	STRING	Interolog
TraesCS2B02G003700.1	GMQ_18125T0	IDDI	Domain
TraesCS2B02G003300.1	GMQ_18125T0	IDDI	Domain
TraesCS2B02G136600.1	GMQ_18125T0	IDDI	Domain
TraesCS2B02G093200.1	GMQ_18125T0	IDDI	Domain
TraesCS2B02G002900.1	GMQ_18125T0	IDDI	Domain
TraesCS2B02G185000.1	GMQ_18125T0	IDDI	Domain
TraesCS2B02G032500.1	GMQ_18125T0	IDDI	Domain
TraesCS2B02G016500.1	GMQ_18125T0	IDDI	Domain
TraesCS2B02G201900.1	GMQ_18125T0	IDDI	Domain
TraesCS2B02G485100.1	GMQ_18125T0	IDDI	Domain
TraesCS2B02G027600.1	GMQ_18125T0	IDDI	Domain
TraesCS2B02G057800.1	GMQ_18125T0	IDDI	Domain
TraesCS2B02G057100.1	GMQ_18125T0	IDDI	Domain
TraesCS2B02G606900.1	GMQ_18125T0	IDDI	Domain
TraesCS2B02G576700.1	GMQ_18125T0	IDDI	Domain
TraesCS2B02G406200.1	GMQ_18125T0	IDDI	Domain
TraesCS2B02G070500.1	GMQ_18125T0	IDDI	Domain
TraesCS2B02G279200.1	GMQ_18125T0	IDDI	Domain
TraesCS2B02G032800.1	GMQ_18125T0	IDDI	Domain
TraesCS2B02G015400.1.cds1	GMQ_18125T0	IDDI	Domain
TraesCS2B02G549700.1	GMQ_18125T0	IDDI	Domain
TraesCS2B02G003000.1	GMQ_18125T0	IDDI	Domain
TraesCS2B02G032400.1.cds1	GMQ_18125T0	IDDI	Domain
TraesCS2B02G519000.1	GMQ_18125T0	IDDI	Domain
TraesCS2B02G093100.1	GMQ_18125T0	IDDI	Domain
TraesCS2B02G577400.1	GMQ_18125T0	IDDI	Domain
TraesCS2B02G592400.1	GMQ_18125T0	IDDI	Domain
TraesCS2B02G015700.1	GMQ_18125T0	IDDI	Domain
TraesCS2B02G360300.1	GMQ_18125T0	IDDI	Domain
TraesCS2B02G560400.1	GMQ_18125T0	IDDI	Domain
TraesCS2B02G518400.1	GMQ_18125T0	IDDI	Domain
TraesCS2B02G531600.1	GMQ_18125T0	IDDI	Domain
TraesCS2B02G559600.1	GMQ_18125T0	IDDI	Domain
TraesCS2B02G444100.1	GMQ_18125T0	IDDI	Domain
TraesCS2B02G057900.1	GMQ_18125T0	IDDI	Domain
TraesCS2B02G357200.1	GMQ_18125T0	IDDI	Domain
TraesCS2B02G448700.1	GMQ_18125T0	IDDI	Domain
TraesCS2B02G069400.1	GMQ_18125T0	IDDI	Domain
TraesCS2B02G015000.1	GMQ_18125T0	IDDI	Domain
TraesCS2B02G031700.1	GMQ_18125T0	IDDI	Domain
TraesCS2B02G030500.2	GMQ_18125T0	IDDI	Domain
TraesCS2B02G577200.1	GMQ_18125T0	IDDI	Domain
TraesCS2B02G091500.1	GMQ_18125T0	IDDI	Domain
TraesCS2B02G136500.1	GMQ_18125T0	IDDI	Domain
TraesCS2B02G015100.1.cds1	GMQ_18125T0	IDDI	Domain
TraesCS2B02G017000.1.cds1	GMQ_18125T0	IDDI	Domain
TraesCS2B02G483800.1	GMQ_18125T0	IDDI	Domain
TraesCS2B02G574900.1	GMQ_18125T0	IDDI	Domain
TraesCS2B02G613200.1	GMQ_18125T0	IDDI	Domain
TraesCS2B02G093300.1	GMQ_18125T0	IDDI	Domain
TraesCS2B02G033100.1	GMQ_18125T0	IDDI	Domain
TraesCS2B02G577100.1	GMQ_18125T0	IDDI	Domain
TraesCS2B02G032600.1	GMQ_18125T0	IDDI	Domain
TraesCS2B02G058000.1	GMQ_18125T0	IDDI	Domain
TraesCS2B02G003500.1	GMQ_18125T0	IDDI	Domain
TraesCS2B02G070400.1	GMQ_18125T0	IDDI	Domain
TraesCS2B02G033200.1.cds1	GMQ_18125T0	IDDI	Domain
TraesCS2B02G037000.1.cds1	GMQ_18125T0	IDDI	Domain
TraesCS2B02G088500.1	GMQ_18125T0	STRING	Interolog
TraesCS2B02G088800.1	GMQ_18125T0	STRING	Interolog
TraesCS2B02G342400.1	GMQ_18125T0	IDDI	Domain
TraesCS2B02G180200.1	GMQ_18125T0	STRING	Interolog
TraesCS2B02G556700.1.cds1	GMQ_18125T0	STRING	Interolog
TraesCS2B02G504600.2	GMQ_18125T0	BioGRID	Interolog
TraesCS2B02G274500.2	GMQ_18125T0	BioGRID	Interolog
TraesCS2B02G209200.1	GMQ_18125T0	STRING	Interolog
TraesCS2B02G217400.2	GMQ_18125T0	STRING	Interolog
TraesCS2B02G325600.2	GMQ_18125T0	STRING	Interolog
TraesCS2B02G412200.1	GMQ_18125T0	STRING	Interolog
TraesCS2B02G257200.1	GMQ_18125T0	STRING	Interolog
TraesCS2B02G457500.1	GMQ_18125T0	STRING	Interolog
TraesCS2B02G412000.1	GMQ_18125T0	BioGRID	Interolog
TraesCS2B02G412100.3	GMQ_18125T0	STRING	Interolog
TraesCS2B02G405200.1	GMQ_18125T0	BioGRID	Interolog
TraesCS2B02G302200.1	GMQ_18125T0	IDDI	Domain
TraesCS2B02G386600.1	GMQ_18125T0	IntAct	Interolog
TraesCS2B02G371400.1	GMQ_18125T0	IDDI	Domain
TraesCS2B02G388700.1	GMQ_18125T0	IDDI	Domain
TraesCS2B02G525400.1	GMQ_18125T0	IDDI	Domain
TraesCS2B02G296500.1	GMQ_18125T0	IntAct	Interolog
TraesCS2B02G145200.1	GMQ_18125T0	IntAct	Interolog
TraesCS2B02G106600.1.cds1	GMQ_18125T0	IntAct	Interolog
TraesCS2B02G307700.1	GMQ_18125T0	IntAct	Interolog
TraesCS2B02G143900.1	GMQ_18125T0	IntAct	Interolog
TraesCS2B02G144200.1	GMQ_18125T0	IntAct	Interolog
TraesCS2B02G210900.1	GMQ_18125T0	IntAct	Interolog
TraesCS2B02G106500.1.cds1	GMQ_18125T0	IntAct	Interolog
TraesCS2B02G145000.1	GMQ_18125T0	IntAct	Interolog
TraesCS2B02G143600.1	GMQ_18125T0	IntAct	Interolog
TraesCS2B02G106400.1	GMQ_18125T0	IntAct	Interolog
TraesCS2B02G145100.1	GMQ_18125T0	IntAct	Interolog
TraesCS2B02G624900.2	GMQ_18125T0	STRING	Interolog
TraesCS2B02G228800.1	GMQ_18125T0	STRING	Interolog
TraesCS2B02G195400.1	GMQ_18125T0	STRING	Interolog
TraesCS2B02G335700.1	GMQ_18125T0	STRING	Interolog
TraesCS2B02G395500.1	GMQ_18125T0	STRING	Interolog
TraesCS2B02G301300.1	GMQ_18125T0	BioGRID	Interolog
TraesCS2B02G095700.1	GMQ_18125T0	STRING	Interolog
TraesCS2B02G095600.1	GMQ_18125T0	STRING	Interolog
TraesCS2B02G122100.1	GMQ_18125T0	STRING	Interolog
TraesCS2B02G432200.1	GMQ_18125T0	STRING	Interolog
TraesCS2B02G480700.1	GMQ_18125T0	STRING	Interolog
TraesCS2B02G607400.1	GMQ_18125T0	STRING	Interolog
TraesCS2B02G432300.1	GMQ_18125T0	STRING	Interolog
TraesCS2B02G432100.1	GMQ_18125T0	STRING	Interolog
TraesCS2B02G390000.1	GMQ_18125T0	STRING	Interolog
TraesCS2B02G006900.1	GMQ_18125T0	IDDI	Domain
TraesCS2B02G169000.1	GMQ_18125T0	BioGRID	Interolog
TraesCS2B02G032700.1	GMQ_18125T0	IDDI	Domain
TraesCS2B02G015900.1	GMQ_18125T0	IDDI	Domain
TraesCS2B02G003400.1	GMQ_18125T0	IDDI	Domain
TraesCS2B02G017700.1	GMQ_18125T0	IDDI	Domain
TraesCS2B02G318800.1	GMQ_18125T0	IDDI	Domain
TraesCS2B02G445000.1	GMQ_18125T0	IDDI	Domain
TraesCS2B02G013700.1	GMQ_18125T0	IDDI	Domain
TraesCS2B02G014600.1	GMQ_18125T0	IDDI	Domain
TraesCS2B02G014400.1	GMQ_18125T0	IDDI	Domain
TraesCS2B02G058100.1	GMQ_18125T0	IDDI	Domain
TraesCS2B02G016800.1	GMQ_18125T0	IDDI	Domain
TraesCS2B02G169100.1	GMQ_18125T0	BioGRID	Interolog
TraesCS2B02G445600.1	GMQ_18125T0	IDDI	Domain
TraesCS2B02G003200.1	GMQ_18125T0	IDDI	Domain
TraesCS2B02G014300.1	GMQ_18125T0	IDDI	Domain
TraesCS2B02G031200.1	GMQ_18125T0	IDDI	Domain
TraesCS2B02G182500.1.cds1	GMQ_18125T0	IDDI	Domain
TraesCS2B02G435900.1	GMQ_18125T0	STRING	Interolog
TraesCS2B02G173300.1	GMQ_18125T0	STRING	Interolog
TraesCS2B02G125900.1	GMQ_18125T0	STRING	Interolog
TraesCS2B02G489800.1.cds1	GMQ_18125T0	STRING	Interolog
TraesCS2B02G613900.1.cds1	GMQ_18125T0	STRING	Interolog
TraesCS2B02G346800.1.cds1	GMQ_18125T0	STRING	Interolog
TraesCS2B02G173500.1	GMQ_18125T0	STRING	Interolog
TraesCS2B02G613500.1	GMQ_18125T0	STRING	Interolog
TraesCS2B02G615600.1.cds1	GMQ_18125T0	STRING	Interolog
TraesCS2B02G615000.1	GMQ_18125T0	STRING	Interolog
TraesCS2B02G614500.1	GMQ_18125T0	STRING	Interolog
TraesCS2B02G098600.1	GMQ_18125T0	STRING	Interolog
TraesCS2B02G372500.1	GMQ_18125T0	STRING	Interolog
TraesCS2B02G098400.1	GMQ_18125T0	STRING	Interolog
TraesCS2B02G284800.1	GMQ_18125T0	STRING	Interolog
TraesCS2B02G614900.1	GMQ_18125T0	STRING	Interolog
TraesCS2B02G125100.1.cds1	GMQ_18125T0	STRING	Interolog
TraesCS2B02G373000.1	GMQ_18125T0	STRING	Interolog
TraesCS2B02G125300.1	GMQ_18125T0	STRING	Interolog
TraesCS2B02G613400.1	GMQ_18125T0	STRING	Interolog
TraesCS2B02G173400.1	GMQ_18125T0	STRING	Interolog
TraesCS2B02G537700.1	GMQ_18125T0	STRING	Interolog
TraesCS2B02G615700.1.cds1	GMQ_18125T0	STRING	Interolog
TraesCS2B02G616700.1.cds1	GMQ_18125T0	STRING	Interolog
TraesCS2B02G560500.1	GMQ_18125T0	STRING	Interolog
TraesCS2B02G124300.1	GMQ_18125T0	STRING	Interolog
TraesCS2B02G098700.1	GMQ_18125T0	STRING	Interolog
TraesCS2B02G317200.1	GMQ_18125T0	STRING	Interolog
TraesCS2B02G614100.1	GMQ_18125T0	STRING	Interolog
TraesCS2B02G126200.1	GMQ_18125T0	STRING	Interolog
TraesCS2B02G530200.1	GMQ_18125T0	STRING	Interolog
TraesCS2B02G173800.1	GMQ_18125T0	STRING	Interolog
TraesCS2B02G472900.1	GMQ_18125T0	STRING	Interolog
TraesCS2B02G615800.1.cds1	GMQ_18125T0	STRING	Interolog
TraesCS2B02G174300.1	GMQ_18125T0	STRING	Interolog
TraesCS2B02G285100.1	GMQ_18125T0	STRING	Interolog
TraesCS2B02G614800.1	GMQ_18125T0	STRING	Interolog
TraesCS2B02G126000.1.cds1	GMQ_18125T0	STRING	Interolog
TraesCS2B02G251400.1	GMQ_18125T0	STRING	Interolog
TraesCS2B02G615900.1.cds1	GMQ_18125T0	STRING	Interolog
TraesCS2B02G278500.1	GMQ_18125T0	STRING	Interolog
TraesCS2B02G124900.1	GMQ_18125T0	STRING	Interolog
TraesCS2B02G098200.1	GMQ_18125T0	STRING	Interolog
TraesCS2B02G124600.1	GMQ_18125T0	STRING	Interolog
TraesCS2B02G124800.1	GMQ_18125T0	STRING	Interolog
TraesCS2B02G125700.1	GMQ_18125T0	STRING	Interolog
TraesCS2B02G614400.1	GMQ_18125T0	STRING	Interolog
TraesCS2B02G173000.1	GMQ_18125T0	STRING	Interolog
TraesCS2B02G126300.1	GMQ_18125T0	STRING	Interolog
TraesCS2B02G173200.1.cds1	GMQ_18125T0	STRING	Interolog
TraesCS2B02G125500.1	GMQ_18125T0	STRING	Interolog
TraesCS2B02G125800.1	GMQ_18125T0	STRING	Interolog
TraesCS2B02G284900.1.cds1	GMQ_18125T0	STRING	Interolog
TraesCS2B02G125200.1	GMQ_18125T0	STRING	Interolog
TraesCS2B02G173900.1	GMQ_18125T0	STRING	Interolog
TraesCS2B02G124500.1	GMQ_18125T0	STRING	Interolog
TraesCS2B02G614000.1	GMQ_18125T0	STRING	Interolog
TraesCS2B02G169900.1	GMQ_18125T0	STRING	Interolog
TraesCS2B02G612400.1	GMQ_18125T0	STRING	Interolog
TraesCS2B02G126100.1	GMQ_18125T0	STRING	Interolog
TraesCS2B02G615100.1	GMQ_18125T0	STRING	Interolog
TraesCS2B02G124400.1	GMQ_18125T0	STRING	Interolog
TraesCS2B02G285000.1	GMQ_18125T0	STRING	Interolog
TraesCS2B02G098100.1	GMQ_18125T0	STRING	Interolog
TraesCS2B02G499900.2	GMQ_18125T0	STRING	Interolog
TraesCS2B02G441000.1	GMQ_18125T0	IDDI	Domain
TraesCS2B02G505400.2	GMQ_18125T0	BioGRID	Interolog
TraesCS2B02G322300.2	GMQ_18125T0	IDDI	Domain
TraesCS2B02G342100.1	GMQ_18125T0	BioGRID	Interolog
TraesCS2B02G032100.1	GMQ_18125T0	IDDI	Domain
TraesCS2B02G033000.1	GMQ_18125T0	IDDI	Domain
TraesCS2B02G007700.1	GMQ_18125T0	STRING	Interolog
TraesCS2B02G445300.1	GMQ_18125T0	IDDI	Domain
TraesCS2B02G450100.1	GMQ_18125T0	IDDI	Domain
TraesCS2B02G450200.1	GMQ_18125T0	IDDI	Domain
TraesCS2B02G445400.1	GMQ_18125T0	IDDI	Domain
TraesCS2B02G362000.2	GMQ_18125T0	STRING	Interolog
TraesCS2B02G597000.1.cds1	GMQ_18125T0	STRING	Interolog
TraesCS2B02G378600.1.cds1	GMQ_18125T0	STRING	Interolog
TraesCS2B02G021400.1.cds1	GMQ_18125T0	IntAct	Interolog
TraesCS2B02G005500.1.cds1	GMQ_18125T0	STRING	Interolog
TraesCS2B02G376300.1.cds1	GMQ_18125T0	STRING	Interolog
TraesCS2B02G005600.1.cds1	GMQ_18125T0	STRING	Interolog
TraesCS2B02G081000.1	GMQ_18125T0	STRING	Interolog
TraesCS2B02G517700.1	GMQ_18125T0	STRING	Interolog
TraesCS2B02G483500.1.cds1	GMQ_18125T0	STRING	Interolog
TraesCS2B02G543500.1	GMQ_18125T0	STRING	Interolog
TraesCS2B02G590900.1.cds1	GMQ_18125T0	STRING	Interolog
TraesCS2B02G230100.1.cds1	GMQ_18125T0	IntAct	Interolog
TraesCS2B02G436600.1.cds1	GMQ_18125T0	IntAct	Interolog
TraesCS2B02G436700.1.cds1	GMQ_18125T0	IntAct	Interolog
TraesCS2B02G260500.1	GMQ_18125T0	BioGRID	Interolog
TraesCS2B02G247400.4	GMQ_18125T0	STRING	Interolog
TraesCS2B02G495700.1	GMQ_18125T0	STRING	Interolog
TraesCS2B02G593500.1	GMQ_18125T0	IDDI	Domain
TraesCS2B02G218600.1	GMQ_18125T0	IDDI	Domain
TraesCS2B02G218200.1	GMQ_18125T0	IDDI	Domain
TraesCS2B02G594000.1	GMQ_18125T0	IDDI	Domain
TraesCS2B02G218300.1	GMQ_18125T0	IntAct	Interolog
TraesCS2B02G402400.1	GMQ_18125T0	IntAct	Interolog
TraesCS2B02G390300.1	GMQ_18125T0	IDDI	Domain
TraesCS2B02G218400.1	GMQ_18125T0	IDDI	Domain
TraesCS2B02G218700.1	GMQ_18125T0	IDDI	Domain
TraesCS2B02G000500.1.cds1	GMQ_18125T0	BioGRID	Interolog
TraesCS2B02G449100.2	GMQ_18125T0	IDDI	Domain
TraesCS2B02G510000.1	GMQ_18125T0	IDDI	Domain
TraesCS2B02G282400.1	GMQ_18125T0	IDDI	Domain
TraesCS2B02G058500.1	GMQ_18125T0	IntAct	Interolog
TraesCS2B02G058800.2	GMQ_18125T0	IntAct	Interolog
TraesCS2B02G232400.1.cds1	GMQ_18125T0	IDDI	Domain
TraesCS2B02G509700.1	GMQ_18125T0	IDDI	Domain
TraesCS2B02G224800.1	GMQ_18125T0	IDDI	Domain
TraesCS2B02G339100.1	GMQ_18125T0	IDDI	Domain
TraesCS2B02G059100.1	GMQ_18125T0	IDDI	Domain
TraesCS2B02G368200.1	GMQ_18125T0	IDDI	Domain
TraesCS2B02G338400.1	GMQ_18125T0	IDDI	Domain
TraesCS2B02G338600.1	GMQ_18125T0	IDDI	Domain
TraesCS2B02G232900.1	GMQ_18125T0	IDDI	Domain
TraesCS2B02G338500.1	GMQ_18125T0	IDDI	Domain
TraesCS2B02G510100.1	GMQ_18125T0	IDDI	Domain
TraesCS2B02G338700.1	GMQ_18125T0	IDDI	Domain
TraesCS2B02G440800.1	GMQ_18125T0	IDDI	Domain
TraesCS2B02G010600.1.cds1	GMQ_18125T0	IDDI	Domain
TraesCS2B02G014800.1.cds1	GMQ_18125T0	IDDI	Domain
TraesCS2B02G566500.1	GMQ_18125T0	IDDI	Domain
TraesCS2B02G147600.1	GMQ_18125T0	IDDI	Domain
TraesCS2B02G121000.1	GMQ_18125T0	IDDI	Domain
TraesCS2B02G001900.1	GMQ_18125T0	IDDI	Domain
TraesCS2B02G006600.1	GMQ_18125T0	IDDI	Domain
TraesCS2B02G006200.1	GMQ_18125T0	IDDI	Domain
TraesCS2B02G163900.1	GMQ_18125T0	IDDI	Domain
TraesCS2B02G177500.1	GMQ_18125T0	IDDI	Domain
TraesCS2B02G533200.1	GMQ_18125T0	STRING	Interolog
TraesCS2B02G005900.1	GMQ_18125T0	IDDI	Domain
TraesCS2B02G186100.1	GMQ_18125T0	IDDI	Domain
TraesCS2B02G177400.1	GMQ_18125T0	IDDI	Domain
TraesCS2B02G230500.1	GMQ_18125T0	IDDI	Domain
TraesCS2B02G177600.1	GMQ_18125T0	IDDI	Domain
TraesCS2B02G177300.1	GMQ_18125T0	IDDI	Domain
TraesCS2B02G228400.1	GMQ_18125T0	IDDI	Domain
TraesCS2B02G032000.1	GMQ_18125T0	IDDI	Domain
TraesCS2B02G027500.1	GMQ_18125T0	IDDI	Domain
TraesCS2B02G031900.1	GMQ_18125T0	IDDI	Domain
TraesCS2B02G088700.1	GMQ_18125T0	IDDI	Domain
TraesCS2B02G138800.1.cds1	GMQ_18125T0	IDDI	Domain
TraesCS2B02G004200.1	GMQ_18125T0	IDDI	Domain
TraesCS2B02G418600.1	GMQ_18125T0	IDDI	Domain
TraesCS2B02G004500.1	GMQ_18125T0	IDDI	Domain
TraesCS2B02G418700.1	GMQ_18125T0	IDDI	Domain
TraesCS2B02G004600.1	GMQ_18125T0	IDDI	Domain
TraesCS2B02G616600.1	GMQ_18125T0	IDDI	Domain
TraesCS2B02G004400.1	GMQ_18125T0	IDDI	Domain
TraesCS2B02G385100.1	GMQ_18125T0	IDDI	Domain
TraesCS2B02G004700.1	GMQ_18125T0	IDDI	Domain
TraesCS2B02G350400.2	GMQ_18125T0	IDDI	Domain
TraesCS2B02G418500.1	GMQ_18125T0	IDDI	Domain
TraesCS2B02G461700.1	GMQ_18125T0	IDDI	Domain
TraesCS2B02G009100.1	GMQ_18125T0	IntAct	Interolog
TraesCS2B02G076700.1	GMQ_18125T0	IDDI	Domain
TraesCS2B02G272500.1	GMQ_18125T0	STRING	Interolog
TraesCS2B02G553300.1	GMQ_18125T0	IDDI	Domain
TraesCS2B02G323200.1	GMQ_18125T0	BioGRID	Interolog
TraesCS2B02G321000.1	GMQ_18125T0	BioGRID	Interolog
TraesCS2B02G588600.1	GMQ_18125T0	BioGRID	Interolog
TraesCS2B02G389500.1	GMQ_18125T0	BioGRID	Interolog
TraesCS2B02G550000.1	GMQ_18125T0	IDDI	Domain
TraesCS2B02G508300.1	GMQ_18125T0	IntAct	Interolog
TraesCS2B02G508500.1	GMQ_18125T0	IntAct	Interolog
TraesCS2B02G363700.1	GMQ_18125T0	BioGRID	Interolog
TraesCS2B02G340400.1	GMQ_18125T0	IntAct	Interolog
TraesCS2B02G263500.4	GMQ_18125T0	IDDI	Domain
TraesCS2B02G302100.1	GMQ_18125T0	IDDI	Domain
TraesCS2B02G314400.1.cds1	GMQ_18125T0	IDDI	Domain
TraesCS2B02G252700.1.cds1	GMQ_18125T0	IDDI	Domain
TraesCS2B02G454000.1	GMQ_18125T0	IDDI	Domain
TraesCS2B02G191100.2	GMQ_18125T0	IntAct	Interolog
TraesCS2B02G290900.2	GMQ_18125T0	BioGRID	Interolog
TraesCS2B02G355000.6	GMQ_18125T0	STRING	Interolog
TraesCS2B02G550100.1	GMQ_18125T0	IDDI	Domain
TraesCS2B02G388200.2	GMQ_18125T0	IDDI	Domain
TraesCS2B02G544800.1	GMQ_18125T0	IDDI	Domain
TraesCS2B02G388600.1	GMQ_18125T0	IDDI	Domain
TraesCS2B02G388300.1	GMQ_18125T0	IDDI	Domain
TraesCS2B02G117000.1	GMQ_18125T0	IDDI	Domain
TraesCS2B02G116700.1	GMQ_18125T0	IDDI	Domain
TraesCS2B02G388100.1	GMQ_18125T0	IDDI	Domain
TraesCS2B02G607000.1	GMQ_18125T0	BioGRID	Interolog
TraesCS2B02G493300.1.cds1	GMQ_18125T0	STRING	Interolog
TraesCS2B02G603200.1.cds1	GMQ_18125T0	IntAct	Interolog
TraesCS2B02G186200.1	GMQ_18125T0	IntAct	Interolog
TraesCS2B02G603100.1.cds1	GMQ_18125T0	IntAct	Interolog
TraesCS2B02G020000.1	GMQ_18125T0	IDDI	Domain
TraesCS2B02G578300.1.cds1	GMQ_18125T0	IDDI	Domain
TraesCS2B02G229500.1	GMQ_18125T0	IDDI	Domain
TraesCS2B02G348700.1	GMQ_18125T0	IDDI	Domain
TraesCS2B02G174600.1	GMQ_18125T0	IDDI	Domain
TraesCS2B02G293400.1	GMQ_18125T0	IDDI	Domain
TraesCS2B02G514800.1	GMQ_18125T0	IDDI	Domain
TraesCS2B02G190700.1	GMQ_18125T0	IDDI	Domain
TraesCS2B02G422800.1	GMQ_18125T0	IDDI	Domain
TraesCS2B02G076900.1	GMQ_18125T0	IDDI	Domain
TraesCS2B02G274400.1	GMQ_18125T0	IDDI	Domain
TraesCS2B02G544700.1	GMQ_18125T0	IDDI	Domain
TraesCS2B02G318000.2	GMQ_18125T0	IDDI	Domain
TraesCS2B02G214100.3	GMQ_18125T0	STRING	Interolog
TraesCS2B02G104300.1	GMQ_18125T0	STRING	Interolog
TraesCS2B02G533900.1	GMQ_18125T0	DOMINE	Domain
TraesCS2B02G184100.1	GMQ_18125T0	BioGRID	Interolog
TraesCS2B02G148600.2	GMQ_18125T0	STRING	Interolog
TraesCS2B02G244600.1	GMQ_18125T0	STRING	Interolog
TraesCS2B02G008900.2	GMQ_18125T0	IntAct	Interolog
TraesCS2B02G277200.1	GMQ_18125T0	IDDI	Domain
TraesCS2B02G274800.1	GMQ_18125T0	IDDI	Domain
TraesCS2B02G423900.1	GMQ_18125T0	IDDI	Domain
TraesCS2B02G233700.1	GMQ_18125T0	IDDI	Domain
TraesCS2B02G287000.1	GMQ_18125T0	IDDI	Domain
TraesCS2B02G233500.1	GMQ_18125T0	IDDI	Domain
TraesCS2B02G178800.1	GMQ_18125T0	STRING	Interolog
TraesCS2B02G388000.1	GMQ_18125T0	STRING	Interolog
TraesCS2B02G576100.2	GMQ_18125T0	BioGRID	Interolog
TraesCS2B02G420500.1	GMQ_18125T0	IntAct	Interolog
TraesCS2B02G361100.1	GMQ_18125T0	IDDI	Domain
TraesCS2B02G361200.1	GMQ_18125T0	IDDI	Domain
TraesCS2B02G513700.1.cds1	GMQ_18125T0	IDDI	Domain
TraesCS2B02G429200.2	GMQ_18125T0	IDDI	Domain
TraesCS2B02G051000.1	GMQ_18125T0	STRING	Interolog
TraesCS2B02G234600.1	GMQ_18125T0	BioGRID	Interolog
TraesCS2B02G491200.1	GMQ_18125T0	IntAct	Interolog
TraesCS2B02G602100.1	GMQ_18125T0	IDDI	Domain
TraesCS2B02G409100.1	GMQ_18125T0	IDDI	Domain
TraesCS2B02G069800.1	GMQ_18125T0	IDDI	Domain
TraesCS2B02G297000.1	GMQ_18125T0	IDDI	Domain
TraesCS2B02G245000.1	GMQ_18125T0	IDDI	Domain
TraesCS2B02G298400.1	GMQ_18125T0	IDDI	Domain
TraesCS2B02G219100.1	GMQ_18125T0	BioGRID	Interolog
TraesCS2B02G385700.2	GMQ_18125T0	BioGRID	Interolog
TraesCS2B02G082700.1.cds1	GMQ_18125T0	DOMINE	Domain
TraesCS2B02G479800.1.cds1	GMQ_18125T0	BioGRID	Interolog
TraesCS2B02G361700.1	GMQ_18125T0	IDDI	Domain
TraesCS2B02G257100.1	GMQ_18125T0	IDDI	Domain
TraesCS2B02G147900.1	GMQ_18125T0	IntAct	Interolog
TraesCS2B02G148000.1	GMQ_18125T0	IntAct	Interolog
TraesCS2B02G139100.1	GMQ_18125T0	IntAct	Interolog
TraesCS2B02G444400.2	GMQ_18125T0	BioGRID	Interolog
TraesCS2B02G592200.1	GMQ_18125T0	BioGRID	Interolog
TraesCS2B02G587900.1	GMQ_18125T0	BioGRID	Interolog
TraesCS2B02G527900.2	GMQ_18125T0	DOMINE	Domain
TraesCS2B02G354800.2	GMQ_18125T0	DOMINE	Domain
TraesCS2B02G105000.1	GMQ_18125T0	BioGRID	Interolog
TraesCS2B02G518500.1.cds1	GMQ_18125T0	BioGRID	Interolog
TraesCS2B02G525300.1.cds1	GMQ_18125T0	IDDI	Domain
TraesCS2B02G383300.2	GMQ_18125T0	STRING	Interolog
TraesCS2B02G436800.1	GMQ_18125T0	STRING	Interolog
TraesCS2B02G511400.1	GMQ_18125T0	IntAct	Interolog
TraesCS2B02G567200.1	GMQ_18125T0	IntAct	Interolog
TraesCS2B02G567400.1	GMQ_18125T0	IntAct	Interolog
TraesCS2B02G154800.1	GMQ_18125T0	IntAct	Interolog
TraesCS2B02G365300.1	GMQ_18125T0	IntAct	Interolog
TraesCS2B02G191200.1	GMQ_18125T0	IDDI	Domain
TraesCS2B02G351500.1.cds1	GMQ_18125T0	STRING	Interolog
TraesCS2B02G537300.1	GMQ_18125T0	BioGRID	Interolog
TraesCS2B02G074400.1	GMQ_18125T0	IDDI	Domain
TraesCS2B02G386700.1	GMQ_18125T0	STRING	Interolog
TraesCS2B02G410300.1	GMQ_18125T0	IDDI	Domain
TraesCS2B02G389700.1	GMQ_18125T0	STRING	Interolog
TraesCS2B02G332100.1.cds1	GMQ_18125T0	IntAct	Interolog
TraesCS2B02G448000.1	GMQ_18125T0	DOMINE	Domain
TraesCS2B02G275000.1	GMQ_18125T0	DOMINE	Domain
TraesCS2B02G347100.2	GMQ_18125T0	STRING	Interolog
TraesCS2B02G347300.1	GMQ_18125T0	STRING	Interolog
TraesCS2B02G265500.1	GMQ_18125T0	STRING	Interolog
TraesCS2B02G425400.1.cds1	GMQ_18125T0	IDDI	Domain
TraesCS2B02G593200.1	GMQ_18125T0	IDDI	Domain
TraesCS2B02G563200.1.cds1	GMQ_18125T0	IDDI	Domain
TraesCS2B02G002000.1.cds1	GMQ_18125T0	IDDI	Domain
TraesCS2B02G014500.1.cds1	GMQ_18125T0	IDDI	Domain
TraesCS2B02G005800.1.cds1	GMQ_18125T0	IDDI	Domain
TraesCS2B02G014200.1.cds1	GMQ_18125T0	IDDI	Domain
TraesCS2B02G563300.1	GMQ_18125T0	IDDI	Domain
TraesCS2B02G416700.1	GMQ_18125T0	IDDI	Domain
TraesCS2B02G318700.1.cds1	GMQ_18125T0	IDDI	Domain
TraesCS2B02G014000.1.cds1	GMQ_18125T0	IDDI	Domain
TraesCS2B02G000600.1	GMQ_18125T0	IDDI	Domain
TraesCS2B02G000400.1.cds1	GMQ_18125T0	IDDI	Domain
TraesCS2B02G013800.1.cds1	GMQ_18125T0	IDDI	Domain
TraesCS2B02G593300.1.cds1	GMQ_18125T0	IDDI	Domain
TraesCS2B02G520900.1	GMQ_18125T0	DIP	Interolog
TraesCS2B02G072000.1	GMQ_18125T0	DOMINE	Domain
TraesCS2B02G072500.1	GMQ_18125T0	DOMINE	Domain
TraesCS2B02G071300.1	GMQ_18125T0	DOMINE	Domain
TraesCS2B02G120400.1.cds1	GMQ_18125T0	IDDI	Domain
TraesCS2B02G314200.1.cds1	GMQ_18125T0	IDDI	Domain
TraesCS2B02G389300.1	GMQ_18125T0	BioGRID	Interolog
TraesCS2B02G130700.1	GMQ_18125T0	BioGRID	Interolog
TraesCS2B02G006400.1	GMQ_18125T0	STRING	Interolog
TraesCS2B02G492100.1	GMQ_18125T0	IntAct	Interolog
TraesCS2B02G037700.1.cds1	GMQ_18125T0	IDDI	Domain
TraesCS2B02G037600.1.cds1	GMQ_18125T0	IDDI	Domain
TraesCS2B02G035700.1	GMQ_18125T0	IDDI	Domain
TraesCS2B02G319000.1.cds1	GMQ_18125T0	IDDI	Domain
TraesCS2B02G014900.1.cds1	GMQ_18125T0	IDDI	Domain
TraesCS2B02G328400.1.cds1	GMQ_18125T0	IDDI	Domain
TraesCS2B02G035600.1.cds1	GMQ_18125T0	IDDI	Domain
TraesCS2B02G017200.1.cds1	GMQ_18125T0	IDDI	Domain
TraesCS2B02G017500.1.cds1	GMQ_18125T0	IDDI	Domain
TraesCS2B02G064600.1.cds1	GMQ_18125T0	IDDI	Domain
TraesCS2B02G318900.1	GMQ_18125T0	IDDI	Domain
TraesCS2B02G573300.1.cds1	GMQ_18125T0	IDDI	Domain
TraesCS2B02G036900.1.cds1	GMQ_18125T0	IDDI	Domain
TraesCS2B02G308900.1.cds1	GMQ_18125T0	IDDI	Domain
TraesCS2B02G606600.1.cds1	GMQ_18125T0	IDDI	Domain
TraesCS2B02G014700.1.cds1	GMQ_18125T0	IDDI	Domain
TraesCS2B02G180800.1	GMQ_18125T0	IntAct	Interolog
TraesCS2B02G156400.3	GMQ_18125T0	STRING	Interolog
TraesCS2B02G001100.1.cds1	GMQ_18125T0	IDDI	Domain
TraesCS2B02G588900.1	GMQ_18125T0	BioGRID	Interolog
TraesCS2B02G449000.1.cds1	GMQ_18125T0	IDDI	Domain
TraesCS2B02G270800.1.cds1	GMQ_18125T0	IDDI	Domain
TraesCS2B02G029200.1	GMQ_18125T0	IDDI	Domain
TraesCS2B02G560100.1	GMQ_18125T0	STRING	Interolog
TraesCS2B02G182700.3	GMQ_18125T0	STRING	Interolog
TraesCS2B02G268200.1	GMQ_18125T0	STRING	Interolog
TraesCS2B02G295400.1	GMQ_18125T0	STRING	Interolog
TraesCS2B02G202200.1	GMQ_18125T0	STRING	Interolog
TraesCS2B02G090200.1	GMQ_18125T0	STRING	Interolog
TraesCS2B02G210100.1	GMQ_18125T0	IntAct	Interolog
TraesCS2B02G591000.1.cds1	GMQ_18125T0	IntAct	Interolog
TraesCS2B02G153800.3	GMQ_18125T0	IDDI	Domain
TraesCS2B02G101900.1	GMQ_18125T0	STRING	Interolog
TraesCS2B02G049800.1	GMQ_18125T0	IDDI	Domain
TraesCS2B02G049400.1	GMQ_18125T0	IDDI	Domain
TraesCS2B02G049900.1	GMQ_18125T0	IDDI	Domain
TraesCS2B02G228600.1	GMQ_18125T0	IDDI	Domain
TraesCS2B02G402100.1	GMQ_18125T0	STRING	Interolog
TraesCS2B02G219800.1	GMQ_18125T0	IntAct	Interolog
TraesCS2B02G167500.1	GMQ_18125T0	IDDI	Domain
TraesCS2B02G415600.1	GMQ_18125T0	IDDI	Domain
TraesCS3B02G296300.1	GMQ_18125T0	IntAct	Interolog
TraesCS3B02G390700.1	GMQ_18125T0	IntAct	Interolog
TraesCS3B02G390800.1	GMQ_18125T0	IntAct	Interolog
TraesCS3B02G331400.4	GMQ_18125T0	IntAct	Interolog
TraesCS3B02G288300.1	GMQ_18125T0	BioGRID	Interolog
TraesCS3B02G289400.1.cds1	GMQ_18125T0	BioGRID	Interolog
TraesCS3B02G288100.1.cds1	GMQ_18125T0	BioGRID	Interolog
TraesCS3B02G289500.1.cds1	GMQ_18125T0	BioGRID	Interolog
TraesCS3B02G180900.1	GMQ_18125T0	IntAct	Interolog
TraesCS3B02G272300.1	GMQ_18125T0	IntAct	Interolog
TraesCS3B02G380000.1.cds1	GMQ_18125T0	STRING	Interolog
TraesCS3B02G306500.1	GMQ_18125T0	STRING	Interolog
TraesCS3B02G455600.1	GMQ_18125T0	BioGRID	Interolog
TraesCS3B02G385000.1	GMQ_18125T0	BioGRID	Interolog
TraesCS3B02G388900.1	GMQ_18125T0	IntAct	Interolog
TraesCS3B02G324300.1	GMQ_18125T0	IntAct	Interolog
TraesCS3B02G230700.1	GMQ_18125T0	IntAct	Interolog
TraesCS3B02G330500.1	GMQ_18125T0	BioGRID	Interolog
TraesCS3B02G206500.1	GMQ_18125T0	STRING	Interolog
TraesCS3B02G166600.1.cds1	GMQ_18125T0	BioGRID	Interolog
TraesCS3B02G206900.1.cds1	GMQ_18125T0	BioGRID	Interolog
TraesCS3B02G206800.1.cds1	GMQ_18125T0	BioGRID	Interolog
TraesCS3B02G025900.1	GMQ_18125T0	DOMINE	Domain
TraesCS3B02G167700.1	GMQ_18125T0	DOMINE	Domain
TraesCS3B02G119000.1	GMQ_18125T0	DOMINE	Domain
TraesCS3B02G522000.1	GMQ_18125T0	STRING	Interolog
TraesCS3B02G121100.1	GMQ_18125T0	BioGRID	Interolog
TraesCS3B02G224400.1	GMQ_18125T0	BioGRID	Interolog
TraesCS3B02G451900.1	GMQ_18125T0	BioGRID	Interolog
TraesCS3B02G141300.1	GMQ_18125T0	BioGRID	Interolog
TraesCS3B02G252700.2	GMQ_18125T0	BioGRID	Interolog
TraesCS3B02G230800.1	GMQ_18125T0	BioGRID	Interolog
TraesCS3B02G149300.8	GMQ_18125T0	BioGRID	Interolog
TraesCS3B02G252600.1	GMQ_18125T0	BioGRID	Interolog
TraesCS3B02G011500.1	GMQ_18125T0	BioGRID	Interolog
TraesCS3B02G345300.1	GMQ_18125T0	BioGRID	Interolog
TraesCS3B02G054700.1.cds1	GMQ_18125T0	BioGRID	Interolog
TraesCS3B02G175800.1.cds1	GMQ_18125T0	BioGRID	Interolog
TraesCS3B02G174800.1	GMQ_18125T0	BioGRID	Interolog
TraesCS3B02G574400.1	GMQ_18125T0	BioGRID	Interolog
TraesCS3B02G427900.1	GMQ_18125T0	BioGRID	Interolog
TraesCS3B02G007000.1	GMQ_18125T0	BioGRID	Interolog
TraesCS3B02G561200.1	GMQ_18125T0	BioGRID	Interolog
TraesCS3B02G000400.1	GMQ_18125T0	BioGRID	Interolog
TraesCS3B02G271700.1.cds1	GMQ_18125T0	BioGRID	Interolog
TraesCS3B02G201800.2	GMQ_18125T0	BioGRID	Interolog
TraesCS3B02G158600.1	GMQ_18125T0	BioGRID	Interolog
TraesCS3B02G473100.1	GMQ_18125T0	BioGRID	Interolog
TraesCS3B02G260900.1	GMQ_18125T0	BioGRID	Interolog
TraesCS3B02G384000.1	GMQ_18125T0	BioGRID	Interolog
TraesCS3B02G270200.1	GMQ_18125T0	BioGRID	Interolog
TraesCS3B02G256700.1	GMQ_18125T0	BioGRID	Interolog
TraesCS3B02G008700.1	GMQ_18125T0	BioGRID	Interolog
TraesCS3B02G508600.1	GMQ_18125T0	BioGRID	Interolog
TraesCS3B02G609500.1	GMQ_18125T0	BioGRID	Interolog
TraesCS3B02G106200.1	GMQ_18125T0	BioGRID	Interolog
TraesCS3B02G567100.1	GMQ_18125T0	BioGRID	Interolog
TraesCS3B02G568000.1	GMQ_18125T0	BioGRID	Interolog
TraesCS3B02G043200.1.cds1	GMQ_18125T0	BioGRID	Interolog
TraesCS3B02G061600.1.cds1	GMQ_18125T0	BioGRID	Interolog
TraesCS3B02G569700.1	GMQ_18125T0	BioGRID	Interolog
TraesCS3B02G569000.1.cds1	GMQ_18125T0	BioGRID	Interolog
TraesCS3B02G567200.1.cds1	GMQ_18125T0	BioGRID	Interolog
TraesCS3B02G503700.1	GMQ_18125T0	BioGRID	Interolog
TraesCS3B02G567000.1.cds1	GMQ_18125T0	BioGRID	Interolog
TraesCS3B02G572400.1.cds1	GMQ_18125T0	BioGRID	Interolog
TraesCS3B02G570300.1.cds1	GMQ_18125T0	BioGRID	Interolog
TraesCS3B02G567400.1	GMQ_18125T0	BioGRID	Interolog
TraesCS3B02G567800.1.cds1	GMQ_18125T0	BioGRID	Interolog
TraesCS3B02G567300.1.cds1	GMQ_18125T0	BioGRID	Interolog
TraesCS3B02G568900.1.cds1	GMQ_18125T0	BioGRID	Interolog
TraesCS3B02G395000.2	GMQ_18125T0	IntAct	Interolog
TraesCS3B02G319100.2	GMQ_18125T0	IntAct	Interolog
TraesCS3B02G234600.1	GMQ_18125T0	STRING	Interolog
TraesCS3B02G312300.1	GMQ_18125T0	STRING	Interolog
TraesCS3B02G214300.1.cds1	GMQ_18125T0	STRING	Interolog
TraesCS3B02G506600.1	GMQ_18125T0	STRING	Interolog
TraesCS3B02G202600.1	GMQ_18125T0	STRING	Interolog
TraesCS3B02G073100.1	GMQ_18125T0	STRING	Interolog
TraesCS3B02G221500.1	GMQ_18125T0	STRING	Interolog
TraesCS3B02G093800.2	GMQ_18125T0	STRING	Interolog
TraesCS3B02G376300.2	GMQ_18125T0	STRING	Interolog
TraesCS3B02G600300.1	GMQ_18125T0	STRING	Interolog
TraesCS3B02G072900.1	GMQ_18125T0	STRING	Interolog
TraesCS3B02G241300.1	GMQ_18125T0	STRING	Interolog
TraesCS3B02G355700.1	GMQ_18125T0	STRING	Interolog
TraesCS3B02G603300.1.cds1	GMQ_18125T0	STRING	Interolog
TraesCS3B02G310800.2	GMQ_18125T0	STRING	Interolog
TraesCS3B02G199100.1	GMQ_18125T0	STRING	Interolog
TraesCS3B02G001200.1	GMQ_18125T0	STRING	Interolog
TraesCS3B02G555800.1	GMQ_18125T0	STRING	Interolog
TraesCS3B02G348100.1.cds1	GMQ_18125T0	STRING	Interolog
TraesCS3B02G044300.1	GMQ_18125T0	STRING	Interolog
TraesCS3B02G044100.1	GMQ_18125T0	STRING	Interolog
TraesCS3B02G440700.2	GMQ_18125T0	STRING	Interolog
TraesCS3B02G537000.1	GMQ_18125T0	STRING	Interolog
TraesCS3B02G043700.1	GMQ_18125T0	STRING	Interolog
TraesCS3B02G325100.2	GMQ_18125T0	STRING	Interolog
TraesCS3B02G043600.1	GMQ_18125T0	STRING	Interolog
TraesCS3B02G534400.1	GMQ_18125T0	STRING	Interolog
TraesCS3B02G044000.1	GMQ_18125T0	STRING	Interolog
TraesCS3B02G352700.1	GMQ_18125T0	STRING	Interolog
TraesCS3B02G435200.2	GMQ_18125T0	STRING	Interolog
TraesCS3B02G334100.1	GMQ_18125T0	STRING	Interolog
TraesCS3B02G112300.1	GMQ_18125T0	STRING	Interolog
TraesCS3B02G174700.1	GMQ_18125T0	BioGRID	Interolog
TraesCS3B02G103500.2	GMQ_18125T0	BioGRID	Interolog
TraesCS3B02G434100.1.cds1	GMQ_18125T0	IntAct	Interolog
TraesCS3B02G433800.1.cds1	GMQ_18125T0	STRING	Interolog
TraesCS3B02G433900.1	GMQ_18125T0	STRING	Interolog
TraesCS3B02G522100.1	GMQ_18125T0	STRING	Interolog
TraesCS3B02G434000.1.cds1	GMQ_18125T0	STRING	Interolog
TraesCS3B02G434200.1.cds1	GMQ_18125T0	IntAct	Interolog
TraesCS3B02G433700.1.cds1	GMQ_18125T0	IntAct	Interolog
TraesCS3B02G365400.1	GMQ_18125T0	STRING	Interolog
TraesCS3B02G401300.2	GMQ_18125T0	STRING	Interolog
TraesCS3B02G410000.1	GMQ_18125T0	STRING	Interolog
TraesCS3B02G078600.1	GMQ_18125T0	STRING	Interolog
TraesCS3B02G544400.2	GMQ_18125T0	BioGRID	Interolog
TraesCS3B02G031600.1.cds1	GMQ_18125T0	BioGRID	Interolog
TraesCS3B02G242600.2	GMQ_18125T0	BioGRID	Interolog
TraesCS3B02G478700.1	GMQ_18125T0	IntAct	Interolog
TraesCS3B02G482200.1.cds1	GMQ_18125T0	BioGRID	Interolog
TraesCS3B02G478000.1	GMQ_18125T0	BioGRID	Interolog
TraesCS3B02G005600.1	GMQ_18125T0	STRING	Interolog
TraesCS3B02G053200.1.cds1	GMQ_18125T0	BioGRID	Interolog
TraesCS3B02G479100.1	GMQ_18125T0	IntAct	Interolog
TraesCS3B02G478400.1	GMQ_18125T0	IntAct	Interolog
TraesCS3B02G158300.1	GMQ_18125T0	STRING	Interolog
TraesCS3B02G547700.1	GMQ_18125T0	IntAct	Interolog
TraesCS3B02G277200.1	GMQ_18125T0	IntAct	Interolog
TraesCS3B02G179400.1	GMQ_18125T0	IntAct	Interolog
TraesCS3B02G452100.1	GMQ_18125T0	IDDI	Domain
TraesCS3B02G568500.1	GMQ_18125T0	DOMINE	Domain
TraesCS3B02G116900.1	GMQ_18125T0	BioGRID	Interolog
TraesCS3B02G117000.1	GMQ_18125T0	DOMINE	Domain
TraesCS3B02G131400.1	GMQ_18125T0	BioGRID	Interolog
TraesCS3B02G592900.2	GMQ_18125T0	BioGRID	Interolog
TraesCS3B02G193400.3	GMQ_18125T0	DOMINE	Domain
TraesCS3B02G208800.1	GMQ_18125T0	DOMINE	Domain
TraesCS3B02G068000.1	GMQ_18125T0	IntAct	Interolog
TraesCS3B02G298400.1	GMQ_18125T0	DOMINE	Domain
TraesCS3B02G591300.1	GMQ_18125T0	STRING	Interolog
TraesCS3B02G297300.1	GMQ_18125T0	IntAct	Interolog
TraesCS3B02G306000.1	GMQ_18125T0	IDDI	Domain
TraesCS3B02G205300.1	GMQ_18125T0	IntAct	Interolog
TraesCS3B02G252900.1	GMQ_18125T0	BioGRID	Interolog
TraesCS3B02G329000.2	GMQ_18125T0	BioGRID	Interolog
TraesCS3B02G272900.1	GMQ_18125T0	IDDI	Domain
TraesCS3B02G237400.1	GMQ_18125T0	BioGRID	Interolog
TraesCS3B02G172000.1.cds1	GMQ_18125T0	BioGRID	Interolog
TraesCS3B02G487900.1	GMQ_18125T0	BioGRID	Interolog
TraesCS3B02G171200.1.cds1	GMQ_18125T0	BioGRID	Interolog
TraesCS3B02G065200.1	GMQ_18125T0	BioGRID	Interolog
TraesCS3B02G393200.1	GMQ_18125T0	BioGRID	Interolog
TraesCS3B02G305600.2	GMQ_18125T0	BioGRID	Interolog
TraesCS3B02G172100.1.cds1	GMQ_18125T0	BioGRID	Interolog
TraesCS3B02G171400.1.cds1	GMQ_18125T0	BioGRID	Interolog
TraesCS3B02G154400.1.cds1	GMQ_18125T0	BioGRID	Interolog
TraesCS3B02G171300.1	GMQ_18125T0	BioGRID	Interolog
TraesCS3B02G299100.1	GMQ_18125T0	BioGRID	Interolog
TraesCS3B02G178200.1	GMQ_18125T0	IDDI	Domain
TraesCS3B02G254800.2	GMQ_18125T0	IDDI	Domain
TraesCS3B02G147600.1	GMQ_18125T0	IntAct	Interolog
TraesCS3B02G370400.1	GMQ_18125T0	IntAct	Interolog
TraesCS3B02G461800.1	GMQ_18125T0	IDDI	Domain
TraesCS3B02G367800.2	GMQ_18125T0	IDDI	Domain
TraesCS3B02G067900.1	GMQ_18125T0	IDDI	Domain
TraesCS3B02G287600.1	GMQ_18125T0	STRING	Interolog
TraesCS3B02G135800.1	GMQ_18125T0	STRING	Interolog
TraesCS3B02G027100.1	GMQ_18125T0	STRING	Interolog
TraesCS3B02G217300.2	GMQ_18125T0	STRING	Interolog
TraesCS3B02G218100.1.cds1	GMQ_18125T0	IntAct	Interolog
TraesCS3B02G401500.1.cds1	GMQ_18125T0	BioGRID	Interolog
TraesCS3B02G401400.1.cds1	GMQ_18125T0	BioGRID	Interolog
TraesCS3B02G610900.1	GMQ_18125T0	STRING	Interolog
TraesCS3B02G090800.1	GMQ_18125T0	STRING	Interolog
TraesCS3B02G465800.1	GMQ_18125T0	STRING	Interolog
TraesCS3B02G457900.1	GMQ_18125T0	BioGRID	Interolog
TraesCS3B02G454190.1	GMQ_18125T0	STRING	Interolog
TraesCS3B02G517100.1	GMQ_18125T0	STRING	Interolog
TraesCS3B02G021300.1	GMQ_18125T0	IntAct	Interolog
TraesCS3B02G210900.1	GMQ_18125T0	BioGRID	Interolog
TraesCS3B02G134700.1	GMQ_18125T0	BioGRID	Interolog
TraesCS3B02G318000.1	GMQ_18125T0	BioGRID	Interolog
TraesCS3B02G473300.1	GMQ_18125T0	BioGRID	Interolog
TraesCS3B02G216000.2	GMQ_18125T0	BioGRID	Interolog
TraesCS3B02G246600.1	GMQ_18125T0	BioGRID	Interolog
TraesCS3B02G255500.1	GMQ_18125T0	BioGRID	Interolog
TraesCS3B02G223900.2	GMQ_18125T0	BioGRID	Interolog
TraesCS3B02G239700.1	GMQ_18125T0	IDDI	Domain
TraesCS3B02G611300.1	GMQ_18125T0	BioGRID	Interolog
TraesCS3B02G610800.1	GMQ_18125T0	BioGRID	Interolog
TraesCS3B02G352400.1.cds1	GMQ_18125T0	IDDI	Domain
TraesCS3B02G043900.1	GMQ_18125T0	IDDI	Domain
TraesCS3B02G361900.1	GMQ_18125T0	IDDI	Domain
TraesCS3B02G179500.1	GMQ_18125T0	IDDI	Domain
TraesCS3B02G460900.1	GMQ_18125T0	IDDI	Domain
TraesCS3B02G539500.1	GMQ_18125T0	IDDI	Domain
TraesCS3B02G402500.1	GMQ_18125T0	IDDI	Domain
TraesCS3B02G091400.1	GMQ_18125T0	IDDI	Domain
TraesCS3B02G460500.1	GMQ_18125T0	IDDI	Domain
TraesCS3B02G110200.1	GMQ_18125T0	IDDI	Domain
TraesCS3B02G582600.1	GMQ_18125T0	IDDI	Domain
TraesCS3B02G560500.1.cds1	GMQ_18125T0	IDDI	Domain
TraesCS3B02G596800.1	GMQ_18125T0	IDDI	Domain
TraesCS3B02G563800.1	GMQ_18125T0	IDDI	Domain
TraesCS3B02G375100.1	GMQ_18125T0	IDDI	Domain
TraesCS3B02G460800.1	GMQ_18125T0	IDDI	Domain
TraesCS3B02G597000.1	GMQ_18125T0	IDDI	Domain
TraesCS3B02G179600.1	GMQ_18125T0	IDDI	Domain
TraesCS3B02G088700.1	GMQ_18125T0	IDDI	Domain
TraesCS3B02G154000.1	GMQ_18125T0	IDDI	Domain
TraesCS3B02G402600.1	GMQ_18125T0	IDDI	Domain
TraesCS3B02G596400.1	GMQ_18125T0	IDDI	Domain
TraesCS3B02G509000.1	GMQ_18125T0	IDDI	Domain
TraesCS3B02G346700.1	GMQ_18125T0	IDDI	Domain
TraesCS3B02G597200.1	GMQ_18125T0	IDDI	Domain
TraesCS3B02G109900.1.cds1	GMQ_18125T0	IDDI	Domain
TraesCS3B02G101400.1	GMQ_18125T0	IDDI	Domain
TraesCS3B02G415500.1	GMQ_18125T0	STRING	Interolog
TraesCS3B02G083400.1	GMQ_18125T0	BioGRID	Interolog
TraesCS3B02G225300.1.cds1	GMQ_18125T0	BioGRID	Interolog
TraesCS3B02G129900.1.cds1	GMQ_18125T0	STRING	Interolog
TraesCS3B02G379200.1	GMQ_18125T0	STRING	Interolog
TraesCS3B02G240200.1	GMQ_18125T0	STRING	Interolog
TraesCS3B02G412300.1	GMQ_18125T0	IntAct	Interolog
TraesCS3B02G253100.1	GMQ_18125T0	IntAct	Interolog
TraesCS3B02G207300.1	GMQ_18125T0	IDDI	Domain
TraesCS3B02G435100.1	GMQ_18125T0	IDDI	Domain
TraesCS3B02G048900.1.cds1	GMQ_18125T0	IntAct	Interolog
TraesCS3B02G484300.1	GMQ_18125T0	IDDI	Domain
TraesCS3B02G127300.1	GMQ_18125T0	IntAct	Interolog
TraesCS3B02G546100.1	GMQ_18125T0	IntAct	Interolog
TraesCS3B02G467300.1.cds1	GMQ_18125T0	IDDI	Domain
TraesCS3B02G535800.1	GMQ_18125T0	STRING	Interolog
TraesCS3B02G526800.1	GMQ_18125T0	STRING	Interolog
TraesCS3B02G014400.1	GMQ_18125T0	STRING	Interolog
TraesCS3B02G524500.1	GMQ_18125T0	STRING	Interolog
TraesCS3B02G014300.1	GMQ_18125T0	STRING	Interolog
TraesCS3B02G061000.1	GMQ_18125T0	IDDI	Domain
TraesCS3B02G596600.1	GMQ_18125T0	IDDI	Domain
TraesCS3B02G582700.1	GMQ_18125T0	IDDI	Domain
TraesCS3B02G074300.1	GMQ_18125T0	IDDI	Domain
TraesCS3B02G098600.1	GMQ_18125T0	IDDI	Domain
TraesCS3B02G136200.1	GMQ_18125T0	IDDI	Domain
TraesCS3B02G182500.1.cds1	GMQ_18125T0	STRING	Interolog
TraesCS3B02G446500.1.cds1	GMQ_18125T0	STRING	Interolog
TraesCS3B02G578000.1	GMQ_18125T0	STRING	Interolog
TraesCS3B02G339600.1	GMQ_18125T0	STRING	Interolog
TraesCS3B02G215500.1	GMQ_18125T0	STRING	Interolog
TraesCS3B02G278100.1	GMQ_18125T0	STRING	Interolog
TraesCS3B02G577900.1	GMQ_18125T0	STRING	Interolog
TraesCS3B02G339800.1	GMQ_18125T0	STRING	Interolog
TraesCS3B02G169000.1	GMQ_18125T0	STRING	Interolog
TraesCS3B02G272100.1	GMQ_18125T0	STRING	Interolog
TraesCS3B02G209600.1	GMQ_18125T0	STRING	Interolog
TraesCS3B02G446600.1.cds1	GMQ_18125T0	STRING	Interolog
TraesCS3B02G339700.1	GMQ_18125T0	STRING	Interolog
TraesCS3B02G578600.1.cds1	GMQ_18125T0	STRING	Interolog
TraesCS3B02G446800.1.cds1	GMQ_18125T0	STRING	Interolog
TraesCS3B02G446300.1.cds1	GMQ_18125T0	STRING	Interolog
TraesCS3B02G210000.1	GMQ_18125T0	STRING	Interolog
TraesCS3B02G034300.1	GMQ_18125T0	STRING	Interolog
TraesCS3B02G354000.1	GMQ_18125T0	STRING	Interolog
TraesCS3B02G209900.1	GMQ_18125T0	STRING	Interolog
TraesCS3B02G411600.1	GMQ_18125T0	STRING	Interolog
TraesCS3B02G209800.1	GMQ_18125T0	STRING	Interolog
TraesCS3B02G461400.1	GMQ_18125T0	STRING	Interolog
TraesCS3B02G446700.1.cds1	GMQ_18125T0	STRING	Interolog
TraesCS3B02G411800.1.cds1	GMQ_18125T0	STRING	Interolog
TraesCS3B02G162900.1	GMQ_18125T0	STRING	Interolog
TraesCS3B02G446400.1.cds1	GMQ_18125T0	STRING	Interolog
TraesCS3B02G209700.1	GMQ_18125T0	STRING	Interolog
TraesCS3B02G154200.2	GMQ_18125T0	STRING	Interolog
TraesCS3B02G339400.1	GMQ_18125T0	STRING	Interolog
TraesCS3B02G149000.1	GMQ_18125T0	STRING	Interolog
TraesCS3B02G339500.1	GMQ_18125T0	STRING	Interolog
TraesCS3B02G247200.1	GMQ_18125T0	BioGRID	Interolog
TraesCS3B02G410300.1	GMQ_18125T0	BioGRID	Interolog
TraesCS3B02G368100.1	GMQ_18125T0	BioGRID	Interolog
TraesCS3B02G182200.1	GMQ_18125T0	BioGRID	Interolog
TraesCS3B02G140800.1	GMQ_18125T0	STRING	Interolog
TraesCS3B02G569200.1	GMQ_18125T0	IntAct	Interolog
TraesCS3B02G570700.1	GMQ_18125T0	IntAct	Interolog
TraesCS3B02G569400.1.cds1	GMQ_18125T0	STRING	Interolog
TraesCS3B02G072600.1.cds1	GMQ_18125T0	STRING	Interolog
TraesCS3B02G316600.1.cds1	GMQ_18125T0	STRING	Interolog
TraesCS3B02G043800.1	GMQ_18125T0	STRING	Interolog
TraesCS3B02G324600.1.cds1	GMQ_18125T0	STRING	Interolog
TraesCS3B02G571700.1	GMQ_18125T0	STRING	Interolog
TraesCS3B02G569300.1.cds1	GMQ_18125T0	STRING	Interolog
TraesCS3B02G045100.1	GMQ_18125T0	STRING	Interolog
TraesCS3B02G045200.1	GMQ_18125T0	STRING	Interolog
TraesCS3B02G044700.1	GMQ_18125T0	STRING	Interolog
TraesCS3B02G310100.1.cds1	GMQ_18125T0	STRING	Interolog
TraesCS3B02G386400.4	GMQ_18125T0	IDDI	Domain
TraesCS3B02G461300.1	GMQ_18125T0	STRING	Interolog
TraesCS3B02G446200.1	GMQ_18125T0	STRING	Interolog
TraesCS3B02G498900.1.cds1	GMQ_18125T0	STRING	Interolog
TraesCS3B02G459100.1	GMQ_18125T0	STRING	Interolog
TraesCS3B02G086700.2	GMQ_18125T0	STRING	Interolog
TraesCS3B02G096700.1	GMQ_18125T0	IDDI	Domain
TraesCS3B02G047300.2	GMQ_18125T0	IntAct	Interolog
TraesCS3B02G518800.1	GMQ_18125T0	IDDI	Domain
TraesCS3B02G120300.1	GMQ_18125T0	IDDI	Domain
TraesCS3B02G518900.1	GMQ_18125T0	IDDI	Domain
TraesCS3B02G046100.1	GMQ_18125T0	IntAct	Interolog
TraesCS3B02G267100.1	GMQ_18125T0	IntAct	Interolog
TraesCS3B02G581700.1.cds1	GMQ_18125T0	BioGRID	Interolog
TraesCS3B02G256500.1	GMQ_18125T0	IDDI	Domain
TraesCS3B02G256200.1	GMQ_18125T0	IDDI	Domain
TraesCS3B02G025600.1	GMQ_18125T0	IDDI	Domain
TraesCS3B02G146900.1	GMQ_18125T0	IDDI	Domain
TraesCS3B02G609600.1	GMQ_18125T0	IDDI	Domain
TraesCS3B02G256400.1	GMQ_18125T0	IDDI	Domain
TraesCS3B02G256300.1	GMQ_18125T0	IDDI	Domain
TraesCS3B02G609400.1	GMQ_18125T0	IDDI	Domain
TraesCS3B02G114200.1	GMQ_18125T0	STRING	Interolog
TraesCS3B02G274600.1	GMQ_18125T0	STRING	Interolog
TraesCS3B02G345800.1	GMQ_18125T0	IDDI	Domain
TraesCS3B02G586500.1	GMQ_18125T0	IDDI	Domain
TraesCS3B02G121200.1	GMQ_18125T0	IDDI	Domain
TraesCS3B02G410100.1	GMQ_18125T0	IDDI	Domain
TraesCS3B02G406600.1.cds1	GMQ_18125T0	STRING	Interolog
TraesCS3B02G532200.1	GMQ_18125T0	BioGRID	Interolog
TraesCS3B02G577800.1	GMQ_18125T0	BioGRID	Interolog
TraesCS3B02G453600.1	GMQ_18125T0	BioGRID	Interolog
TraesCS3B02G237700.1	GMQ_18125T0	IntAct	Interolog
TraesCS3B02G278600.1	GMQ_18125T0	IDDI	Domain
TraesCS3B02G044500.1	GMQ_18125T0	IDDI	Domain
TraesCS3B02G226300.4	GMQ_18125T0	IDDI	Domain
TraesCS3B02G091800.3	GMQ_18125T0	IDDI	Domain
TraesCS3B02G341000.1	GMQ_18125T0	IDDI	Domain
TraesCS3B02G100800.1	GMQ_18125T0	IDDI	Domain
TraesCS3B02G187900.1.cds1	GMQ_18125T0	IDDI	Domain
TraesCS3B02G201200.1	GMQ_18125T0	BioGRID	Interolog
TraesCS3B02G519000.1	GMQ_18125T0	IDDI	Domain
TraesCS3B02G015000.1	GMQ_18125T0	IntAct	Interolog
TraesCS3B02G579700.1	GMQ_18125T0	BioGRID	Interolog
TraesCS3B02G096600.1.cds1	GMQ_18125T0	IDDI	Domain
TraesCS3B02G156800.1	GMQ_18125T0	IDDI	Domain
TraesCS3B02G096800.1.cds1	GMQ_18125T0	IDDI	Domain
TraesCS3B02G226800.1	GMQ_18125T0	IDDI	Domain
TraesCS3B02G194900.1	GMQ_18125T0	IDDI	Domain
TraesCS3B02G477700.1	GMQ_18125T0	IDDI	Domain
TraesCS3B02G309000.1	GMQ_18125T0	IDDI	Domain
TraesCS3B02G196600.1	GMQ_18125T0	IDDI	Domain
TraesCS3B02G277500.1	GMQ_18125T0	IDDI	Domain
TraesCS3B02G183600.1	GMQ_18125T0	DOMINE	Domain
TraesCS3B02G183000.1	GMQ_18125T0	DOMINE	Domain
TraesCS3B02G183800.2	GMQ_18125T0	DOMINE	Domain
TraesCS3B02G303300.1	GMQ_18125T0	DOMINE	Domain
TraesCS3B02G183400.1	GMQ_18125T0	IDDI	Domain
TraesCS3B02G363200.3	GMQ_18125T0	IDDI	Domain
TraesCS3B02G141400.2	GMQ_18125T0	IDDI	Domain
TraesCS3B02G142100.2	GMQ_18125T0	IDDI	Domain
TraesCS3B02G442400.1	GMQ_18125T0	IDDI	Domain
TraesCS3B02G216600.1	GMQ_18125T0	STRING	Interolog
TraesCS3B02G221200.1	GMQ_18125T0	BioGRID	Interolog
TraesCS3B02G221400.1	GMQ_18125T0	BioGRID	Interolog
TraesCS3B02G291400.2	GMQ_18125T0	BioGRID	Interolog
TraesCS3B02G226600.1	GMQ_18125T0	STRING	Interolog
TraesCS3B02G162400.1	GMQ_18125T0	BioGRID	Interolog
TraesCS3B02G105300.2	GMQ_18125T0	STRING	Interolog
TraesCS3B02G031400.1	GMQ_18125T0	STRING	Interolog
TraesCS3B02G262000.2	GMQ_18125T0	IDDI	Domain
TraesCS3B02G050500.1	GMQ_18125T0	STRING	Interolog
TraesCS3B02G195700.1	GMQ_18125T0	IDDI	Domain
TraesCS3B02G101200.1	GMQ_18125T0	IDDI	Domain
TraesCS3B02G371800.1	GMQ_18125T0	IDDI	Domain
TraesCS3B02G101500.1	GMQ_18125T0	IDDI	Domain
TraesCS3B02G489700.1	GMQ_18125T0	IDDI	Domain
TraesCS3B02G379900.1	GMQ_18125T0	IDDI	Domain
TraesCS3B02G393000.1	GMQ_18125T0	IDDI	Domain
TraesCS3B02G393500.1	GMQ_18125T0	IDDI	Domain
TraesCS3B02G397300.1	GMQ_18125T0	IDDI	Domain
TraesCS3B02G392700.1	GMQ_18125T0	IDDI	Domain
TraesCS3B02G397200.2	GMQ_18125T0	IDDI	Domain
TraesCS3B02G489800.1	GMQ_18125T0	IDDI	Domain
TraesCS3B02G211500.1	GMQ_18125T0	STRING	Interolog
TraesCS3B02G033100.1	GMQ_18125T0	STRING	Interolog
TraesCS3B02G432000.1	GMQ_18125T0	BioGRID	Interolog
TraesCS3B02G492200.1	GMQ_18125T0	IDDI	Domain
TraesCS3B02G179100.1	GMQ_18125T0	IDDI	Domain
TraesCS3B02G021200.1	GMQ_18125T0	IntAct	Interolog
TraesCS3B02G176900.1	GMQ_18125T0	IntAct	Interolog
TraesCS3B02G497300.1	GMQ_18125T0	IDDI	Domain
TraesCS3B02G407200.1.cds1	GMQ_18125T0	IDDI	Domain
TraesCS3B02G369700.1	GMQ_18125T0	IntAct	Interolog
TraesCS3B02G275500.1	GMQ_18125T0	IntAct	Interolog
TraesCS3B02G134300.1	GMQ_18125T0	IntAct	Interolog
TraesCS3B02G247500.1	GMQ_18125T0	IDDI	Domain
TraesCS3B02G166500.1.cds1	GMQ_18125T0	IDDI	Domain
TraesCS3B02G102400.1	GMQ_18125T0	IDDI	Domain
TraesCS3B02G447600.2	GMQ_18125T0	IDDI	Domain
TraesCS3B02G465100.3	GMQ_18125T0	IDDI	Domain
TraesCS3B02G047500.1	GMQ_18125T0	BioGRID	Interolog
TraesCS3B02G511900.2	GMQ_18125T0	BioGRID	Interolog
TraesCS3B02G389200.1	GMQ_18125T0	BioGRID	Interolog
TraesCS3B02G354200.1	GMQ_18125T0	STRING	Interolog
TraesCS3B02G184700.1	GMQ_18125T0	IntAct	Interolog
TraesCS3B02G286200.2	GMQ_18125T0	IDDI	Domain
TraesCS3B02G013500.1.cds1	GMQ_18125T0	IDDI	Domain
TraesCS3B02G545500.1	GMQ_18125T0	IntAct	Interolog
TraesCS3B02G308200.1	GMQ_18125T0	BioGRID	Interolog
TraesCS3B02G161400.1	GMQ_18125T0	IntAct	Interolog
TraesCS3B02G287000.6	GMQ_18125T0	DOMINE	Domain
TraesCS3B02G088900.1	GMQ_18125T0	BioGRID	Interolog
TraesCS3B02G312700.1	GMQ_18125T0	BioGRID	Interolog
TraesCS3B02G281400.1.cds1	GMQ_18125T0	BioGRID	Interolog
TraesCS3B02G391300.1	GMQ_18125T0	IDDI	Domain
TraesCS3B02G070700.1	GMQ_18125T0	BioGRID	Interolog
TraesCS3B02G249500.1	GMQ_18125T0	BioGRID	Interolog
TraesCS3B02G156700.1	GMQ_18125T0	BioGRID	Interolog
TraesCS3B02G138100.1	GMQ_18125T0	STRING	Interolog
TraesCS3B02G007400.1	GMQ_18125T0	IntAct	Interolog
TraesCS3B02G015600.2	GMQ_18125T0	IntAct	Interolog
TraesCS3B02G010100.1	GMQ_18125T0	IntAct	Interolog
TraesCS3B02G162000.1	GMQ_18125T0	IntAct	Interolog
TraesCS3B02G015800.1	GMQ_18125T0	IntAct	Interolog
TraesCS3B02G015700.1	GMQ_18125T0	IntAct	Interolog
TraesCS3B02G015200.1	GMQ_18125T0	IntAct	Interolog
TraesCS3B02G450600.3	GMQ_18125T0	STRING	Interolog
TraesCS3B02G307100.1	GMQ_18125T0	IDDI	Domain
TraesCS3B02G417500.1	GMQ_18125T0	DOMINE	Domain
TraesCS3B02G229000.1	GMQ_18125T0	IDDI	Domain
TraesCS3B02G603100.1	GMQ_18125T0	STRING	Interolog
TraesCS3B02G607200.1	GMQ_18125T0	IDDI	Domain
TraesCS3B02G167800.1	GMQ_18125T0	IDDI	Domain
TraesCS3B02G099600.1	GMQ_18125T0	IDDI	Domain
TraesCS3B02G122600.1.cds1	GMQ_18125T0	STRING	Interolog
TraesCS3B02G105200.1	GMQ_18125T0	BioGRID	Interolog
TraesCS3B02G589600.1	GMQ_18125T0	DOMINE	Domain
TraesCS3B02G589000.1	GMQ_18125T0	DOMINE	Domain
TraesCS3B02G378400.1	GMQ_18125T0	IDDI	Domain
TraesCS3B02G180600.1	GMQ_18125T0	IDDI	Domain
TraesCS3B02G543300.1	GMQ_18125T0	STRING	Interolog
TraesCS3B02G173600.1.cds1	GMQ_18125T0	STRING	Interolog
TraesCS3B02G067000.1.cds1	GMQ_18125T0	STRING	Interolog
TraesCS3B02G099700.1	GMQ_18125T0	IDDI	Domain
TraesCS3B02G403400.1.cds1	GMQ_18125T0	IDDI	Domain
TraesCS3B02G524600.1.cds1	GMQ_18125T0	IDDI	Domain
TraesCS3B02G362200.1.cds1	GMQ_18125T0	IDDI	Domain
TraesCS3B02G044900.1.cds1	GMQ_18125T0	IDDI	Domain
TraesCS3B02G399900.1.cds1	GMQ_18125T0	IDDI	Domain
TraesCS3B02G373300.1	GMQ_18125T0	IDDI	Domain
TraesCS3B02G546300.1.cds1	GMQ_18125T0	IDDI	Domain
TraesCS3B02G362400.1.cds1	GMQ_18125T0	IDDI	Domain
TraesCS3B02G133600.1.cds1	GMQ_18125T0	IDDI	Domain
TraesCS3B02G099900.2	GMQ_18125T0	IDDI	Domain
TraesCS3B02G006600.1.cds1	GMQ_18125T0	IDDI	Domain
TraesCS3B02G561900.1	GMQ_18125T0	IDDI	Domain
TraesCS3B02G100000.1	GMQ_18125T0	IDDI	Domain
TraesCS3B02G133700.1.cds1	GMQ_18125T0	IDDI	Domain
TraesCS3B02G523800.1	GMQ_18125T0	IDDI	Domain
TraesCS3B02G373400.1	GMQ_18125T0	IDDI	Domain
TraesCS3B02G524300.1	GMQ_18125T0	IDDI	Domain
TraesCS3B02G134100.1	GMQ_18125T0	IDDI	Domain
TraesCS3B02G385500.1	GMQ_18125T0	DIP	Interolog
TraesCS3B02G189400.1.cds1	GMQ_18125T0	IDDI	Domain
TraesCS3B02G121700.1.cds1	GMQ_18125T0	IDDI	Domain
TraesCS3B02G329300.8	GMQ_18125T0	STRING	Interolog
TraesCS3B02G019100.1	GMQ_18125T0	IDDI	Domain
TraesCS3B02G167400.1.cds1	GMQ_18125T0	IDDI	Domain
TraesCS3B02G026200.1.cds1	GMQ_18125T0	IDDI	Domain
TraesCS3B02G592500.1.cds1	GMQ_18125T0	STRING	Interolog
TraesCS3B02G449800.1	GMQ_18125T0	STRING	Interolog
TraesCS3B02G590000.1	GMQ_18125T0	STRING	Interolog
TraesCS3B02G422700.1	GMQ_18125T0	STRING	Interolog
TraesCS3B02G457600.1	GMQ_18125T0	BioGRID	Interolog
TraesCS3B02G000600.1	GMQ_18125T0	STRING	Interolog
TraesCS3B02G337100.1	GMQ_18125T0	STRING	Interolog
TraesCS3B02G540800.1	GMQ_18125T0	STRING	Interolog
TraesCS3B02G558400.1	GMQ_18125T0	STRING	Interolog
TraesCS3B02G054500.1	GMQ_18125T0	STRING	Interolog
TraesCS3B02G241900.1	GMQ_18125T0	STRING	Interolog
TraesCS3B02G281500.2	GMQ_18125T0	STRING	Interolog
TraesCS3B02G431000.2	GMQ_18125T0	STRING	Interolog
TraesCS3B02G211200.1	GMQ_18125T0	DOMINE	Domain
TraesCS3B02G502500.1	GMQ_18125T0	DOMINE	Domain
TraesCS3B02G475100.1	GMQ_18125T0	DOMINE	Domain
TraesCS3B02G475000.1	GMQ_18125T0	DOMINE	Domain
TraesCS3B02G500500.1	GMQ_18125T0	DOMINE	Domain
TraesCS3B02G215300.1	GMQ_18125T0	IDDI	Domain
TraesCS3B02G397800.1.cds1	GMQ_18125T0	IDDI	Domain
TraesCS3B02G455800.1	GMQ_18125T0	IntAct	Interolog
TraesCS3B02G290500.1	GMQ_18125T0	STRING	Interolog
TraesCS3B02G566100.1	GMQ_18125T0	IntAct	Interolog
TraesCS3B02G030300.1.cds1	GMQ_18125T0	IDDI	Domain
TraesCS3B02G274700.1.cds1	GMQ_18125T0	IntAct	Interolog
TraesCS5A02G411200.1	GMQ_18125T0	IntAct	Interolog
TraesCS5A02G077100.1	GMQ_18125T0	IntAct	Interolog
TraesCS5A02G511800.1	GMQ_18125T0	IntAct	Interolog
TraesCS5A02G479300.1	GMQ_18125T0	IntAct	Interolog
TraesCS5A02G511700.1	GMQ_18125T0	IntAct	Interolog
TraesCS5A02G268100.1	GMQ_18125T0	IntAct	Interolog
TraesCS5A02G078000.1	GMQ_18125T0	IntAct	Interolog
TraesCS5A02G298700.1.cds1	GMQ_18125T0	IntAct	Interolog
TraesCS5A02G106200.2	GMQ_18125T0	IntAct	Interolog
TraesCS5A02G401400.1	GMQ_18125T0	BioGRID	Interolog
TraesCS5A02G122700.4	GMQ_18125T0	BioGRID	Interolog
TraesCS5A02G321400.2	GMQ_18125T0	BioGRID	Interolog
TraesCS5A02G061200.1	GMQ_18125T0	BioGRID	Interolog
TraesCS5A02G190500.1.cds1	GMQ_18125T0	BioGRID	Interolog
TraesCS5A02G443300.1.cds1	GMQ_18125T0	STRING	Interolog
TraesCS5A02G381200.1	GMQ_18125T0	STRING	Interolog
TraesCS5A02G469200.1	GMQ_18125T0	BioGRID	Interolog
TraesCS5A02G338800.1	GMQ_18125T0	BioGRID	Interolog
TraesCS5A02G184100.1	GMQ_18125T0	IntAct	Interolog
TraesCS5A02G315700.1	GMQ_18125T0	IntAct	Interolog
TraesCS5A02G476400.1	GMQ_18125T0	IntAct	Interolog
TraesCS5A02G485100.1	GMQ_18125T0	IntAct	Interolog
TraesCS5A02G176000.1	GMQ_18125T0	IntAct	Interolog
TraesCS5A02G069500.1	GMQ_18125T0	BioGRID	Interolog
TraesCS5A02G225200.1.cds1	GMQ_18125T0	BioGRID	Interolog
TraesCS5A02G231900.1.cds1	GMQ_18125T0	BioGRID	Interolog
TraesCS5A02G387100.1	GMQ_18125T0	BioGRID	Interolog
TraesCS5A02G295800.1	GMQ_18125T0	BioGRID	Interolog
TraesCS5A02G400900.1	GMQ_18125T0	BioGRID	Interolog
TraesCS5A02G521700.1	GMQ_18125T0	BioGRID	Interolog
TraesCS5A02G400100.1	GMQ_18125T0	BioGRID	Interolog
TraesCS5A02G458300.1	GMQ_18125T0	DOMINE	Domain
TraesCS5A02G047300.2	GMQ_18125T0	BioGRID	Interolog
TraesCS5A02G454600.1	GMQ_18125T0	BioGRID	Interolog
TraesCS5A02G308900.1	GMQ_18125T0	BioGRID	Interolog
TraesCS5A02G200900.1	GMQ_18125T0	BioGRID	Interolog
TraesCS5A02G114200.1	GMQ_18125T0	BioGRID	Interolog
TraesCS5A02G375900.1.cds1	GMQ_18125T0	BioGRID	Interolog
TraesCS5A02G510500.1	GMQ_18125T0	BioGRID	Interolog
TraesCS5A02G042300.1.cds1	GMQ_18125T0	BioGRID	Interolog
TraesCS5A02G114400.1	GMQ_18125T0	BioGRID	Interolog
TraesCS5A02G153700.1	GMQ_18125T0	BioGRID	Interolog
TraesCS5A02G413900.1	GMQ_18125T0	BioGRID	Interolog
TraesCS5A02G387000.1	GMQ_18125T0	BioGRID	Interolog
TraesCS5A02G208300.1.cds1	GMQ_18125T0	BioGRID	Interolog
TraesCS5A02G480600.1	GMQ_18125T0	BioGRID	Interolog
TraesCS5A02G016400.1	GMQ_18125T0	BioGRID	Interolog
TraesCS5A02G124800.3	GMQ_18125T0	BioGRID	Interolog
TraesCS5A02G110100.1	GMQ_18125T0	BioGRID	Interolog
TraesCS5A02G255500.1.cds1	GMQ_18125T0	BioGRID	Interolog
TraesCS5A02G352900.1	GMQ_18125T0	BioGRID	Interolog
TraesCS5A02G145500.1	GMQ_18125T0	BioGRID	Interolog
TraesCS5A02G075200.1	GMQ_18125T0	BioGRID	Interolog
TraesCS5A02G495000.2	GMQ_18125T0	STRING	Interolog
TraesCS5A02G255800.1	GMQ_18125T0	BioGRID	Interolog
TraesCS5A02G528200.1	GMQ_18125T0	STRING	Interolog
TraesCS5A02G169400.1	GMQ_18125T0	BioGRID	Interolog
TraesCS5A02G296900.1	GMQ_18125T0	BioGRID	Interolog
TraesCS5A02G098200.1	GMQ_18125T0	BioGRID	Interolog
TraesCS5A02G011000.1	GMQ_18125T0	BioGRID	Interolog
TraesCS5A02G543300.1	GMQ_18125T0	IDDI	Domain
TraesCS5A02G004300.2	GMQ_18125T0	IDDI	Domain
TraesCS5A02G004200.1	GMQ_18125T0	IDDI	Domain
TraesCS5A02G028800.1.cds1	GMQ_18125T0	BioGRID	Interolog
TraesCS5A02G196400.1	GMQ_18125T0	BioGRID	Interolog
TraesCS5A02G551700.1	GMQ_18125T0	BioGRID	Interolog
TraesCS5A02G196700.1	GMQ_18125T0	BioGRID	Interolog
TraesCS5A02G473500.1.cds1	GMQ_18125T0	BioGRID	Interolog
TraesCS5A02G073800.1	GMQ_18125T0	BioGRID	Interolog
TraesCS5A02G292600.1.cds1	GMQ_18125T0	BioGRID	Interolog
TraesCS5A02G224000.1	GMQ_18125T0	BioGRID	Interolog
TraesCS5A02G495900.1	GMQ_18125T0	IntAct	Interolog
TraesCS5A02G467600.1	GMQ_18125T0	IntAct	Interolog
TraesCS5A02G476800.1	GMQ_18125T0	STRING	Interolog
TraesCS5A02G318500.3	GMQ_18125T0	STRING	Interolog
TraesCS5A02G493800.1	GMQ_18125T0	STRING	Interolog
TraesCS5A02G193300.2	GMQ_18125T0	STRING	Interolog
TraesCS5A02G241300.2	GMQ_18125T0	STRING	Interolog
TraesCS5A02G215200.1	GMQ_18125T0	STRING	Interolog
TraesCS5A02G558000.1.cds1	GMQ_18125T0	STRING	Interolog
TraesCS5A02G411300.1	GMQ_18125T0	STRING	Interolog
TraesCS5A02G215400.1	GMQ_18125T0	STRING	Interolog
TraesCS5A02G319400.1	GMQ_18125T0	STRING	Interolog
TraesCS5A02G144600.1	GMQ_18125T0	STRING	Interolog
TraesCS5A02G497600.2	GMQ_18125T0	STRING	Interolog
TraesCS5A02G210200.1	GMQ_18125T0	STRING	Interolog
TraesCS5A02G187300.1	GMQ_18125T0	STRING	Interolog
TraesCS5A02G297900.1	GMQ_18125T0	BioGRID	Interolog
TraesCS5A02G322300.1	GMQ_18125T0	STRING	Interolog
TraesCS5A02G249400.1	GMQ_18125T0	STRING	Interolog
TraesCS5A02G210300.1	GMQ_18125T0	STRING	Interolog
TraesCS5A02G363400.1	GMQ_18125T0	STRING	Interolog
TraesCS5A02G537900.1	GMQ_18125T0	STRING	Interolog
TraesCS5A02G206700.1	GMQ_18125T0	BioGRID	Interolog
TraesCS5A02G537800.1	GMQ_18125T0	STRING	Interolog
TraesCS5A02G350800.1	GMQ_18125T0	STRING	Interolog
TraesCS5A02G558300.1	GMQ_18125T0	STRING	Interolog
TraesCS5A02G055900.1	GMQ_18125T0	BioGRID	Interolog
TraesCS5A02G463200.1.cds1	GMQ_18125T0	STRING	Interolog
TraesCS5A02G537700.1	GMQ_18125T0	STRING	Interolog
TraesCS5A02G350700.1	GMQ_18125T0	IntAct	Interolog
TraesCS5A02G384200.1	GMQ_18125T0	BioGRID	Interolog
TraesCS5A02G449000.1.cds1	GMQ_18125T0	STRING	Interolog
TraesCS5A02G338200.2	GMQ_18125T0	STRING	Interolog
TraesCS5A02G152800.1	GMQ_18125T0	STRING	Interolog
TraesCS5A02G051100.1.cds1	GMQ_18125T0	STRING	Interolog
TraesCS5A02G334700.1	GMQ_18125T0	STRING	Interolog
TraesCS5A02G163900.1.cds1	GMQ_18125T0	STRING	Interolog
TraesCS5A02G517500.1	GMQ_18125T0	STRING	Interolog
TraesCS5A02G449900.1	GMQ_18125T0	STRING	Interolog
TraesCS5A02G003100.1	GMQ_18125T0	STRING	Interolog
TraesCS5A02G420600.1	GMQ_18125T0	STRING	Interolog
TraesCS5A02G124300.2	GMQ_18125T0	STRING	Interolog
TraesCS5A02G000400.1	GMQ_18125T0	STRING	Interolog
TraesCS5A02G356000.1	GMQ_18125T0	STRING	Interolog
TraesCS5A02G052500.1.cds1	GMQ_18125T0	BioGRID	Interolog
TraesCS5A02G167000.1.cds1	GMQ_18125T0	BioGRID	Interolog
TraesCS5A02G367700.3	GMQ_18125T0	BioGRID	Interolog
TraesCS5A02G249300.1	GMQ_18125T0	STRING	Interolog
TraesCS5A02G261200.1	GMQ_18125T0	STRING	Interolog
TraesCS5A02G084200.1	GMQ_18125T0	STRING	Interolog
TraesCS5A02G249600.1	GMQ_18125T0	STRING	Interolog
TraesCS5A02G369500.2	GMQ_18125T0	BioGRID	Interolog
TraesCS5A02G256000.1	GMQ_18125T0	IntAct	Interolog
TraesCS5A02G113200.1	GMQ_18125T0	IDDI	Domain
TraesCS5A02G213600.1	GMQ_18125T0	IDDI	Domain
TraesCS5A02G174100.1	GMQ_18125T0	IDDI	Domain
TraesCS5A02G330400.1	GMQ_18125T0	IDDI	Domain
TraesCS5A02G265400.1.cds1	GMQ_18125T0	IDDI	Domain
TraesCS5A02G202000.1	GMQ_18125T0	IDDI	Domain
TraesCS5A02G548800.2	GMQ_18125T0	DOMINE	Domain
TraesCS5A02G478800.1	GMQ_18125T0	IDDI	Domain
TraesCS5A02G416100.1	GMQ_18125T0	IDDI	Domain
TraesCS5A02G478900.1	GMQ_18125T0	IDDI	Domain
TraesCS5A02G478500.1	GMQ_18125T0	IDDI	Domain
TraesCS5A02G161800.2	GMQ_18125T0	STRING	Interolog
TraesCS5A02G015000.1	GMQ_18125T0	STRING	Interolog
TraesCS5A02G540800.1	GMQ_18125T0	IntAct	Interolog
TraesCS5A02G190700.1.cds1	GMQ_18125T0	BioGRID	Interolog
TraesCS5A02G109300.1	GMQ_18125T0	BioGRID	Interolog
TraesCS5A02G331900.1	GMQ_18125T0	BioGRID	Interolog
TraesCS5A02G392900.1	GMQ_18125T0	IDDI	Domain
TraesCS5A02G432000.1	GMQ_18125T0	IntAct	Interolog
TraesCS5A02G202800.2	GMQ_18125T0	IntAct	Interolog
TraesCS5A02G302000.1	GMQ_18125T0	IDDI	Domain
TraesCS5A02G301500.1	GMQ_18125T0	BioGRID	Interolog
TraesCS5A02G109500.1	GMQ_18125T0	BioGRID	Interolog
TraesCS5A02G423000.1	GMQ_18125T0	STRING	Interolog
TraesCS5A02G071200.1	GMQ_18125T0	IDDI	Domain
TraesCS5A02G123800.2	GMQ_18125T0	IDDI	Domain
TraesCS5A02G446000.1	GMQ_18125T0	STRING	Interolog
TraesCS5A02G165900.1	GMQ_18125T0	STRING	Interolog
TraesCS5A02G027000.1	GMQ_18125T0	IDDI	Domain
TraesCS5A02G243500.1	GMQ_18125T0	STRING	Interolog
TraesCS5A02G173800.1	GMQ_18125T0	STRING	Interolog
TraesCS5A02G368400.1	GMQ_18125T0	STRING	Interolog
TraesCS5A02G541400.1	GMQ_18125T0	BioGRID	Interolog
TraesCS5A02G395500.1	GMQ_18125T0	BioGRID	Interolog
TraesCS5A02G262600.3	GMQ_18125T0	IDDI	Domain
TraesCS5A02G357500.1	GMQ_18125T0	STRING	Interolog
TraesCS5A02G515400.1	GMQ_18125T0	BioGRID	Interolog
TraesCS5A02G429000.1	GMQ_18125T0	BioGRID	Interolog
TraesCS5A02G177100.1	GMQ_18125T0	BioGRID	Interolog
TraesCS5A02G181700.1	GMQ_18125T0	BioGRID	Interolog
TraesCS5A02G006200.1	GMQ_18125T0	BioGRID	Interolog
TraesCS5A02G556500.2	GMQ_18125T0	IDDI	Domain
TraesCS5A02G407400.1	GMQ_18125T0	BioGRID	Interolog
TraesCS5A02G489000.1	GMQ_18125T0	IDDI	Domain
TraesCS5A02G161600.1	GMQ_18125T0	IDDI	Domain
TraesCS5A02G386500.1	GMQ_18125T0	IDDI	Domain
TraesCS5A02G465500.1.cds1	GMQ_18125T0	BioGRID	Interolog
TraesCS5A02G455900.1.cds1	GMQ_18125T0	BioGRID	Interolog
TraesCS5A02G445600.1.cds1	GMQ_18125T0	BioGRID	Interolog
TraesCS5A02G382700.1	GMQ_18125T0	BioGRID	Interolog
TraesCS5A02G246200.1.cds1	GMQ_18125T0	BioGRID	Interolog
TraesCS5A02G462100.1	GMQ_18125T0	BioGRID	Interolog
TraesCS5A02G098300.1	GMQ_18125T0	BioGRID	Interolog
TraesCS5A02G416500.2	GMQ_18125T0	BioGRID	Interolog
TraesCS5A02G019200.1	GMQ_18125T0	BioGRID	Interolog
TraesCS5A02G295000.1.cds1	GMQ_18125T0	BioGRID	Interolog
TraesCS5A02G284200.1	GMQ_18125T0	IDDI	Domain
TraesCS5A02G104900.1	GMQ_18125T0	STRING	Interolog
TraesCS5A02G060200.1.cds1	GMQ_18125T0	STRING	Interolog
TraesCS5A02G398000.1	GMQ_18125T0	IDDI	Domain
TraesCS5A02G429200.1	GMQ_18125T0	IDDI	Domain
TraesCS5A02G064200.1.cds1	GMQ_18125T0	IDDI	Domain
TraesCS5A02G502000.1	GMQ_18125T0	IDDI	Domain
TraesCS5A02G008700.1	GMQ_18125T0	IDDI	Domain
TraesCS5A02G008900.1	GMQ_18125T0	IDDI	Domain
TraesCS5A02G071800.1	GMQ_18125T0	IDDI	Domain
TraesCS5A02G233100.1	GMQ_18125T0	IDDI	Domain
TraesCS5A02G446500.1	GMQ_18125T0	IDDI	Domain
TraesCS5A02G056600.1	GMQ_18125T0	IDDI	Domain
TraesCS5A02G554000.1	GMQ_18125T0	IDDI	Domain
TraesCS5A02G317600.1	GMQ_18125T0	IDDI	Domain
TraesCS5A02G316600.1	GMQ_18125T0	IDDI	Domain
TraesCS5A02G553600.1	GMQ_18125T0	IDDI	Domain
TraesCS5A02G397700.1	GMQ_18125T0	IDDI	Domain
TraesCS5A02G214800.1	GMQ_18125T0	IDDI	Domain
TraesCS5A02G270700.1	GMQ_18125T0	IDDI	Domain
TraesCS5A02G472300.1	GMQ_18125T0	IDDI	Domain
TraesCS5A02G175100.1	GMQ_18125T0	IDDI	Domain
TraesCS5A02G057800.1.cds1	GMQ_18125T0	BioGRID	Interolog
TraesCS5A02G307600.1	GMQ_18125T0	IDDI	Domain
TraesCS5A02G266100.1	GMQ_18125T0	IDDI	Domain
TraesCS5A02G008800.1	GMQ_18125T0	IDDI	Domain
TraesCS5A02G270200.1	GMQ_18125T0	IDDI	Domain
TraesCS5A02G495200.1.cds1	GMQ_18125T0	IDDI	Domain
TraesCS5A02G056500.1	GMQ_18125T0	IDDI	Domain
TraesCS5A02G397900.1	GMQ_18125T0	IDDI	Domain
TraesCS5A02G397800.1	GMQ_18125T0	IDDI	Domain
TraesCS5A02G552900.1	GMQ_18125T0	IDDI	Domain
TraesCS5A02G071700.1	GMQ_18125T0	IDDI	Domain
TraesCS5A02G214600.1	GMQ_18125T0	IDDI	Domain
TraesCS5A02G318000.1	GMQ_18125T0	IDDI	Domain
TraesCS5A02G381100.1	GMQ_18125T0	IDDI	Domain
TraesCS5A02G207700.1	GMQ_18125T0	IDDI	Domain
TraesCS5A02G534000.1	GMQ_18125T0	IDDI	Domain
TraesCS5A02G434400.1	GMQ_18125T0	STRING	Interolog
TraesCS5A02G327200.1	GMQ_18125T0	STRING	Interolog
TraesCS5A02G027900.1.cds1	GMQ_18125T0	BioGRID	Interolog
TraesCS5A02G383300.1	GMQ_18125T0	BioGRID	Interolog
TraesCS5A02G156700.1	GMQ_18125T0	STRING	Interolog
TraesCS5A02G126700.1	GMQ_18125T0	STRING	Interolog
TraesCS5A02G442300.1	GMQ_18125T0	STRING	Interolog
TraesCS5A02G163800.2	GMQ_18125T0	STRING	Interolog
TraesCS5A02G441500.1	GMQ_18125T0	STRING	Interolog
TraesCS5A02G317000.1	GMQ_18125T0	BioGRID	Interolog
TraesCS5A02G164400.1	GMQ_18125T0	IDDI	Domain
TraesCS5A02G054900.1	GMQ_18125T0	IDDI	Domain
TraesCS5A02G496000.1.cds1	GMQ_18125T0	IDDI	Domain
TraesCS5A02G029700.1	GMQ_18125T0	IntAct	Interolog
TraesCS5A02G465100.1.cds1	GMQ_18125T0	IntAct	Interolog
TraesCS5A02G050300.1	GMQ_18125T0	IDDI	Domain
TraesCS5A02G386700.1.cds1	GMQ_18125T0	IDDI	Domain
TraesCS5A02G367100.1	GMQ_18125T0	STRING	Interolog
TraesCS5A02G499200.1	GMQ_18125T0	STRING	Interolog
TraesCS5A02G499300.1	GMQ_18125T0	STRING	Interolog
TraesCS5A02G499100.1	GMQ_18125T0	STRING	Interolog
TraesCS5A02G073100.1	GMQ_18125T0	STRING	Interolog
TraesCS5A02G498900.1	GMQ_18125T0	STRING	Interolog
TraesCS5A02G537300.1	GMQ_18125T0	STRING	Interolog
TraesCS5A02G538000.1	GMQ_18125T0	STRING	Interolog
TraesCS5A02G530700.1.cds1	GMQ_18125T0	STRING	Interolog
TraesCS5A02G530100.1.cds1	GMQ_18125T0	STRING	Interolog
TraesCS5A02G233000.1	GMQ_18125T0	IDDI	Domain
TraesCS5A02G406200.1	GMQ_18125T0	IDDI	Domain
TraesCS5A02G459600.1.cds1	GMQ_18125T0	IDDI	Domain
TraesCS5A02G287700.1.cds1	GMQ_18125T0	IDDI	Domain
TraesCS5A02G334500.1	GMQ_18125T0	IDDI	Domain
TraesCS5A02G558100.1	GMQ_18125T0	IDDI	Domain
TraesCS5A02G288000.1.cds1	GMQ_18125T0	IDDI	Domain
TraesCS5A02G318100.1	GMQ_18125T0	IDDI	Domain
TraesCS5A02G287800.1.cds1	GMQ_18125T0	IDDI	Domain
TraesCS5A02G517100.1.cds1	GMQ_18125T0	STRING	Interolog
TraesCS5A02G550200.1	GMQ_18125T0	STRING	Interolog
TraesCS5A02G550300.1	GMQ_18125T0	STRING	Interolog
TraesCS5A02G097800.1	GMQ_18125T0	STRING	Interolog
TraesCS5A02G516200.1	GMQ_18125T0	STRING	Interolog
TraesCS5A02G039200.1	GMQ_18125T0	STRING	Interolog
TraesCS5A02G288200.1	GMQ_18125T0	STRING	Interolog
TraesCS5A02G039100.1	GMQ_18125T0	STRING	Interolog
TraesCS5A02G399100.1	GMQ_18125T0	STRING	Interolog
TraesCS5A02G249200.1	GMQ_18125T0	STRING	Interolog
TraesCS5A02G430700.1	GMQ_18125T0	STRING	Interolog
TraesCS5A02G550500.1	GMQ_18125T0	STRING	Interolog
TraesCS5A02G399400.1	GMQ_18125T0	STRING	Interolog
TraesCS5A02G323200.1	GMQ_18125T0	STRING	Interolog
TraesCS5A02G400600.1	GMQ_18125T0	STRING	Interolog
TraesCS5A02G550400.1	GMQ_18125T0	STRING	Interolog
TraesCS5A02G550600.1	GMQ_18125T0	STRING	Interolog
TraesCS5A02G400500.1	GMQ_18125T0	STRING	Interolog
TraesCS5A02G550100.1	GMQ_18125T0	STRING	Interolog
TraesCS5A02G399500.1	GMQ_18125T0	STRING	Interolog
TraesCS5A02G516300.1	GMQ_18125T0	STRING	Interolog
TraesCS5A02G148600.1	GMQ_18125T0	STRING	Interolog
TraesCS5A02G039500.1	GMQ_18125T0	STRING	Interolog
TraesCS5A02G012000.1.cds1	GMQ_18125T0	IDDI	Domain
TraesCS5A02G157200.1	GMQ_18125T0	BioGRID	Interolog
TraesCS5A02G060800.1	GMQ_18125T0	STRING	Interolog
TraesCS5A02G258100.1	GMQ_18125T0	STRING	Interolog
TraesCS5A02G336800.1	GMQ_18125T0	STRING	Interolog
TraesCS5A02G026800.1	GMQ_18125T0	STRING	Interolog
TraesCS5A02G542200.1.cds1	GMQ_18125T0	STRING	Interolog
TraesCS5A02G436000.1	GMQ_18125T0	STRING	Interolog
TraesCS5A02G377200.1.cds1	GMQ_18125T0	STRING	Interolog
TraesCS5A02G216600.1.cds1	GMQ_18125T0	IntAct	Interolog
TraesCS5A02G266200.1.cds1	GMQ_18125T0	STRING	Interolog
TraesCS5A02G317700.1.cds1	GMQ_18125T0	STRING	Interolog
TraesCS5A02G542300.1	GMQ_18125T0	STRING	Interolog
TraesCS5A02G374600.2	GMQ_18125T0	STRING	Interolog
TraesCS5A02G440100.1	GMQ_18125T0	IDDI	Domain
TraesCS5A02G102500.2	GMQ_18125T0	IDDI	Domain
TraesCS5A02G102600.1	GMQ_18125T0	IDDI	Domain
TraesCS5A02G490000.1	GMQ_18125T0	IntAct	Interolog
TraesCS5A02G226700.1	GMQ_18125T0	IDDI	Domain
TraesCS5A02G460300.1.cds1	GMQ_18125T0	IDDI	Domain
TraesCS5A02G377000.3	GMQ_18125T0	IDDI	Domain
TraesCS5A02G182600.1	GMQ_18125T0	IntAct	Interolog
TraesCS5A02G293500.1	GMQ_18125T0	IDDI	Domain
TraesCS5A02G376900.1	GMQ_18125T0	IDDI	Domain
TraesCS5A02G226500.1	GMQ_18125T0	IDDI	Domain
TraesCS5A02G001100.1	GMQ_18125T0	IDDI	Domain
TraesCS5A02G509600.1	GMQ_18125T0	IntAct	Interolog
TraesCS5A02G484700.1	GMQ_18125T0	IDDI	Domain
TraesCS5A02G549500.1	GMQ_18125T0	IDDI	Domain
TraesCS5A02G226800.1	GMQ_18125T0	IDDI	Domain
TraesCS5A02G509400.1	GMQ_18125T0	IntAct	Interolog
TraesCS5A02G363300.1	GMQ_18125T0	IDDI	Domain
TraesCS5A02G504400.1	GMQ_18125T0	IDDI	Domain
TraesCS5A02G542600.2	GMQ_18125T0	IDDI	Domain
TraesCS5A02G515200.1	GMQ_18125T0	IDDI	Domain
TraesCS5A02G202700.1	GMQ_18125T0	IDDI	Domain
TraesCS5A02G145700.1	GMQ_18125T0	IDDI	Domain
TraesCS5A02G410300.1	GMQ_18125T0	IDDI	Domain
TraesCS5A02G204300.1	GMQ_18125T0	IDDI	Domain
TraesCS5A02G487300.1	GMQ_18125T0	IDDI	Domain
TraesCS5A02G410000.1	GMQ_18125T0	IDDI	Domain
TraesCS5A02G145600.2	GMQ_18125T0	IDDI	Domain
TraesCS5A02G033500.1	GMQ_18125T0	IDDI	Domain
TraesCS5A02G005800.1.cds1	GMQ_18125T0	IDDI	Domain
TraesCS5A02G553000.1	GMQ_18125T0	IDDI	Domain
TraesCS5A02G361300.1	GMQ_18125T0	STRING	Interolog
TraesCS5A02G267300.1	GMQ_18125T0	STRING	Interolog
TraesCS5A02G494900.1	GMQ_18125T0	STRING	Interolog
TraesCS5A02G354300.1	GMQ_18125T0	STRING	Interolog
TraesCS5A02G461300.1	GMQ_18125T0	IDDI	Domain
TraesCS5A02G131400.1	GMQ_18125T0	IDDI	Domain
TraesCS5A02G037600.1	GMQ_18125T0	IDDI	Domain
TraesCS5A02G556900.1	GMQ_18125T0	IDDI	Domain
TraesCS5A02G307700.1	GMQ_18125T0	IDDI	Domain
TraesCS5A02G238000.1	GMQ_18125T0	IDDI	Domain
TraesCS5A02G362900.1	GMQ_18125T0	IDDI	Domain
TraesCS5A02G110300.1	GMQ_18125T0	BioGRID	Interolog
TraesCS5A02G234400.1	GMQ_18125T0	BioGRID	Interolog
TraesCS5A02G185700.1	GMQ_18125T0	STRING	Interolog
TraesCS5A02G425300.1	GMQ_18125T0	IDDI	Domain
TraesCS5A02G314800.1	GMQ_18125T0	IntAct	Interolog
TraesCS5A02G410100.1	GMQ_18125T0	IntAct	Interolog
TraesCS5A02G527300.1	GMQ_18125T0	IDDI	Domain
TraesCS5A02G280400.1	GMQ_18125T0	IDDI	Domain
TraesCS5A02G527400.1	GMQ_18125T0	IDDI	Domain
TraesCS5A02G182800.1	GMQ_18125T0	DOMINE	Domain
TraesCS5A02G200500.2	GMQ_18125T0	IDDI	Domain
TraesCS5A02G105900.1	GMQ_18125T0	IDDI	Domain
TraesCS5A02G197500.1	GMQ_18125T0	IntAct	Interolog
TraesCS5A02G121600.1	GMQ_18125T0	IDDI	Domain
TraesCS5A02G068700.1	GMQ_18125T0	IDDI	Domain
TraesCS5A02G136200.1	GMQ_18125T0	IDDI	Domain
TraesCS5A02G276700.4	GMQ_18125T0	IDDI	Domain
TraesCS5A02G467400.1	GMQ_18125T0	IntAct	Interolog
TraesCS5A02G142100.1	GMQ_18125T0	IntAct	Interolog
TraesCS5A02G014900.1	GMQ_18125T0	IntAct	Interolog
TraesCS5A02G089200.1	GMQ_18125T0	IntAct	Interolog
TraesCS5A02G074900.1	GMQ_18125T0	IntAct	Interolog
TraesCS5A02G138900.1	GMQ_18125T0	BioGRID	Interolog
TraesCS5A02G391900.1	GMQ_18125T0	BioGRID	Interolog
TraesCS5A02G185800.1	GMQ_18125T0	BioGRID	Interolog
TraesCS5A02G317800.1	GMQ_18125T0	IntAct	Interolog
TraesCS5A02G470300.1.cds1	GMQ_18125T0	BioGRID	Interolog
TraesCS5A02G270900.1	GMQ_18125T0	IDDI	Domain
TraesCS5A02G176800.1	GMQ_18125T0	IDDI	Domain
TraesCS5A02G455000.1	GMQ_18125T0	IDDI	Domain
TraesCS5A02G178800.1	GMQ_18125T0	STRING	Interolog
TraesCS5A02G030300.2	GMQ_18125T0	IDDI	Domain
TraesCS5A02G373900.1	GMQ_18125T0	IDDI	Domain
TraesCS5A02G036600.1	GMQ_18125T0	IDDI	Domain
TraesCS5A02G067300.1	GMQ_18125T0	IDDI	Domain
TraesCS5A02G223700.1	GMQ_18125T0	IDDI	Domain
TraesCS5A02G396100.1	GMQ_18125T0	BioGRID	Interolog
TraesCS5A02G092900.1	GMQ_18125T0	IDDI	Domain
TraesCS5A02G390000.1	GMQ_18125T0	IDDI	Domain
TraesCS5A02G032500.1	GMQ_18125T0	IDDI	Domain
TraesCS5A02G246800.1	GMQ_18125T0	IDDI	Domain
TraesCS5A02G247000.1	GMQ_18125T0	IDDI	Domain
TraesCS5A02G072000.1	GMQ_18125T0	IDDI	Domain
TraesCS5A02G108500.2	GMQ_18125T0	IDDI	Domain
TraesCS5A02G350200.1	GMQ_18125T0	IDDI	Domain
TraesCS5A02G246000.3	GMQ_18125T0	IDDI	Domain
TraesCS5A02G152600.2	GMQ_18125T0	STRING	Interolog
TraesCS5A02G316500.2	GMQ_18125T0	IDDI	Domain
TraesCS5A02G056400.2	GMQ_18125T0	STRING	Interolog
TraesCS5A02G485600.1.cds1	GMQ_18125T0	BioGRID	Interolog
TraesCS5A02G114600.1	GMQ_18125T0	IDDI	Domain
TraesCS5A02G106900.1	GMQ_18125T0	IntAct	Interolog
TraesCS5A02G308700.1	GMQ_18125T0	IDDI	Domain
TraesCS5A02G301600.1.cds1	GMQ_18125T0	STRING	Interolog
TraesCS5A02G461900.2	GMQ_18125T0	IDDI	Domain
TraesCS5A02G286900.1	GMQ_18125T0	IDDI	Domain
TraesCS5A02G191200.1	GMQ_18125T0	IDDI	Domain
TraesCS5A02G287000.1	GMQ_18125T0	IDDI	Domain
TraesCS5A02G025000.1	GMQ_18125T0	IDDI	Domain
TraesCS5A02G151400.1	GMQ_18125T0	IDDI	Domain
TraesCS5A02G277400.1.cds1	GMQ_18125T0	STRING	Interolog
TraesCS5A02G392300.1	GMQ_18125T0	STRING	Interolog
TraesCS5A02G103100.2	GMQ_18125T0	STRING	Interolog
TraesCS5A02G240300.1	GMQ_18125T0	IDDI	Domain
TraesCS5A02G240400.1	GMQ_18125T0	IDDI	Domain
TraesCS5A02G268900.1	GMQ_18125T0	IDDI	Domain
TraesCS5A02G383400.1	GMQ_18125T0	IDDI	Domain
TraesCS5A02G170300.1	GMQ_18125T0	IDDI	Domain
TraesCS5A02G409400.1	GMQ_18125T0	STRING	Interolog
TraesCS5A02G046900.1	GMQ_18125T0	STRING	Interolog
TraesCS5A02G409300.1	GMQ_18125T0	STRING	Interolog
TraesCS5A02G158000.1	GMQ_18125T0	IntAct	Interolog
TraesCS5A02G331200.1	GMQ_18125T0	STRING	Interolog
TraesCS5A02G108700.1	GMQ_18125T0	BioGRID	Interolog
TraesCS5A02G318400.1	GMQ_18125T0	BioGRID	Interolog
TraesCS5A02G486600.2	GMQ_18125T0	BioGRID	Interolog
TraesCS5A02G366700.1	GMQ_18125T0	IDDI	Domain
TraesCS5A02G025400.1	GMQ_18125T0	IDDI	Domain
TraesCS5A02G042900.1	GMQ_18125T0	IDDI	Domain
TraesCS5A02G256600.1.cds1	GMQ_18125T0	IDDI	Domain
TraesCS5A02G375600.1	GMQ_18125T0	IDDI	Domain
TraesCS5A02G126900.1	GMQ_18125T0	IDDI	Domain
TraesCS5A02G054400.1	GMQ_18125T0	BioGRID	Interolog
TraesCS5A02G299600.1	GMQ_18125T0	IDDI	Domain
TraesCS5A02G392400.1	GMQ_18125T0	IntAct	Interolog
TraesCS5A02G330700.1	GMQ_18125T0	IDDI	Domain
TraesCS5A02G503600.2	GMQ_18125T0	IntAct	Interolog
TraesCS5A02G414500.1	GMQ_18125T0	IntAct	Interolog
TraesCS5A02G235500.1	GMQ_18125T0	IntAct	Interolog
TraesCS5A02G383700.1	GMQ_18125T0	IntAct	Interolog
TraesCS5A02G118600.1	GMQ_18125T0	BioGRID	Interolog
TraesCS5A02G041100.1	GMQ_18125T0	IDDI	Domain
TraesCS5A02G122900.2	GMQ_18125T0	BioGRID	Interolog
TraesCS5A02G439100.2	GMQ_18125T0	IDDI	Domain
TraesCS5A02G457000.1	GMQ_18125T0	IntAct	Interolog
TraesCS5A02G239300.1	GMQ_18125T0	IDDI	Domain
TraesCS5A02G178900.3	GMQ_18125T0	BioGRID	Interolog
TraesCS5A02G132800.1	GMQ_18125T0	STRING	Interolog
TraesCS5A02G287200.1	GMQ_18125T0	STRING	Interolog
TraesCS5A02G084600.1	GMQ_18125T0	BioGRID	Interolog
TraesCS5A02G428800.1	GMQ_18125T0	IntAct	Interolog
TraesCS5A02G153500.1	GMQ_18125T0	IDDI	Domain
TraesCS5A02G241100.1	GMQ_18125T0	DIP	Interolog
TraesCS5A02G382500.2	GMQ_18125T0	DIP	Interolog
TraesCS5A02G038500.1	GMQ_18125T0	BioGRID	Interolog
TraesCS5A02G004800.1	GMQ_18125T0	IntAct	Interolog
TraesCS5A02G302300.1	GMQ_18125T0	IntAct	Interolog
TraesCS5A02G359800.1	GMQ_18125T0	IDDI	Domain
TraesCS5A02G111400.2	GMQ_18125T0	IDDI	Domain
TraesCS5A02G516000.1	GMQ_18125T0	STRING	Interolog
TraesCS5A02G073600.1	GMQ_18125T0	STRING	Interolog
TraesCS5A02G054100.1	GMQ_18125T0	STRING	Interolog
TraesCS5A02G177900.4	GMQ_18125T0	STRING	Interolog
TraesCS5A02G546900.1	GMQ_18125T0	IntAct	Interolog
TraesCS5A02G154600.1	GMQ_18125T0	IntAct	Interolog
TraesCS5A02G546800.1	GMQ_18125T0	IntAct	Interolog
TraesCS5A02G161100.1	GMQ_18125T0	STRING	Interolog
TraesCS5A02G096500.3	GMQ_18125T0	IDDI	Domain
TraesCS5A02G406000.1	GMQ_18125T0	BioGRID	Interolog
TraesCS5A02G220000.1	GMQ_18125T0	BioGRID	Interolog
TraesCS5A02G159800.1	GMQ_18125T0	IDDI	Domain
TraesCS5A02G167300.2	GMQ_18125T0	BioGRID	Interolog
[truncated: 64,773 more rows]
